# Supplementary material for: Endoscopic healing in pediatric IBD perpetuates a persistent signature defined by Th17 cells with molecular and microbial drivers of disease
Source: Cell Rep Med. 2025 Jul 15;6(7):102236. doi: 10.1016/j.xcrm.2025.102236 (PMC12281438; doi:10.1016/j.xcrm.2025.102236)
Supplement: Table S1. DEGs active IBD vs. non-IBD, related to Figure 1 [file mmc2.xlsx]

## Sheet: Sheet 1
log2FC_positive_upregulated_in_Active	padj	ensID	label
0.240412	0.607376	ENSG00000223972	DDX11L1
1.30492	3.33216e-11	ENSG00000227232	WASH7P
2.78949	2.69937e-15	ENSG00000278267	MIR6859-1
1.05211	0.0721743	ENSG00000243485	MIR1302-2HG
-0.544038		ENSG00000284332	MIR1302-2
0.521582	0.582123	ENSG00000237613	FAM138A
-0.35856		ENSG00000268020	OR4G4P
-0.576655	0.509111	ENSG00000240361	OR4G11P
-0.325316	0.690677	ENSG00000186092	OR4F5
0.417906	0.0796635	ENSG00000238009	ENSG00000238009
1.11406	0.000465664	ENSG00000239945	ENSG00000239945
0.429496	0.201131	ENSG00000233750	CICP27
3.64328	1.04426e-20	ENSG00000268903	ENSG00000268903
3.15135	3.82138e-13	ENSG00000269981	ENSG00000269981
5.63516	2.7387e-11	ENSG00000239906	ENSG00000239906
2.26265	1.63439e-10	ENSG00000241860	ENSG00000241860
0.863848	0.464478	ENSG00000222623	RNU6-1100P
1.21084	0.1748	ENSG00000241599	ENSG00000241599
0.988093	0.241491	ENSG00000279928	DDX11L17
1.04054	3.3462e-09	ENSG00000279457	WASH9P
2.8162	4.63657e-15	ENSG00000273874	MIR6859-2
0.167994	0.325158	ENSG00000228463	ENSG00000228463
1.3422	0.000505453	ENSG00000286448	ENSG00000286448
0.240081	0.577849	ENSG00000236679	RPL23AP24
-0.372922	0.104741	ENSG00000236601	ENSG00000236601
0.957468	2.49377e-06	ENSG00000237094	ENSG00000237094
-0.35439	0.571675	ENSG00000269732	WBP1LP7
-0.670477	0.150001	ENSG00000284733	OR4F29
0.208674	0.361511	ENSG00000233653	CICP7
2.42174	1.57811e-17	ENSG00000250575	ENSG00000250575
0.409355	0.780225	ENSG00000278757	ENSG00000278757
-0.342928	0.165659	ENSG00000230021	ENSG00000230021
-0.552974	0.0164842	ENSG00000235146	ENSG00000235146
-1.08675	4.32487e-05	ENSG00000225972	MTND1P23
0.104437	0.80381	ENSG00000225630	MTND2P28
-0.398013	0.100564	ENSG00000237973	MTCO1P12
-0.556418	0.0330581	ENSG00000278791	ENSG00000278791
-0.676329	0.074486	ENSG00000229344	MTCO2P12
-0.0564479	0.8939	ENSG00000240409	MTATP8P1
-0.314702	0.289225	ENSG00000248527	MTATP6P1
-0.507074	0.0668385	ENSG00000198744	MTCO3P12
-0.0504642	0.962038	ENSG00000268663	WBP1LP6
-0.60275	0.300968	ENSG00000284662	OR4F16
0.352972	0.183201	ENSG00000229376	CICP3
1.66733	7.52455e-12	ENSG00000228327	ENSG00000228327
-1.05398		ENSG00000223181	RNU6-1199P
-0.206899	0.7244	ENSG00000229905	ENSG00000229905
0.155143	0.29776	ENSG00000237491	LINC01409
1.07411	0.241984	ENSG00000285268	ENSG00000285268
0.0340719	0.859822	ENSG00000230092	ENSG00000230092
-0.114828	0.680189	ENSG00000177757	FAM87B
-0.0109596	0.939887	ENSG00000228794	LINC01128
0.418392	0.0600703	ENSG00000225880	LINC00115
-0.777024	0.000351723	ENSG00000230368	FAM41C
-0.551965	0.128684	ENSG00000234711	TUBB8P11
-0.807848	0.0155721	ENSG00000283040	ENSG00000283040
-0.580388	0.00377228	ENSG00000272438	ENSG00000272438
-0.170559	0.582506	ENSG00000230699	ENSG00000230699
-0.333056	0.446677	ENSG00000241180	ENSG00000241180
0.94218	4.97188e-05	ENSG00000223764	LINC02593
-0.946248	1.25049e-07	ENSG00000187634	SAMD11
-0.440764	0.000718679	ENSG00000188976	NOC2L
2.10925	5.19099e-15	ENSG00000187961	KLHL17
0.727386	0.0431269	ENSG00000187583	PLEKHN1
-0.176403	0.663452	ENSG00000187642	PERM1
1.51198	0.000273985	ENSG00000272512	ENSG00000272512
-0.124274	0.697601	ENSG00000188290	HES4
-0.439311	0.208819	ENSG00000187608	ISG15
-0.228446	0.832641	ENSG00000231702	ENSG00000231702
-0.379236	0.579551	ENSG00000224969	ENSG00000224969
0.623128	0.000906078	ENSG00000188157	AGRN
-0.411206	0.0750264	ENSG00000242590	ENSG00000242590
0.332842	0.184795	ENSG00000217801	ENSG00000217801
-0.376421	0.502209	ENSG00000273443	ENSG00000273443
-0.875168	0.00819937	ENSG00000237330	RNF223
0.319192	0.033673	ENSG00000131591	C1orf159
-0.0696077	0.823836	ENSG00000285812	ENSG00000285812
-0.879852	0.00134727	ENSG00000223823	LINC01342
3.10058	2.01692e-08	ENSG00000207730	MIR200B
2.43733	2.66857e-06	ENSG00000207607	MIR200A
2.29134	8.5672e-08	ENSG00000198976	MIR429
2.57155	4.61938e-13	ENSG00000272141	ENSG00000272141
-0.337252	0.351246	ENSG00000205231	TTLL10-AS1
-0.626578	0.00469561	ENSG00000162571	TTLL10
0.717823	0.032783	ENSG00000186891	TNFRSF18
1.67545	3.52313e-05	ENSG00000186827	TNFRSF4
-0.454412	3.66073e-05	ENSG00000078808	SDF4
-0.40815	0.00564986	ENSG00000176022	B3GALT6
-0.583406	0.0459114	ENSG00000184163	C1QTNF12
-0.361165	0.444787	ENSG00000260179	ENSG00000260179
-0.145507	0.0529217	ENSG00000160087	UBE2J2
1.06043	0.00361519	ENSG00000230415	LINC01786
-0.265143	0.33473	ENSG00000162572	SCNN1D
0.649256	2.4067e-05	ENSG00000131584	ACAP3
1.65484	0.0720492	ENSG00000278073	MIR6726
-0.393626	0.0261577	ENSG00000169972	PUSL1
0.246823	0.00309413	ENSG00000127054	INTS11
0.928816	0.000779361	ENSG00000283712	MIR6727
1.96943	3.83374e-12	ENSG00000240731	ENSG00000240731
-0.872969	7.72899e-08	ENSG00000224051	CPTP
0.175084	0.542702	ENSG00000169962	TAS1R3
-0.0848289	0.62698	ENSG00000107404	DVL1
0.763226	0.040582	ENSG00000284372	MIR6808
0.468109	0.0169411	ENSG00000162576	MXRA8
-1.53273	2.00176e-17	ENSG00000175756	AURKAIP1
-0.105605	0.923096	ENSG00000223663	NDUFB4P8
1.97135	4.11085e-19	ENSG00000221978	CCNL2
-0.604005	1.41622e-06	ENSG00000224870	MRPL20-AS1
-0.734947	3.92357e-08	ENSG00000242485	MRPL20
1.86479	3.09879e-07	ENSG00000264293	RN7SL657P
1.10821	1.33164e-06	ENSG00000272455	MRPL20-DT
-0.208295	0.548371	ENSG00000235098	ANKRD65
-0.140248	0.77761	ENSG00000225905	ANKRD65-AS1
-1.50024	3.37086e-05	ENSG00000205116	TMEM88B
0.770001	0.00354516	ENSG00000225285	LINC01770
0.549725	0.0642695	ENSG00000179403	VWA1
-0.466706	0.00761518	ENSG00000215915	ATAD3C
0.306188	0.12018	ENSG00000160072	ATAD3B
-1.30986	2.01627e-07	ENSG00000284740	ENSG00000284740
-0.503328	0.00711526	ENSG00000197785	ATAD3A
-0.880503	2.52265e-06	ENSG00000205090	TMEM240
-0.564392	8.29553e-11	ENSG00000160075	SSU72
-0.18153	0.226613	ENSG00000215014	SSU72-AS1
-1.98003	0.0780596	ENSG00000274481	ENSG00000274481
-0.80924	3.30733e-05	ENSG00000228594	FNDC10
0.00727767	0.986782	ENSG00000286989	ENSG00000286989
-0.0502427	0.773556	ENSG00000272106	ENSG00000272106
0.122246	0.474544	ENSG00000197530	MIB2
-0.22643	0.360301	ENSG00000189409	MMP23B
-0.242431	0.0230503	ENSG00000248333	CDK11B
0.72799	4.51257e-08	ENSG00000272004	ENSG00000272004
1.24789	2.89366e-16	ENSG00000189339	SLC35E2B
1.61138	0.000114552	ENSG00000269737	ENSG00000269737
-0.102941	0.72373	ENSG00000215914	MMP23A
-0.090444	0.535568	ENSG00000008128	CDK11A
0.0483429	0.735054	ENSG00000268575	ENSG00000268575
0.348358	0.0893488	ENSG00000227775	ENSG00000227775
0.486108	0.00877775	ENSG00000215790	SLC35E2A
0.389379	8.7773e-05	ENSG00000008130	NADK
-0.0634653	0.657009	ENSG00000078369	GNB1
-1.02913	0.00036156	ENSG00000231050	GNB1-DT
0.549822	0.269291	ENSG00000169885	CALML6
-1.42709	2.04964e-07	ENSG00000178821	TMEM52
-1.60528	1.7573e-06	ENSG00000142609	CFAP74
-1.71726	0.00370675	ENSG00000233542	ENSG00000233542
-1.78081	1.46331e-07	ENSG00000187730	GABRD
-2.06045	0.000774647	ENSG00000226969	PRKCZ-DT
-0.400127	0.0198738	ENSG00000067606	PRKCZ
-0.0768345	0.762269	ENSG00000271806	ENSG00000271806
1.3803	2.27978e-07	ENSG00000182873	PRKCZ-AS1
-0.995147	1.2266e-12	ENSG00000162585	FAAP20
-0.298589	0.381474	ENSG00000234396	ENSG00000234396
0.291076	0.0345987	ENSG00000157933	SKI
-1.50278	9.86584e-09	ENSG00000287356	ENSG00000287356
0.076226	0.653064	ENSG00000116151	MORN1
-0.648731	0.32095	ENSG00000272161	ENSG00000272161
0.233693	0.420145	ENSG00000269896	ENSG00000269896
0.534869	0.229907	ENSG00000272420	ENSG00000272420
-0.26783	0.00249096	ENSG00000157916	RER1
-0.628237	1.12995e-07	ENSG00000157911	PEX10
-0.301811	0.349966	ENSG00000149527	PLCH2
0.849621	0.242302	ENSG00000224387	ENSG00000224387
0.527707	0.400049	ENSG00000229393	ENSG00000229393
0.363112	4.30747e-06	ENSG00000157881	PANK4
-2.18493	1.25992e-10	ENSG00000197921	HES5
-0.493197	0.0079413	ENSG00000272449	ENSG00000272449
0.956152	1.49058e-09	ENSG00000238164	TNFRSF14-AS1
0.403193	0.00125093	ENSG00000157873	TNFRSF14
1.07466	1.59292e-06	ENSG00000225931	ENSG00000225931
0.447439	0.137568	ENSG00000228037	ENSG00000228037
-0.566098	0.00072221	ENSG00000157870	PRXL2B
-0.813566	9.11879e-05	ENSG00000142606	MMEL1
-1.82672	2.03258e-05	ENSG00000237058	MMEL1-AS1
-2.0206	1.59624e-12	ENSG00000215912	TTC34
-2.02223	0.000131494	ENSG00000285945	ENSG00000285945
-2.35159	0.0240329	ENSG00000283259	ENSG00000283259
-1.92507		ENSG00000233234	ENSG00000233234
-2.71536	2.25627e-05	ENSG00000287396	ENSG00000287396
-1.2545		ENSG00000231630	ENSG00000231630
-2.28288	0.000330791	ENSG00000284745	ENSG00000284745
-3.33253	0.00265786	ENSG00000169717	ACTRT2
-1.0305	0.000251682	ENSG00000177133	PRDM16-DT
-1.00206	1.6005e-07	ENSG00000142611	PRDM16
-0.334438		ENSG00000283572	MIR4251
0.495324	0.656137	ENSG00000226286	ENSG00000226286
-2.05159	3.20793e-05	ENSG00000279839	ENSG00000279839
0.616319	0.0499676	ENSG00000272235	ENSG00000272235
0.416514	0.151349	ENSG00000287828	ENSG00000287828
-1.06859	0.0402537	ENSG00000286518	ENSG00000286518
0.11038	0.648667	ENSG00000130762	ARHGEF16
-0.347931	0.543805	ENSG00000272088	ENSG00000272088
0.0537517	0.84899	ENSG00000162591	MEGF6
-0.568702		ENSG00000207776	MIR551A
0.569032	0.126944	ENSG00000238260	ENSG00000238260
-1.0163	1.09751e-09	ENSG00000158109	TPRG1L
0.562509	1.59614e-06	ENSG00000116213	WRAP73
-0.695612	0.0188387	ENSG00000078900	TP73
-0.363337	0.441679	ENSG00000227589	TP73-AS3
-0.417477	0.598772	ENSG00000235131	TP73-AS2
1.19806	3.19809e-11	ENSG00000227372	GFOD3P
0.977752	0.0601518	ENSG00000276189	ENSG00000276189
0.00565948	0.983071	ENSG00000162592	CCDC27
-1.12311	2.13513e-06	ENSG00000235169	SMIM1
0.0616558	0.535277	ENSG00000130764	LRRC47
-0.0165562	0.980497	ENSG00000266075	RN7SL574P
0.211741	0.207044	ENSG00000272153	ENSG00000272153
0.373333	6.15006e-05	ENSG00000116198	CEP104
0.792083	9.87491e-08	ENSG00000169598	DFFB
0.727017	1.92971e-12	ENSG00000198912	C1orf174
0.250998	0.459491	ENSG00000236423	LINC01134
-1.67457	3.14226e-05	ENSG00000233304	LINC01346
-2.20842	2.20488e-05	ENSG00000226374	LINC01345
-1.71157	0.000165599	ENSG00000284668	LINC02780
-0.996221	0.241924	ENSG00000284703	ENSG00000284703
-1.50235		ENSG00000229280	EEF1DP6
-1.41687	0.0229506	ENSG00000235054	LINC01777
-2.07214	0.00531364	ENSG00000284694	ENSG00000284694
-1.00838	0.106159	ENSG00000232596	LINC01646
-1.19474	2.1059e-05	ENSG00000196581	AJAP1
-0.490369	0.427647	ENSG00000287586	ENSG00000287586
-1.66542	0.0228403	ENSG00000284739	ENSG00000284739
-2.01719	0.0162765	ENSG00000284674	LINC02781
0.345495	0.810883	ENSG00000231510	LINC02782
-1.63523	0.0968504	ENSG00000284616	ENSG00000284616
-2.15143	8.90431e-06	ENSG00000284692	ENSG00000284692
-1.04755		ENSG00000284666	ENSG00000284666
-1.24138		ENSG00000260972	ENSG00000260972
-1.28544	0.000507601	ENSG00000236948	ENSG00000236948
-0.526855		ENSG00000264341	ENSG00000264341
-0.346456		ENSG00000264101	MIR4689
0.28495	0.0479333	ENSG00000131697	NPHP4
0.975828	0.000733061	ENSG00000069424	KCNAB2
-1.36712	8.06868e-06	ENSG00000116254	CHD5
-0.900126	8.97398e-11	ENSG00000285629	ENSG00000285629
-0.876281	8.74153e-11	ENSG00000116251	RPL22
0.0593521	0.880095	ENSG00000226944	RNF207-AS1
0.999712	0.000511309	ENSG00000158286	RNF207
-0.0333301	0.867246	ENSG00000116237	ICMT
0.279937	0.261063	ENSG00000225077	ICMT-DT
-1.75303	0.0016408	ENSG00000173673	HES3
0.170411	0.544575	ENSG00000158292	GPR153
-0.442495	0.0118006	ENSG00000097021	ACOT7
-0.592646	0.000425331	ENSG00000271746	ENSG00000271746
0.329138	0.26507	ENSG00000069812	HES2
-1.06128	0.000193433	ENSG00000187017	ESPN
-1.79858		ENSG00000265392	MIR4252
-0.220917	0.584201	ENSG00000231868	ENSG00000231868
0.110785	0.619645	ENSG00000215788	TNFRSF25
0.857198	4.52434e-07	ENSG00000171680	PLEKHG5
-0.00420691	0.973218	ENSG00000162408	NOL9
-2.08195	0.00127391	ENSG00000253022	RNU6-731P
-0.94827	0.00707642	ENSG00000229519	ENSG00000229519
-1.17679	3.27036e-05	ENSG00000173662	TAS1R1
0.293358	0.0942108	ENSG00000204859	ZBTB48
0.688269	2.40823e-06	ENSG00000162413	KLHL21
0.178374	0.248945	ENSG00000116273	PHF13
-0.425629	0.000172606	ENSG00000041988	THAP3
-0.0566069	0.681253	ENSG00000007923	DNAJC11
-0.896231	0.138034	ENSG00000228750	LINC01672
-0.0170282	0.989384	ENSG00000284744	ENSG00000284744
-0.549663	0.0413674	ENSG00000237436	CAMTA1-DT
-1.06836	6.10615e-14	ENSG00000171735	CAMTA1
0.309011	0.767084	ENSG00000227950	ENSG00000227950
-1.47684	0.0090059	ENSG00000237365	CAMTA1-AS3
-0.50932		ENSG00000207056	RNU1-8P
-1.03352	0.250835	ENSG00000237402	CAMTA1-IT1
-0.650887	0.268083	ENSG00000237728	CAMTA1-AS2
-1.90587	0.178619	ENSG00000225126	CAMTA1-AS1
0.359982	0.770445	ENSG00000270171	ENSG00000270171
-0.442406	0.690225	ENSG00000270035	ENSG00000270035
-0.153344	0.879468	ENSG00000269978	ENSG00000269978
0.335651	0.00767376	ENSG00000049245	VAMP3
1.14322	0.00348426	ENSG00000269925	ENSG00000269925
0.650126	0.0430741	ENSG00000049246	PER3
0.4782	0.180434	ENSG00000236266	ENSG00000236266
0.82495	0.0107904	ENSG00000049247	UTS2
1.29346	0.00500889	ENSG00000049249	TNFRSF9
-1.667	0.0971244	ENSG00000270330	ENSG00000270330
-0.442795	0.00233695	ENSG00000116288	PARK7
0.304282	0.755649	ENSG00000200344	ENSG00000200344
0.202316	0.566905	ENSG00000284747	ENSG00000284747
-1.07504	0.0244923	ENSG00000284716	ENSG00000284716
1.19741	0.000369166	ENSG00000116285	ERRFI1
-0.618871	0.0120253	ENSG00000238290	ERRFI1-DT
0.691765	0.336453	ENSG00000232848	RPL7AP18
-1.25592	0.197106	ENSG00000229305	ENSG00000229305
-1.20695	0.0161756	ENSG00000227634	LINC01714
-0.550809		ENSG00000200975	RNU1-7P
-0.909791	0.515811	ENSG00000233645	ENSG00000233645
-0.214987	0.348854	ENSG00000162426	SLC45A1
-1.39437		ENSG00000252254	ENSG00000252254
-0.143004	0.232234	ENSG00000142599	RERE
0.206725	0.497131	ENSG00000232912	RERE-AS1
-3.18532	8.08994e-06	ENSG00000221083	ENSG00000221083
-1.7946	0.0151509	ENSG00000270282	ENSG00000270282
0.558919	0.411214	ENSG00000234619	RPL7P11
-1.21495	0.0433481	ENSG00000224315	RPL7P7
-0.597934		ENSG00000222511	ENSG00000222511
-0.388574	0.512466	ENSG00000226545	ENSG00000226545
-2.20543	1.10737e-07	ENSG00000228423	ENSG00000228423
-0.318909		ENSG00000229716	RPL23AP19
-0.365985	0.0559516	ENSG00000074800	ENO1
0.41528	0.0623609	ENSG00000274258	MIR6728
-0.2563	0.344945	ENSG00000230679	ENO1-AS1
-1.17703		ENSG00000201725	RNU6-304P
-1.27972	0.0102056	ENSG00000238249	HMGN2P17
2.30958	0.0177192	ENSG00000232208	ENSG00000232208
-1.10707	0.3551	ENSG00000232663	ENSG00000232663
0.0880181	0.896402	ENSG00000131686	CA6
-0.406709		ENSG00000265141	RN7SL451P
-0.688048	0.0943683	ENSG00000197241	SLC2A7
0.0087315	0.985602	ENSG00000142583	SLC2A5
-0.053002	0.764756	ENSG00000180758	GPR157
0.635972	0.0531132	ENSG00000228526	MIR34AHG
1.75275	0.0834658	ENSG00000284357	MIR34A
0.0614599	0.886296	ENSG00000234546	LNCTAM34A
0.0631551	0.682461	ENSG00000049239	H6PD
-0.224128	0.257015	ENSG00000171621	SPSB1
0.293022	0.664534	ENSG00000284652	ENSG00000284652
-0.208694	0.438293	ENSG00000284693	LINC02606
0.187572	0.885573	ENSG00000235263	ENSG00000235263
-0.37949	0.0290005	ENSG00000171612	SLC25A33
1.27784	0.0453284	ENSG00000231181	ENSG00000231181
-0.121221	0.460667	ENSG00000188807	TMEM201
0.585236	0.0592629	ENSG00000171608	PIK3CD
-0.349633	0.501159	ENSG00000179840	PIK3CD-AS1
0.582751	0.47913	ENSG00000233268	ENSG00000233268
-0.765192	0.0500584	ENSG00000231789	PIK3CD-AS2
0.0182277	0.915234	ENSG00000171603	CLSTN1
0.48642	0.737292	ENSG00000271264	MZT1P1
-0.280704	0.792837	ENSG00000280113	ENSG00000280113
-0.185329	0.0786917	ENSG00000178585	CTNNBIP1
0.153634	0.310962	ENSG00000223989	ENSG00000223989
-1.25178	4.80664e-06	ENSG00000285701	ENSG00000285701
-0.407353	0.000738735	ENSG00000162441	LZIC
0.000145087	0.999355	ENSG00000228150	ENSG00000228150
-0.215022	0.107973	ENSG00000173614	NMNAT1
-0.393937	0.443956	ENSG00000202415	RN7SKP269
-1.77258	5.09554e-07	ENSG00000283611	TMEM274P
-0.0576875	0.978645	ENSG00000265521	MIR5697
-0.130628	0.43577	ENSG00000241326	ENSG00000241326
-0.245456	0.448969	ENSG00000162444	RBP7
-0.0847877	0.359694	ENSG00000130939	UBE4B
0.0436663	0.973599	ENSG00000224340	RPL21P21
-0.358909	0.576278	ENSG00000233623	PGAM1P11
-0.644628	0.4289	ENSG00000201746	RNU6-828P
0.0798266	0.598537	ENSG00000054523	KIF1B
-0.318285		ENSG00000264881	ENSG00000264881
-2.10946	1.43452e-05	ENSG00000199562	RNU6-37P
-1.15598	5.0376e-06	ENSG00000264501	RN7SL731P
-0.959473	0.000486567	ENSG00000284735	ENSG00000284735
0.222828	0.525383	ENSG00000284642	ENSG00000284642
0.0241594	0.914921	ENSG00000142657	PGD
-0.464942	0.147997	ENSG00000271989	ENSG00000271989
-0.305113	0.0282854	ENSG00000251503	CENPS-CORT
-0.218244	0.157963	ENSG00000175279	CENPS
-0.813103	4.43262e-05	ENSG00000241563	CORT
-0.718779	6.17819e-12	ENSG00000160049	DFFA
-1.37325	1.02771e-14	ENSG00000203469	ENSG00000203469
-0.635058	2.52595e-10	ENSG00000142655	PEX14
-0.386879	0.229307	ENSG00000287727	ENSG00000287727
-0.942865	0.101348	ENSG00000243267	RN7SL614P
-0.137515	0.572145	ENSG00000130940	CASZ1
0.501241	0.0184149	ENSG00000272078	ENSG00000272078
-0.380911		ENSG00000225158	HSPE1P24
-0.421739	0.0346566	ENSG00000175262	C1orf127
0.429268	0.650535	ENSG00000215785	CFL1P6
0.137427	0.178573	ENSG00000120948	TARDBP
0.174558	0.0626501	ENSG00000277726	ENSG00000277726
0.824571	0.00020446	ENSG00000009724	MASP2
1.07496	0.000177817	ENSG00000271895	ENSG00000271895
0.151505	0.639091	ENSG00000116649	SRM
0.518414	2.26255e-07	ENSG00000171824	EXOSC10
0.188438	0.0489263	ENSG00000226849	ENSG00000226849
0.380682	0.0777175	ENSG00000230337	EXOSC10-AS1
0.715258	7.1969e-12	ENSG00000198793	MTOR
1.04885	1.8892e-07	ENSG00000225602	MTOR-AS1
-0.696277		ENSG00000253086	RNU6-537P
0.433606	0.38495	ENSG00000171819	ANGPTL7
0.206212		ENSG00000207451	RNU6-291P
-0.742493	0.501736	ENSG00000238173	RPL39P6
-0.426142	0.00148154	ENSG00000120942	UBIAD1
1.34082	0.110151	ENSG00000238199	UBE2V2P3
-1.21693	0.0692929	ENSG00000284646	ENSG00000284646
-1.24972		ENSG00000224338	MTCYBP45
-1.70529	1.42891e-13	ENSG00000204624	DISP3
-2.88613	1.65108e-10	ENSG00000285833	ENSG00000285833
-0.922312	0.396719	ENSG00000235643	LINC01647
-0.426147	0.449438	ENSG00000284708	ENSG00000284708
-0.0336869	0.924718	ENSG00000116661	FBXO2
0.908513	0.0003242	ENSG00000132879	FBXO44
1.02925	1.29164e-05	ENSG00000116663	FBXO6
0.0800884	0.784556	ENSG00000116670	MAD2L2
-0.686023	0.0224209	ENSG00000162490	DRAXIN
0.541518	0.00683827	ENSG00000177674	AGTRAP
0.506773	7.17896e-06	ENSG00000215910	C1orf167
-1.44196	0.0249348	ENSG00000177553	C1orf167-AS1
0.702993	4.46196e-10	ENSG00000177000	MTHFR
1.3009	5.03037e-14	ENSG00000011021	CLCN6
2.86458	9.85418e-05	ENSG00000276470	ENSG00000276470
3.23242	1.75935e-05	ENSG00000278852	ENSG00000278852
2.12252	2.07638e-08	ENSG00000175206	NPPA
3.61141	8.1775e-06	ENSG00000275915	ENSG00000275915
-2.54243	0.00472411	ENSG00000120937	NPPB
-1.95436	8.36598e-06	ENSG00000224904	SBF1P2
-1.10227	1.1889e-05	ENSG00000285646	ENSG00000285646
-1.79812	0.152964	ENSG00000199347	RNU5E-1
-1.07996		ENSG00000201801	RNU5E-4P
-0.563834	0.000117178	ENSG00000116685	KIAA2013
0.288684	0.121096	ENSG00000083444	PLOD1
0.301024	0.783276	ENSG00000287384	ENSG00000287384
-0.104893	0.599951	ENSG00000116688	MFN2
-0.743094		ENSG00000270914	ENSG00000270914
0.00878365	0.968675	ENSG00000116691	MIIP
2.35912	0.00589119	ENSG00000202461	ENSG00000202461
-0.170432	0.780017	ENSG00000276869	MIR6729
-0.715698		ENSG00000243539	RN7SL649P
0.370963	0.37222	ENSG00000120949	TNFRSF8
-0.65389		ENSG00000201135	RNU6-777P
-0.973343		ENSG00000227875	RPL23AP89
-0.900626	0.238942	ENSG00000285604	ENSG00000285604
1.25306	2.98711e-05	ENSG00000283789	MIR7846
0.835719	0.000122333	ENSG00000028137	TNFRSF1B
1.65174	0.00993393	ENSG00000263676	MIR4632
-1.90608		ENSG00000225196	RPL10P17
-0.576261		ENSG00000252969	ENSG00000252969
0.0376051	0.762236	ENSG00000048707	VPS13D
0.240742	0.619426	ENSG00000239149	SNORA59A
0.616069	0.526775	ENSG00000229484	LINC02766
-0.972581	9.05773e-07	ENSG00000162496	DHRS3
0.296389	0.676874	ENSG00000221340	RNU6ATAC18P
-0.31338	0.28774	ENSG00000276830	MIR6730
0.435788	0.304095	ENSG00000272482	ENSG00000272482
-0.4179	0.544216	ENSG00000204518	AADACL4
-0.754926	0.133237	ENSG00000188984	AADACL3
-0.60136	0.355387	ENSG00000157330	CFAP107
-0.676294		ENSG00000116726	PRAMEF12
-1.19695	0.377441	ENSG00000116721	PRAMEF1
-1.59757		ENSG00000228338	LINC01784
0.93215	0.321627	ENSG00000239810	PRAMEF11
-1.61795	0.0558613	ENSG00000231103	PRAMEF30P
0.681806	0.117015	ENSG00000179172	HNRNPCL1
-1.26326	0.218113	ENSG00000120952	PRAMEF2
-0.182439	0.89145	ENSG00000243073	PRAMEF4
-0.399367	0.725521	ENSG00000187545	PRAMEF10
-0.667175		ENSG00000204510	PRAMEF7
0.158009		ENSG00000234064	PRAMEF29P
1.07993	0.177856	ENSG00000232423	PRAMEF6
-1.34575	0.344143	ENSG00000274178	PRAMEF28P
-0.705826	0.436797	ENSG00000274764	PRAMEF27
-0.340327	0.666915	ENSG00000277058	HNRNPCL3
0.938871	0.257924	ENSG00000229571	PRAMEF25
0.372013		ENSG00000277862	PRAMEF34P
-0.0447056		ENSG00000236179	PRAMEF35P
0.910072	0.256601	ENSG00000275774	HNRNPCL2
-0.23617		ENSG00000229978	PRAMEF36P
-1.239		ENSG00000233336	ENSG00000233336
1.17253	0.202206	ENSG00000280267	PRAMEF26
0.71917	0.354814	ENSG00000179412	HNRNPCL4
0.00521832	0.996308	ENSG00000204505	PRAMEF9
-1.63335	0.117127	ENSG00000279169	PRAMEF13
1.18282	0.279309	ENSG00000279804	PRAMEF18
0.50467	0.724205	ENSG00000250894	PRAMEF31P
2.41601	0.017348	ENSG00000270601	PRAMEF5
-0.830762		ENSG00000231219	PRAMEF32P
-0.688262		ENSG00000182330	PRAMEF8
0.701362	0.556676	ENSG00000237700	PRAMEF33
0.526929	0.614354	ENSG00000204501	PRAMEF15
-0.756289		ENSG00000228229	ENSG00000228229
-0.909526	0.347161	ENSG00000204481	PRAMEF14
-0.455774	0.719415	ENSG00000204480	PRAMEF19
0.387189	0.786041	ENSG00000204479	PRAMEF17
-0.313519	0.721734	ENSG00000204478	PRAMEF20
-1.37364	0.00237875	ENSG00000162494	LRRC38
-3.07448	1.81512e-07	ENSG00000259961	ENSG00000259961
-0.741698	0.591515	ENSG00000215909	BRWD1P1
2.47605	4.05261e-08	ENSG00000162493	PDPN
0.186254	0.648479	ENSG00000237445	ENSG00000237445
-0.50141		ENSG00000253085	ENSG00000253085
0.383035	5.15348e-05	ENSG00000116731	PRDM2
-1.37043	8.98755e-07	ENSG00000189337	KAZN
-0.866715		ENSG00000252151	RNU6-1265P
-2.23973	2.7455e-07	ENSG00000231606	ENSG00000231606
-2.13343	4.72795e-07	ENSG00000234593	KAZN-AS1
-0.222599	0.865767	ENSG00000235829	TBCAP2
-1.89976	0.00029016	ENSG00000287756	ENSG00000287756
0.603969	0.00218583	ENSG00000175147	TMEM51-AS1
-0.520916	0.00015952	ENSG00000171729	TMEM51
-1.6887	4.95565e-07	ENSG00000204464	TMEM51-AS2
-0.966885	0.0957767	ENSG00000215720	MFFP1
-0.441323	0.598693	ENSG00000278480	ZBTB2P1
-0.113783	0.672006	ENSG00000142621	FHAD1
0.204288	0.543121	ENSG00000233485	FHAD1-AS1
0.798732	0.341294	ENSG00000236045	ENSG00000236045
1.38786	0.000162673	ENSG00000228140	EFHD2-AS1
-0.542931	7.51689e-07	ENSG00000142634	EFHD2
-0.374598	0.393819	ENSG00000162438	CTRC
-1.40637	7.46359e-06	ENSG00000142615	CELA2A
-0.323192	0.100519	ENSG00000215704	CELA2B
0.273314	0.0268811	ENSG00000132906	CASP9
-0.578062	3.11528e-05	ENSG00000116138	DNAJC16
0.616356		ENSG00000251866	SCARNA21B
-0.574057	0.000540903	ENSG00000272510	ENSG00000272510
-0.793788	4.61073e-05	ENSG00000116771	AGMAT
-0.0562155	0.901858	ENSG00000237301	ENSG00000237301
-0.497308	0.0154374	ENSG00000235084	CHCHD2P6
-0.53283		ENSG00000252417	RNU7-179P
-0.511099		ENSG00000236500	CD24P1
0.0790965	0.550172	ENSG00000197312	DDI2
0.783569	0.00251511	ENSG00000215695	RSC1A1
-0.879728		ENSG00000271742	ENSG00000271742
0.262321	0.00322253	ENSG00000116786	PLEKHM2
0.305088	0.000404113	ENSG00000237938	ENSG00000237938
-0.931964	0.00702463	ENSG00000162461	SLC25A34
-1.31804	1.04671e-05	ENSG00000224459	SLC25A34-AS1
-1.35975	9.84821e-06	ENSG00000162460	TMEM82
0.0301724	0.887859	ENSG00000162458	FBLIM1
-0.541961	0.166614	ENSG00000224321	RPL12P14
-0.630704	0.000484	ENSG00000233954	UQCRHL
-1.44227	1.30028e-06	ENSG00000178715	ENSG00000178715
-0.17591	0.0486229	ENSG00000179743	SPEN-AS1
0.339891	0.0152662	ENSG00000065526	SPEN
-0.944725	0.371794	ENSG00000270620	ENSG00000270620
0.278736	0.00155553	ENSG00000116809	ZBTB17
-0.659537	0.419513	ENSG00000234607	ENSG00000234607
-1.10535		ENSG00000231353	ENSG00000231353
-0.354349		ENSG00000275503	ENSG00000275503
-2.20835	0.000168247	ENSG00000224966	TBC1D3P6
-0.98874	0.186846	ENSG00000183888	SRARP
-0.16654		ENSG00000233078	ENSG00000233078
0.114231	0.789012	ENSG00000173641	HSPB7
-0.905469	0.0464706	ENSG00000186510	CLCNKA
-1.63138	0.00220574	ENSG00000232456	FAM131C2P
-1.24071	0.00674981	ENSG00000184908	CLCNKB
-1.85006	1.49641e-07	ENSG00000185519	FAM131C
1.15669	0.00115126	ENSG00000142627	EPHA2
0.815627	0.0226242	ENSG00000227959	EPHA2-AS1
-0.13965	0.676458	ENSG00000224621	ENSG00000224621
-0.32586	0.122811	ENSG00000234166	ENSG00000234166
0.331266	0.0151503	ENSG00000142632	ARHGEF19
-0.111047	0.630705	ENSG00000237276	ANO7L1
-0.386958	0.0118506	ENSG00000288398	ENSG00000288398
-0.311938	0.0303049	ENSG00000132881	CPLANE2
-1.96388	6.0479e-05	ENSG00000233929	MT1XP1
-0.327508	0.000199062	ENSG00000037637	FBXO42
-0.167523	0.0858608	ENSG00000055070	SZRD1
-0.837748	0.081272	ENSG00000226457	RPL22P3
-0.154329	0.131515	ENSG00000187144	SPATA21
0.265335	0.0378286	ENSG00000157191	NECAP2
-0.145062	0.609226	ENSG00000226029	LINC01772
0.866157	0.000722145	ENSG00000080947	CROCCP3
-0.541536	0.350786	ENSG00000206652	RNU1-1
-0.55841	0.159424	ENSG00000261135	ENSG00000261135
-0.850748	0.000898144	ENSG00000285853	ENSG00000285853
-0.857057	0.00602408	ENSG00000224174	ENSG00000224174
-1.6883	1.21434e-05	ENSG00000233421	LINC01783
-1.75644		ENSG00000277344	RNU1-6P
1.04151	0.144282	ENSG00000225710	PDE4DIPP8
0.159463	0.637777	ENSG00000219481	NBPF1
0.435589	0.637141	ENSG00000271732	ENSG00000271732
1.44052	1.08531e-09	ENSG00000215908	CROCCP2
1.84895	9.21208e-10	ENSG00000283773	ENSG00000283773
1.14154	0.00313909	ENSG00000186301	MST1P2
-0.574606	0.234849	ENSG00000282143	ENSG00000282143
-0.546259	0.348254	ENSG00000207513	RNU1-3
-0.174277	0.296932	ENSG00000280114	ENSG00000280114
0.313409	0.146383	ENSG00000236698	EIF1AXP1
-0.723409	0.0950306	ENSG00000268869	ESPNP
-0.447568	0.432288	ENSG00000279151	ENSG00000279151
-0.546953	0.254831	ENSG00000282740	ENSG00000282740
0.0914418	0.66173	ENSG00000058453	CROCC
-0.542489	0.259251	ENSG00000227684	CROCCP4
-0.549446	0.344276	ENSG00000207389	RNU1-4
0.291024	0.550767	ENSG00000186715	MST1L
1.38095	0.165674	ENSG00000223643	ENSG00000223643
0.151049	0.891908	ENSG00000230239	PDE4DIPP9
-0.394579		ENSG00000263811	MIR3675
-1.12365	0.000679322	ENSG00000228549	LINC03126
-0.673787		ENSG00000277234	RNU1-5P
-0.775524	0.00170897	ENSG00000238142	ENSG00000238142
-0.83004	0.000978905	ENSG00000235241	ENSG00000235241
-0.545424	0.349139	ENSG00000207005	RNU1-2
-1.5422	0.0277368	ENSG00000272426	ENSG00000272426
0.643288	0.0391833	ENSG00000117122	MFAP2
0.934416	0.00347124	ENSG00000286898	ENSG00000286898
0.476114	0.00439465	ENSG00000226526	ENSG00000226526
0.491346	0.00336391	ENSG00000159363	ATP13A2
-0.581326	3.9003e-06	ENSG00000117118	SDHB
-1.82338	1.19697e-05	ENSG00000117115	PADI2
-2.30838	7.43373e-07	ENSG00000204362	LINC02783
-1.94201	0.000139014	ENSG00000282843	ENSG00000282843
-1.63092	2.66435e-06	ENSG00000142623	PADI1
-0.714348	0.0392547	ENSG00000142619	PADI3
-0.899675		ENSG00000266634	MIR3972
0.9446	0.0538457	ENSG00000159339	PADI4
-1.56926	4.11712e-06	ENSG00000276747	PADI6
0.500248	8.31536e-05	ENSG00000179051	RCC2
-0.540947	0.0016193	ENSG00000227751	RCC2-AS1
0.0245082	0.903807	ENSG00000074964	ARHGEF10L
-1.00834	0.0384017	ENSG00000236648	LINC02810
-0.979076	0.0130987	ENSG00000117148	ACTL8
0.32587	0.518644	ENSG00000284653	ENSG00000284653
-1.85331	0.0140446	ENSG00000261781	LINC01654
-1.49809	6.18589e-07	ENSG00000117154	IGSF21
-2.34663	1.00437e-05	ENSG00000280222	ENSG00000280222
-1.77949	0.00338331	ENSG00000230035	IGSF21-AS1
-1.06865	0.418293	ENSG00000225387	ENSG00000225387
-0.803036	0.0689122	ENSG00000179023	KLHDC7A
0.327712		ENSG00000235282	DYNLL1P3
-0.743621		ENSG00000225478	ENSG00000225478
-1.66966	0.000137692	ENSG00000009709	PAX7
-2.04272	5.0456e-07	ENSG00000179002	TAS1R2
0.489141	0.0159525	ENSG00000159423	ALDH4A1
-0.647051		ENSG00000265606	MIR4695
-0.852241		ENSG00000221662	MIR1290
0.650798	0.000831693	ENSG00000169991	IFFO2
-0.596445	0.000216145	ENSG00000272084	ENSG00000272084
0.501162	0.000191847	ENSG00000127481	UBR4
-0.164436	0.0338488	ENSG00000230424	EMC1-AS1
-0.0765797	0.455068	ENSG00000127463	EMC1
-0.570155	0.00117613	ENSG00000053372	MRTO4
0.332598	0.298312	ENSG00000286064	ENSG00000286064
-0.0531162	0.869451	ENSG00000211454	AKR7L
-0.920686	0.000292254	ENSG00000162482	AKR7A3
-0.232799	0.414795	ENSG00000270728	ENSG00000270728
-0.520805	0.000412242	ENSG00000053371	AKR7A2
0.74009	0.346863	ENSG00000200403	RNU6-1099P
-0.0138185	0.941645	ENSG00000040487	SLC66A1
-0.367845	3.61451e-05	ENSG00000077549	CAPZB
-0.269515	0.743822	ENSG00000240490	RN7SL277P
-0.711854	9.66949e-11	ENSG00000173436	MICOS10
-0.910661		ENSG00000201609	RNU4-28P
-1.19249	0.00152992	ENSG00000235185	MICOS10-DT
-1.24372	2.66634e-17	ENSG00000158747	NBL1
-0.778979	3.83171e-12	ENSG00000270136	MICOS10-NBL1
-1.48784	2.18998e-11	ENSG00000226396	ENSG00000226396
-0.703658	0.0547709	ENSG00000158748	HTR6
-0.00697701	0.957339	ENSG00000162542	TMCO4
0.554218	0.109209	ENSG00000178828	RNF186
0.783829	0.0212496	ENSG00000235434	RNF186-AS1
1.33207	8.29373e-16	ENSG00000169914	OTUD3
-1.0818	0.0866917	ENSG00000188784	PLA2G2E
0.090471		ENSG00000242688	RN7SL304P
1.20989	0.0166169	ENSG00000188257	PLA2G2A
0.128852	0.780701	ENSG00000127472	PLA2G5
1.78494	0.0102829	ENSG00000117215	PLA2G2D
-1.04083	0.0463027	ENSG00000158786	PLA2G2F
-0.0992026	0.899475	ENSG00000227066	ENSG00000227066
-0.822575	0.0331555	ENSG00000187980	PLA2G2C
0.215428	0.533591	ENSG00000225986	ENSG00000225986
-0.0404604	0.907419	ENSG00000162543	UBXN10
-0.37344	0.756092	ENSG00000228105	LINC01757
-0.79975	0.601391	ENSG00000284710	ENSG00000284710
-1.06165	0.00113852	ENSG00000158816	VWA5B1
-0.974747	0.0029378	ENSG00000226664	ENSG00000226664
-0.908879	0.0159553	ENSG00000236963	LINC01141
-1.88821		ENSG00000226487	ENSG00000226487
-0.996651	0.114973	ENSG00000284641	ENSG00000284641
0.0109727	0.990974	ENSG00000284743	ENSG00000284743
-0.740432	0.0119929	ENSG00000162545	CAMK2N1
-0.365862	0.00370675	ENSG00000090432	MUL1
-1.22822		ENSG00000215520	RPS4XP4
-1.86177	1.25959e-08	ENSG00000183114	FAM43B
-0.372915	0.301994	ENSG00000158825	CDA
-0.560657	0.000259606	ENSG00000158828	PINK1
-0.157298	0.601245	ENSG00000284005	MIR6084
-0.671858	4.29622e-09	ENSG00000117242	PINK1-AS
0.0586371	0.734693	ENSG00000244038	DDOST
-0.641545	0.00240024	ENSG00000117245	KIF17
-0.838463	0.58895	ENSG00000235432	ENSG00000235432
-2.27327	4.72026e-12	ENSG00000189410	SH2D5
-1.09883	0.336831	ENSG00000233069	ENSG00000233069
1.04256	7.81612e-15	ENSG00000127483	HP1BP3
-0.239475	0.0267979	ENSG00000075151	EIF4G3
-0.525515		ENSG00000251914	RNU7-200P
-0.622062		ENSG00000221808	MIR1256
-1.15566	0.0348007	ENSG00000233072	RPS15AP6
0.636631	0.619426	ENSG00000236073	ENSG00000236073
-0.146688	0.80662	ENSG00000235112	HSPE1P27
0.257693	0.648413	ENSG00000287192	ENSG00000287192
-0.242746	0.0736464	ENSG00000117298	ECE1
0.216154	0.760992	ENSG00000236936	ENSG00000236936
-0.7445	0.00911444	ENSG00000231105	ECE1-AS1
-0.371473	0.519899	ENSG00000236216	PPP1R11P1
-0.149981		ENSG00000228823	PDE4DIPP10
-1.23333		ENSG00000236009	ENSG00000236009
0.858374	0.00649082	ENSG00000227001	NBPF2P
0.454973	0.0650782	ENSG00000187952	HS6ST1P1
-1.27879	0.0281996	ENSG00000186543	CROCCP5
1.12149	3.44575e-07	ENSG00000142794	NBPF3
-0.0893012	0.92958	ENSG00000176378	PFN1P10
2.45491	5.50099e-07	ENSG00000162551	ALPL
-0.0211865	0.9789	ENSG00000233431	LINC02596
-0.218099	0.447298	ENSG00000076864	RAP1GAP
0.476825	5.6046e-10	ENSG00000090686	USP48
0.507234	0.685215	ENSG00000231978	ENSG00000231978
-0.0612218	0.812316	ENSG00000187942	LDLRAD2
0.572456	0.00157108	ENSG00000142798	HSPG2
-0.611693	0.244933	ENSG00000232037	RPL21P29
-0.848587	0.123689	ENSG00000283234	ENSG00000283234
-0.485141	0.364238	ENSG00000219073	CELA3B
0.261898	0.193323	ENSG00000285959	ENSG00000285959
0.0267016	0.979444	ENSG00000273610	RN7SL386P
-1.83355	0.0158742	ENSG00000201919	RNU6-1022P
-0.459289	0.403274	ENSG00000142789	CELA3A
0.390402	0.73314	ENSG00000278124	RN7SL186P
-2.48483	0.00209241	ENSG00000201273	RNU6-776P
0.475807	0.0286941	ENSG00000228397	LINC01635
0.433952	0.00721186	ENSG00000218510	LINC00339
-0.190272	0.0876154	ENSG00000070831	CDC42
0.281947	0.0838795	ENSG00000285752	CDC42-AS1
0.0911556	0.682048	ENSG00000285794	ENSG00000285794
-1.62896	4.37564e-07	ENSG00000230068	CDC42-IT1
1.26013	0.147705	ENSG00000271428	MPHOSPH6P1
-0.0523748	0.865268	ENSG00000162552	WNT4
-0.318974	0.230197	ENSG00000285873	ENSG00000285873
-0.42709		ENSG00000266564	MIR4418
-0.217466	0.867825	ENSG00000234397	PPIAP34
-2.10014	0.0389346	ENSG00000279625	ENSG00000279625
0.844247	2.9572e-13	ENSG00000184677	ZBTB40
2.34827	7.47145e-06	ENSG00000237200	ZBTB40-IT1
-1.433	2.9904e-07	ENSG00000070886	EPHA8
-0.5465		ENSG00000276835	MIR6127
-0.0736414	0.813527	ENSG00000173372	C1QA
0.0702378	0.815209	ENSG00000159189	C1QC
0.147056	0.650404	ENSG00000173369	C1QB
-0.328546	0.0872302	ENSG00000133216	EPHB2
-0.134517		ENSG00000265422	MIR4684
-0.207745	0.734684	ENSG00000225952	ENSG00000225952
0.774356	0.0256503	ENSG00000264014	MIR4253
-2.64106	3.58467e-09	ENSG00000215906	LACTBL1
-0.528423	0.339845	ENSG00000227868	TEX46
-0.00417609	0.972901	ENSG00000004487	KDM1A
-0.0254954	0.86618	ENSG00000240553	ENSG00000240553
-0.682366		ENSG00000263793	MIR3115
-0.703531		ENSG00000266802	ENSG00000266802
-0.125913	0.535596	ENSG00000169641	LUZP1
-0.426647	0.497147	ENSG00000229010	ENSG00000229010
-0.43479	0.65701	ENSG00000206935	RNU6-514P
-0.564005	0.509259	ENSG00000252578	RNU6-135P
-1.3436	0.0529217	ENSG00000179546	HTR1D
-0.990037	0.0576215	ENSG00000215381	RPL29P6
2.03893	1.3836e-13	ENSG00000261326	LINC01355
-0.396412	0.122666	ENSG00000284726	ENSG00000284726
0.290517	0.0264363	ENSG00000125944	HNRNPR
0.505385	0.0128512	ENSG00000125945	ZNF436
1.44493	1.74304e-05	ENSG00000249087	ZNF436-AS1
2.99625	0.000605738	ENSG00000201405	ENSG00000201405
-0.675027	0.0586066	ENSG00000271420	ENSG00000271420
-0.838196	0.000520518	ENSG00000204219	TCEA3
-1.04217	0.0355982	ENSG00000232482	ENSG00000232482
-0.00161597	0.994979	ENSG00000088280	ASAP3
-0.367271	0.114001	ENSG00000007968	E2F2
0.0328011	0.944472	ENSG00000235052	ENSG00000235052
-0.430694	0.0284627	ENSG00000117318	ID3
-0.917241	0.0165305	ENSG00000285802	ENSG00000285802
-0.411186	0.304146	ENSG00000197880	MDS2
-1.1538	0.0264357	ENSG00000229239	EEF1A1P48
-1.08148	8.42215e-12	ENSG00000142676	RPL11
-0.181025	0.00519674	ENSG00000236810	ELOA-AS1
0.252757	0.0217279	ENSG00000011007	ELOA
-0.387424	4.47985e-05	ENSG00000057757	PITHD1
-0.870349	4.45745e-10	ENSG00000011009	LYPLA2
0.375857	0.0580947	ENSG00000117308	GALE
-0.609224	1.79512e-05	ENSG00000117305	HMGCL
0.255498	0.236982	ENSG00000179163	FUCA1
0.59524	0.306025	ENSG00000188822	CNR2
0.221548	0.745638	ENSG00000229106	BTBD6P1
-0.681342	0.45675	ENSG00000232557	ENSG00000232557
0.167826	0.853303	ENSG00000230228	H3P1
-0.0227231	0.897019	ENSG00000189266	PNRC2
0.590143	6.31703e-07	ENSG00000188529	SRSF10
-1.13869	0.45395	ENSG00000215905	RPL36P5
-0.60148	0.11785	ENSG00000225315	ENSG00000225315
-0.544452	0.163764	ENSG00000142661	MYOM3
-0.314908	0.455086	ENSG00000230703	MYOM3-AS1
-0.0252541	0.943247	ENSG00000142677	IL22RA1
-0.249701	0.333486	ENSG00000185436	IFNLR1
0.0393664	0.951384	ENSG00000230023	LINC02800
0.16102	0.719389	ENSG00000232298	GRHL3-AS1
-0.0873404	0.667496	ENSG00000158055	GRHL3
-0.29897	0.0798815	ENSG00000001460	STPG1
-0.643199	1.95654e-07	ENSG00000001461	NIPAL3
-0.0987998	0.584962	ENSG00000286061	RCAN3AS
0.272879	0.122726	ENSG00000117602	RCAN3
0.320364	0.0966956	ENSG00000264443	NCMAP-DT
-0.765145	0.00519673	ENSG00000184454	NCMAP
-2.13166	0.000584823	ENSG00000227312	ENSG00000227312
-0.298712	0.000923518	ENSG00000133226	SRRM1
-1.60656	0.000206485	ENSG00000284699	ENSG00000284699
0.1529	0.538975	ENSG00000169504	CLIC4
-0.690643		ENSG00000238482	RNU6-1208P
0.622595	0.0186394	ENSG00000020633	RUNX3
1.8103	0.0203306	ENSG00000278034	MIR6731
-0.474509	0.139206	ENSG00000229162	RUNX3-AS1
-2.39588	0.000111603	ENSG00000261025	ENSG00000261025
-0.589266		ENSG00000264371	MIR4425
-1.19413	0.0571937	ENSG00000285823	LINC02793
-0.90036	0.00102067	ENSG00000233755	ENSG00000233755
-0.837761	0.596943	ENSG00000233419	IFITM3P7
-0.525023	0.660125	ENSG00000231953	ENSG00000231953
-0.823503	4.8838e-16	ENSG00000117614	SYF2
0.509675	0.0595617	ENSG00000284602	ENSG00000284602
-0.336588	0.398462	ENSG00000284657	ENSG00000284657
1.07967	1.34869e-07	ENSG00000117616	RSRP1
-0.543178	0.131518	ENSG00000272432	ENSG00000272432
1.14397	0.00376757	ENSG00000261349	ENSG00000261349
0.121846	0.766569	ENSG00000187010	RHD
0.0612887	0.850291	ENSG00000224183	SDHDP6
1.28193	6.39205e-05	ENSG00000259984	ENSG00000259984
-0.195768	0.0759872	ENSG00000183726	TMEM50A
-0.840984	1.98626e-12	ENSG00000188672	RHCE
-0.0335012	0.925165	ENSG00000238084	ENSG00000238084
-0.154726	0.0885289	ENSG00000204178	MACO1
0.327256	0.00928253	ENSG00000157978	LDLRAP1
-0.00886073	0.983657	ENSG00000225643	ENSG00000225643
0.536271	0.0114199	ENSG00000117643	MAN1C1
0.138888	0.748023	ENSG00000233478	ENSG00000233478
0.35238	0.014296	ENSG00000162430	SELENON
0.387097	0.000222596	ENSG00000255054	ENSG00000255054
-0.0797972	0.500875	ENSG00000228172	ENSG00000228172
0.633704	3.48692e-06	ENSG00000117640	MTFR1L
0.69568	9.27003e-06	ENSG00000272478	ENSG00000272478
0.0689219	0.557588	ENSG00000127423	AUNIP
-0.193208	0.344456	ENSG00000236528	ENSG00000236528
-0.0332666	0.880351	ENSG00000182749	PAQR7
-0.414776	0.0350792	ENSG00000117632	STMN1
-2.97478	0.00435724	ENSG00000229786	SNRPFP2
-0.355383		ENSG00000223624	ENSG00000223624
-0.00850871	0.977733	ENSG00000283938	MIR3917
-0.481269	0.00194149	ENSG00000158006	PAFAH2
0.0834299		ENSG00000207237	RNU6-110P
-1.32192		ENSG00000252190	ENSG00000252190
0.149297		ENSG00000252691	ENSG00000252691
-0.831477	0.00418957	ENSG00000158008	EXTL1
-2.00791		ENSG00000158014	SLC30A2
-1.12186	0.353028	ENSG00000284309	ENSG00000284309
-0.631015	0.0901974	ENSG00000158022	TRIM63
0.042527	0.749782	ENSG00000175087	PDIK1L
-0.064777	0.873516	ENSG00000197245	FAM110D
-2.25295	1.33055e-05	ENSG00000282872	C1orf232
-1.58097	6.91498e-14	ENSG00000236782	ZNF593OS
-1.58945	6.12027e-14	ENSG00000142684	ZNF593
0.736502	1.91702e-06	ENSG00000142675	CNKSR1
-1.12467	0.00988448	ENSG00000188782	CATSPER4
-0.75281	0.0531276	ENSG00000236155	ZPLD2P
0.356616	0.643629	ENSG00000278572	ENSG00000278572
0.64085	3.04165e-06	ENSG00000130695	CEP85
0.993394	0.385146	ENSG00000270733	ENSG00000270733
-0.231119	0.25067	ENSG00000142669	SH3BGRL3
-0.173071	0.430301	ENSG00000158062	UBXN11
0.446303	0.285053	ENSG00000169442	CD52
-0.313929	0.298689	ENSG00000176092	CRYBG2
0.907521	0.268648	ENSG00000225854	ENSG00000225854
1.27093	0.0058223	ENSG00000176083	ZNF683
-0.679949	0.105633	ENSG00000131914	LIN28A
-0.112297	0.419776	ENSG00000117682	DHDDS
0.125261	0.788022	ENSG00000223583	RPL17P9
0.0333368	0.912666	ENSG00000225891	DHDDS-AS1
-0.215503	0.166281	ENSG00000198830	HMGN2
0.381017	0.809961	ENSG00000224129	DPPA2P2
-0.390023	0.00609011	ENSG00000117676	RPS6KA1
1.40701	0.176429	ENSG00000238705	MIR1976
-0.554992		ENSG00000243905	RN7SL679P
-0.756447		ENSG00000252802	ENSG00000252802
-0.181146		ENSG00000229247	ENSG00000229247
0.240699		ENSG00000235069	ENSG00000235069
-0.0696725	0.853576	ENSG00000260063	ENSG00000260063
-0.0248638	0.769483	ENSG00000117713	ARID1A
0.111677	0.449485	ENSG00000060642	PIGV
0.903231	0.393596	ENSG00000241188	RN7SL165P
-0.311253	0.548599	ENSG00000287810	ENSG00000287810
0.397755	0.00918913	ENSG00000204160	ZDHHC18
-1.49154	2.55513e-07	ENSG00000175793	SFN
0.133873	0.117652	ENSG00000142751	GPN2
-0.0407326	0.814497	ENSG00000226698	ENSG00000226698
-0.623383	6.41626e-11	ENSG00000198746	GPATCH3
-0.889614	1.02962e-09	ENSG00000090273	NUDC
-1.48344	0.000239521	ENSG00000131910	NR0B2
-0.430553	0.0198512	ENSG00000175707	KDF1
-0.970922	0.0105372	ENSG00000172746	RPL12P13
-1.45777	0.0923895	ENSG00000224064	RPL32P6
-0.716446	0.367946	ENSG00000225294	OSTCP2
0.514246	0.143828	ENSG00000253368	TRNP1
-0.336159	0.3455	ENSG00000158246	TENT5B
-0.244564	0.140319	ENSG00000090020	SLC9A1
-1.31589	0.00110637	ENSG00000229985	ENSG00000229985
-0.387907	0.349773	ENSG00000214973	CHCHD3P3
0.187323	0.52243	ENSG00000225159	NPM1P39
-0.947422		ENSG00000225990	SNRPEP7
-1.08921	0.0246641	ENSG00000224311	WDTC1-DT
-0.106878	0.390136	ENSG00000142784	WDTC1
-0.858279	0.395685	ENSG00000252098	ENSG00000252098
0.499159	0.461092	ENSG00000243659	ENSG00000243659
-0.444195	1.96338e-05	ENSG00000186501	TMEM222
1.34687	0.0909246	ENSG00000206888	RNU6-48P
0.805166	0.0319465	ENSG00000241547	ACTG1P20
1.54276	2.68996e-06	ENSG00000142765	SYTL1
0.958297	3.12827e-06	ENSG00000142733	MAP3K6
2.0132	0.00182989	ENSG00000142748	FCN3
0.248739	0.697041	ENSG00000174950	CD164L2
-0.120738		ENSG00000231207	ENSG00000231207
-0.517136	0.304112	ENSG00000181773	GPR3
-0.438824	7.26569e-08	ENSG00000158195	WASF2
-1.20359	0.00107306	ENSG00000241169	ENSG00000241169
0.219621	0.50835	ENSG00000237429	ENSG00000237429
0.0914124	0.583907	ENSG00000126705	AHDC1
2.54828	4.21904e-10	ENSG00000000938	FGR
-0.655238	0.00356047	ENSG00000235912	ENSG00000235912
-1.60835	0.0162036	ENSG00000233975	LINC02574
-0.0970374	0.826058	ENSG00000126709	IFI6
-0.102561	0.80909	ENSG00000225886	ENSG00000225886
-0.829337		ENSG00000206767	RNU6-949P
-2.25263		ENSG00000226662	CHMP1AP1
-1.91591	0.00717014	ENSG00000287244	ENSG00000287244
-0.233466	0.0176742	ENSG00000009780	FAM76A
-0.223133	0.784258	ENSG00000231344	ENSG00000231344
-0.886517	0.333764	ENSG00000230833	RPEP3
0.0366735	0.768542	ENSG00000117758	STX12
1.22148	0.196254	ENSG00000269971	ENSG00000269971
0.557298	0.420417	ENSG00000270031	ENSG00000270031
0.439285	0.76404	ENSG00000223062	RNU6-1245P
0.447124	0.0364676	ENSG00000286433	ENSG00000286433
0.308206	0.00229991	ENSG00000117751	PPP1R8
0.0846032	0.958405	ENSG00000252947	SCARNA1
1.77247	9.66309e-09	ENSG00000130775	THEMIS2
-0.00350027	0.985178	ENSG00000117748	RPA2
-0.756268	0.00016129	ENSG00000130768	SMPDL3B
-0.733026	9.02656e-05	ENSG00000227050	ENSG00000227050
0.474293	9.95332e-06	ENSG00000158156	XKR8
0.0187591	0.847383	ENSG00000158161	EYA3
-0.756432	0.22517	ENSG00000238231	ENSG00000238231
-1.12842	0.0153629	ENSG00000240750	RN7SL559P
0.0717824	0.693566	ENSG00000228589	SPCS2P4
0.137763		ENSG00000228943	ENSG00000228943
0.368171	0.751158	ENSG00000214812	ARL8BP2
1.03537	0.40047	ENSG00000253005	RNU6-176P
0.844272	0.0121165	ENSG00000169403	PTAFR
-0.126156	0.223654	ENSG00000126698	DNAJC8
-1.01411	1.53401e-11	ENSG00000130770	ATP5IF1
1.75064	1.16306e-08	ENSG00000270605	ENSG00000270605
1.30544	0.00539119	ENSG00000271398	ENSG00000271398
-0.0156351	0.952851	ENSG00000130766	SESN2
-0.426863	0.000556758	ENSG00000130772	MED18
-0.740125	7.75043e-10	ENSG00000204138	PHACTR4
-0.530778	0.680238	ENSG00000206779	ENSG00000206779
-1.6962	0.00234996	ENSG00000229820	DNAJC8P4
-2.48714	2.62935e-05	ENSG00000221216	RNU6ATAC27P
0.169704	0.272844	ENSG00000180198	RCC1
0.686379	8.12655e-05	ENSG00000242125	SNHG3
0.370119	0.342196	ENSG00000274266	SNORA73A
-0.205822	0.661241	ENSG00000200087	SNORA73B
-1.41491	0.000110801	ENSG00000231468	PRDX3P2
-0.579092	0.129482	ENSG00000279443	ENSG00000279443
-0.0610294	0.643622	ENSG00000180098	TRNAU1AP
2.13669	6.46675e-20	ENSG00000197989	SNHG12
3.01524	1.03155e-05	ENSG00000221539	SNORD99
2.05119	2.81996e-10	ENSG00000278274	SNORA61
2.40728	3.60452e-11	ENSG00000273544	SNORA44
2.58634	1.43255e-09	ENSG00000280498	ENSG00000280498
2.67454	4.59415e-10	ENSG00000274582	SNORA16A
-0.213442	0.0673928	ENSG00000120656	TAF12
0.0332393	0.929936	ENSG00000188060	RAB42
-0.694893	0.00812719	ENSG00000229388	TAF12-DT
-0.618977	0.291557	ENSG00000274978	RNU11
-0.630922	0.283886	ENSG00000270103	ENSG00000270103
-0.25918	0.0045386	ENSG00000162419	GMEB1
-1.04902	0.497925	ENSG00000252777	ENSG00000252777
-0.254108	0.00173409	ENSG00000198492	YTHDF2
-0.838786	0.0132655	ENSG00000116329	OPRD1
-1.17773	0.00376503	ENSG00000233427	ENSG00000233427
-0.527046		ENSG00000199756	ENSG00000199756
-0.18757	0.0199411	ENSG00000159023	EPB41
-1.10057	0.000173757	ENSG00000225616	ENSG00000225616
-0.415681		ENSG00000206704	ENSG00000206704
-1.50685	0.072637	ENSG00000277958	ENSG00000277958
-0.313626	0.00181465	ENSG00000253304	TMEM200B
-1.23199	0.000505801	ENSG00000225750	ENSG00000225750
0.125128	0.0203389	ENSG00000116350	SRSF4
2.07388	3.096e-05	ENSG00000277916	ENSG00000277916
-0.161661	0.160934	ENSG00000116353	MECR
0.807047	0.255849	ENSG00000237934	ENSG00000237934
0.129726	0.711288	ENSG00000060656	PTPRU
-1.33424	0.00985043	ENSG00000230523	LINC01756
-2.35046	0.000349972	ENSG00000225011	ENSG00000225011
-0.743531		ENSG00000228176	ENSG00000228176
-2.24027	1.48876e-07	ENSG00000284676	ENSG00000284676
-1.11429		ENSG00000270927	ENSG00000270927
1.06353	0.0415341	ENSG00000233399	LINC01648
-1.10014		ENSG00000233372	ENSG00000233372
-1.36522		ENSG00000236335	ENSG00000236335
-2.35869	0.00895068	ENSG00000231949	ENSG00000231949
0.54159	0.0293526	ENSG00000162510	MATN1
1.15623	1.50157e-06	ENSG00000186056	MATN1-AS1
0.170027	0.608035	ENSG00000287510	ENSG00000287510
0.506753	0.0888285	ENSG00000162511	LAPTM5
1.97944	0.0425593	ENSG00000264773	MIR4420
-1.16386	0.157914	ENSG00000229607	ENSG00000229607
-1.73285	5.07505e-06	ENSG00000223382	LINC01778
-0.284899		ENSG00000222784	RN7SKP91
0.0337445	0.984862	ENSG00000235143	ENSG00000235143
0.927424	0.00016569	ENSG00000162512	SDC3
-0.652566		ENSG00000266210	RN7SL371P
-0.344536	2.45452e-06	ENSG00000134644	PUM1
0.969023	0.329559	ENSG00000237329	ENSG00000237329
-1.41304	0.0495265	ENSG00000232768	ENSG00000232768
0.922165	0.423948	ENSG00000215900	SELENOWP1
-0.754604		ENSG00000225142	RPL21P22
-1.24966	5.12014e-05	ENSG00000084628	NKAIN1
-0.0395471	0.780158	ENSG00000060688	SNRNP40
0.955643	0.0496306	ENSG00000229447	ENSG00000229447
-0.555877	1.36943e-08	ENSG00000121766	ZCCHC17
-0.298055	0.00645199	ENSG00000229044	ENSG00000229044
-0.209001	0.300345	ENSG00000121769	FABP3
-0.704421	0.00287377	ENSG00000168528	SERINC2
-0.0149751	0.983836	ENSG00000215899	EEF1A1P46
-1.10201		ENSG00000206981	RNU6-40P
-0.696461	0.142123	ENSG00000260386	LDC1P
-1.13163		ENSG00000265961	ENSG00000265961
0.755862	0.000170159	ENSG00000284543	LINC01226
0.521037	0.0143411	ENSG00000229167	ENSG00000229167
0.331726	0.0815696	ENSG00000142910	TINAGL1
-0.795985	1.78261e-11	ENSG00000121764	HCRTR1
-0.562452	1.22071e-08	ENSG00000162517	PEF1
0.492447	0.00215563	ENSG00000235790	PEF1-AS1
0.170296	0.401761	ENSG00000264078	ENSG00000264078
0.854469	7.32905e-06	ENSG00000084636	COL16A1
0.345592	0.166048	ENSG00000121753	ADGRB2
-0.317289	0.553999	ENSG00000254545	ENSG00000254545
0.546567	0.155782	ENSG00000134668	SPOCD1
-0.412096	0.441583	ENSG00000203620	ENSG00000203620
-0.283547	0.00115574	ENSG00000269967	ENSG00000269967
-0.190814	0.039143	ENSG00000184007	PTP4A2
-0.340575	0.37849	ENSG00000228634	ENSG00000228634
-0.99931	0.0395405	ENSG00000284702	ENSG00000284702
-0.0629254	0.564045	ENSG00000121774	KHDRBS1
-0.619664	0.000406609	ENSG00000203325	ENSG00000203325
0.0906364	0.375349	ENSG00000121775	TMEM39B
-1.01983	0.521954	ENSG00000266203	MIR5585
-2.2455	0.0298242	ENSG00000276493	ENSG00000276493
-0.813674	2.11206e-13	ENSG00000025800	KPNA6
-0.887262	4.83844e-14	ENSG00000250135	ENSG00000250135
0.559188	8.35773e-07	ENSG00000084652	TXLNA
-0.00889638	0.974944	ENSG00000160050	CCDC28B
-0.073971	0.716296	ENSG00000224066	ENSG00000224066
0.693412	1.18149e-05	ENSG00000160051	IQCC
1.23952	2.06151e-07	ENSG00000222046	DCDC2B
0.525552	7.49727e-05	ENSG00000160055	TMEM234
-0.316688	0.0340354	ENSG00000084623	EIF3I
2.11592	1.08488e-15	ENSG00000220785	MTMR9LP
0.911763	0.00597806	ENSG00000183615	FAM167B
0.777082	0.0112504	ENSG00000182866	LCK
0.489217	0.698231	ENSG00000277617	ENSG00000277617
-0.629937		ENSG00000252450	ENSG00000252450
0.263448	0.0222831	ENSG00000116478	HDAC1
-0.375094	0.0421895	ENSG00000175130	MARCKSL1
0.451503	0.630355	ENSG00000233775	ENSG00000233775
1.26089	5.5817e-06	ENSG00000162526	TSSK3
1.45659	8.13856e-07	ENSG00000225828	FAM229A
0.123858	0.278633	ENSG00000160058	BSDC1
-0.124827	0.866676	ENSG00000224333	GAPDHP20
-0.848826		ENSG00000270850	ENSG00000270850
0.132428	0.925919	ENSG00000229259	LRRC37A12P
-0.156536		ENSG00000263529	RN7SL122P
-0.882029	1.97572e-09	ENSG00000254553	ENSG00000254553
-1.15839	0.000715741	ENSG00000273274	ZBTB8B
-0.796337	3.18871e-08	ENSG00000160062	ZBTB8A
-0.647045	1.16184e-07	ENSG00000176261	ZBTB8OS
-0.685008	0.163964	ENSG00000200591	ENSG00000200591
0.130718	0.166349	ENSG00000162521	RBBP4
-0.227533	0.00281643	ENSG00000162520	SYNC
-1.03313	0.00508455	ENSG00000224409	ENSG00000224409
-0.0784708	0.742758	ENSG00000162522	NHSL3
0.135479	0.470906	ENSG00000134684	YARS1
0.396486	6.55648e-05	ENSG00000116497	S100PBP
-0.754234	0.000513579	ENSG00000160097	FNDC5
-0.812261	0.00021772	ENSG00000121905	HPCA
-0.794419	0.000303214	ENSG00000121900	TMEM54
0.590254	0.00062803	ENSG00000287691	ENSG00000287691
0.597602	0.000833059	ENSG00000116514	RNF19B
0.913415	0.0397374	ENSG00000278966	ENSG00000278966
0.711179	0.273598	ENSG00000217644	ENSG00000217644
0.323241	0.614921	ENSG00000239670	ENSG00000239670
-0.262458	0.0364608	ENSG00000236065	ENSG00000236065
-0.24898	0.0529949	ENSG00000004455	AK2
-2.61057	4.58567e-05	ENSG00000276645	ENSG00000276645
0.978717	0.00167133	ENSG00000142920	AZIN2
0.434458	0.225127	ENSG00000278997	ENSG00000278997
0.410712	2.5325e-05	ENSG00000116525	TRIM62
0.416153	0.0330138	ENSG00000279179	ENSG00000279179
-0.669405	0.336453	ENSG00000284721	ENSG00000284721
-0.0560615	0.716738	ENSG00000160094	ZNF362
-0.353189	0.697247	ENSG00000270115	ENSG00000270115
-1.0802	4.41397e-05	ENSG00000184389	A3GALT2
-0.0415452	0.808239	ENSG00000225313	ENSG00000225313
-0.0654445	0.680863	ENSG00000134686	PHC2
0.35401	0.159187	ENSG00000284154	MIR3605
0.62104	0.274482	ENSG00000222112	RN7SKP16
-0.175591	0.448695	ENSG00000233246	PHC2-AS1
0.221792	0.793085	ENSG00000234512	TLR12P
0.382275	0.0102306	ENSG00000121903	ZSCAN20
1.1265	0.276453	ENSG00000235907	ENSG00000235907
-0.641622	0.0342396	ENSG00000121904	CSMD2
-1.69735		ENSG00000227000	HSPD1P14
-1.4372	0.231639	ENSG00000176256	HMGB4
-1.6169	0.000391812	ENSG00000231163	CSMD2-AS1
-0.397016		ENSG00000201148	RNA5SP42
-1.55548	3.12053e-05	ENSG00000142698	C1orf94
-0.697645		ENSG00000270241	ENSG00000270241
-1.51294	0.00229519	ENSG00000287703	ENSG00000287703
-0.776334		ENSG00000207941	MIR552
-0.512556	0.000712828	ENSG00000163866	SMIM12
-0.0885946	0.908026	ENSG00000189280	GJB5
0.363594	0.605118	ENSG00000189433	GJB4
-0.388916	0.46394	ENSG00000255811	ENSG00000255811
-0.262771	0.658513	ENSG00000188910	GJB3
1.43509	0.000465853	ENSG00000187513	GJA4
0.0211738	0.93538	ENSG00000230163	ENSG00000230163
-0.702146	0.0136737	ENSG00000116544	DLGAP3
-0.0855439	0.443501	ENSG00000284773	ENSG00000284773
1.25956	3.11328e-07	ENSG00000241014	GPR199P
0.415389	1.57011e-06	ENSG00000271741	ENSG00000271741
-0.159812	0.181493	ENSG00000243749	TMEM35B
0.97278	2.97386e-15	ENSG00000163867	ZMYM6
0.192835	0.0746649	ENSG00000197056	ZMYM1
-0.313657	0.738532	ENSG00000233940	RPL12P45
0.632242	0.537947	ENSG00000228348	EFCAB14P1
0.00393529	0.995753	ENSG00000284640	ENSG00000284640
0.390864	0.00158957	ENSG00000116560	SFPQ
0.0553854		ENSG00000201868	ENSG00000201868
0.164433	0.0673346	ENSG00000146463	ZMYM4
-1.64195	0.111272	ENSG00000240374	RN7SL503P
-0.742201		ENSG00000201542	ENSG00000201542
-1.44236	8.86441e-17	ENSG00000229994	RPL5P4
0.894079	0.000422252	ENSG00000227409	ZMYM4-AS1
-1.41951		ENSG00000278702	ENSG00000278702
-0.463962	8.21349e-07	ENSG00000142687	KIAA0319L
-2.15096	0.000674719	ENSG00000236274	ENSG00000236274
1.03517	7.12841e-08	ENSG00000020129	NCDN
1.08953	0.00258355	ENSG00000239636	TFAP2E-AS1
0.866291	0.00374928	ENSG00000116819	TFAP2E
-0.0703957	0.687768	ENSG00000126067	PSMB2
0.848496	0.000217933	ENSG00000142686	C1orf216
-0.622866	0.0363958	ENSG00000092853	CLSPN
0.703276	0.028404	ENSG00000232335	ENSG00000232335
0.242908	0.13328	ENSG00000134698	AGO4
-0.00238405	0.990347	ENSG00000092847	AGO1
-0.179026		ENSG00000271164	CFAP97P1
0.590011	0.467492	ENSG00000286899	ENSG00000286899
1.10437	0.149451	ENSG00000271914	ENSG00000271914
-0.240207	0.0690171	ENSG00000126070	AGO3
-0.73468	0.000164729	ENSG00000271554	ENSG00000271554
-0.0827529	0.921104	ENSG00000232862	ENSG00000232862
-0.800157	0.0205354	ENSG00000092850	TEKT2
-0.175862	0.104863	ENSG00000116863	ADPRS
0.530302	0.0798912	ENSG00000171812	COL8A2
-0.17313	0.0292532	ENSG00000054116	TRAPPC3
0.256413	0.10781	ENSG00000116871	MAP7D1
0.137984	0.0499426	ENSG00000054118	THRAP3
-0.118698	0.911172	ENSG00000231849	UBE2V2P4
0.473365	0.0297443	ENSG00000214193	SH3D21
-0.00844953	0.973738	ENSG00000142694	EVA1B
0.59977	0.184529	ENSG00000286379	ENSG00000286379
0.0348257	0.838711	ENSG00000196182	STK40
-0.238603	0.152929	ENSG00000181817	LSM10
-1.04647		ENSG00000222821	RNU4-27P
0.00156404	0.99481	ENSG00000116885	OSCP1
-0.843627	0.615139	ENSG00000201448	SNORA63C
-0.296909	0.0324317	ENSG00000116898	MRPS15
4.20809	1.23811e-13	ENSG00000119535	CSF3R
-0.455245		ENSG00000230214	FTLP18
-0.777536	0.321371	ENSG00000284705	ENSG00000284705
-2.28095	0.0524075	ENSG00000284720	ENSG00000284720
-1.48087	0.0528739	ENSG00000234481	ENSG00000234481
-0.670735	0.00296053	ENSG00000163873	GRIK3
-1.09706	0.333486	ENSG00000284650	ENSG00000284650
-1.05399	0.01419	ENSG00000223944	ENSG00000223944
-0.0350877	0.876267	ENSG00000233621	LITATS1
3.10508	2.8463e-20	ENSG00000163874	ZC3H12A
4.06892	2.21928e-09	ENSG00000283724	MIR6732
0.257549	0.00823936	ENSG00000163875	MEAF6
2.18182	0.00974975	ENSG00000263675	MIR5581
0.343243	0.00482333	ENSG00000163877	SNIP1
-0.0709379	0.89593	ENSG00000232273	FTH1P1
-1.03513	8.59205e-07	ENSG00000237749	RPS27P9
-0.14969	0.403179	ENSG00000163879	DNALI1
0.40323	0.000725059	ENSG00000134697	GNL2
-1.48009	0.00030572	ENSG00000284748	ENSG00000284748
0.475749	0.299957	ENSG00000169218	RSPO1
0.774276	7.95265e-07	ENSG00000116922	AIRIM
-0.0280503	0.913517	ENSG00000134690	CDCA8
0.313671	0.243648	ENSG00000183317	EPHA10
-1.70556	0.0640285	ENSG00000200421	ENSG00000200421
-0.687747	0.174556	ENSG00000214141	ACTN4P2
-1.73023		ENSG00000227416	ENSG00000227416
-0.0869682	0.726644	ENSG00000185090	MANEAL
-0.161206	0.510447	ENSG00000233728	ENSG00000233728
0.0413405	0.855021	ENSG00000196449	YRDC
-0.555366	0.000926779	ENSG00000197982	C1orf122
0.226909	0.0660994	ENSG00000188786	MTF1
0.252118	0.793459	ENSG00000235673	ENSG00000235673
0.181299	0.277444	ENSG00000204084	INPP5B
0.240053	0.290514	ENSG00000230955	INPP5B-AS1
-0.799139	0.0420422	ENSG00000252448	ENSG00000252448
2.59402	0.00222296	ENSG00000222282	RNU6-584P
-0.68808		ENSG00000277168	ENSG00000277168
-0.223966	0.0336667	ENSG00000183431	SF3A3
2.45854	0.00634869	ENSG00000212541	RNU6-510P
0.524693	0.0370048	ENSG00000183386	FHL3
0.0556416	0.732589	ENSG00000183520	UTP11
-1.12072	0.0152668	ENSG00000185668	POU3F1
-0.953073	0.00875246	ENSG00000224592	MIR3659HG
-0.051169		ENSG00000223589	ENSG00000223589
-2.91946	1.51937e-07	ENSG00000284623	LINC02786
-2.008	0.00087175	ENSG00000286552	ENSG00000286552
-1.60481	0.00197115	ENSG00000287987	ENSG00000287987
-2.23172	0.000669388	ENSG00000237290	LINC01343
-0.505871		ENSG00000275350	ENSG00000275350
-0.641953	0.216834	ENSG00000238063	LINC01685
-0.158942	0.652943	ENSG00000215895	HSPA5P1
-1.33328	9.76372e-05	ENSG00000284632	ENSG00000284632
0.0700028	0.643197	ENSG00000116954	RRAGC
-0.0982064	0.371568	ENSG00000273637	ENSG00000273637
-0.360056	0.00290354	ENSG00000228436	RRAGC-DT
-0.31119	0.00741577	ENSG00000214114	MYCBP
-0.147224	0.172526	ENSG00000274944	ENSG00000274944
-0.46691	0.0917332	ENSG00000131233	GJA9
-0.303468	0.316248	ENSG00000158315	RHBDL2
-1.86117		ENSG00000199963	RNU6-605P
-0.634703		ENSG00000207466	ENSG00000207466
-2.05922	0.233284	ENSG00000235549	EIF1P2
0.311114	0.0278769	ENSG00000174574	AKIRIN1
-1.38783	2.87478e-12	ENSG00000168653	NDUFS5
0.57207	1.10049e-05	ENSG00000127603	MACF1
-0.235983	0.850791	ENSG00000206654	RNU6-608P
-0.59628	0.696491	ENSG00000222378	RNA5SP44
0.446409	0.764889	ENSG00000270040	ENSG00000270040
0.0595057	0.827908	ENSG00000287422	ENSG00000287422
0.262908	0.303256	ENSG00000226438	ENSG00000226438
-1.98597	0.00232437	ENSG00000217897	HSPE1P8
0.783601	0.000127773	ENSG00000183682	BMP8A
-0.137104	0.602433	ENSG00000237624	OXCT2P1
1.46489	6.91603e-12	ENSG00000243970	PPIEL
-0.437486	0.000121836	ENSG00000090621	PABPC4
0.511521	0.0014897	ENSG00000228060	PABPC4-AS1
2.56954	0.00148157	ENSG00000201457	SNORA55
0.316767	0.249732	ENSG00000163909	HEYL
-0.686971		ENSG00000225903	ENSG00000225903
-1.67081	8.45748e-05	ENSG00000116981	NT5C1A
-1.01335	0.0340639	ENSG00000116983	HPCAL4
-0.368551	0.00520383	ENSG00000084072	PPIE
-1.48991	0.124863	ENSG00000225333	ENSG00000225333
-0.404986	0.141175	ENSG00000116985	BMP8B
-0.307808	0.183576	ENSG00000198754	OXCT2
0.16466	0.871824	ENSG00000285905	BMP8B-AS1
0.221812	0.635995	ENSG00000261798	ENSG00000261798
0.175545		ENSG00000229213	ENSG00000229213
0.300404	0.325757	ENSG00000284719	ENSG00000284719
-0.0679097	0.845777	ENSG00000284678	LINC02811
0.287302	0.00169762	ENSG00000043514	TRIT1
-2.14817	0.00230387	ENSG00000202222	ENSG00000202222
0.147651	0.423832	ENSG00000116990	MYCL
0.599484	0.0165767	ENSG00000236546	MYCL-AS1
-0.36825		ENSG00000207356	ENSG00000207356
0.222155	0.591515	ENSG00000168389	MFSD2A
0.0416553	0.900143	ENSG00000228477	ENSG00000228477
0.349366	0.0219256	ENSG00000131236	CAP1
0.025908	0.877454	ENSG00000131238	PPT1
0.377746	0.685829	ENSG00000226745	OAZ1P1
-0.419988	2.48152e-05	ENSG00000117000	RLF
-0.186581	0.860496	ENSG00000207508	RNU6-1237P
-0.828063	0.0636026	ENSG00000188800	TMCO2
0.708579	0.00019385	ENSG00000259943	ZMPSTE24-DT
-0.0131592	0.940934	ENSG00000084073	ZMPSTE24
0.95146	0.197591	ENSG00000231296	ENSG00000231296
1.51452	1.33397e-07	ENSG00000049089	COL9A2
-0.89095	0.0494768	ENSG00000227311	RPL21P20
0.651868	0.00597063	ENSG00000084070	SMAP2
0.398857	0.803247	ENSG00000213172	ENSG00000213172
0.606823	0.181274	ENSG00000284677	ENSG00000284677
0.40536	0.084745	ENSG00000187801	ZFP69B
0.506408	0.0676038	ENSG00000260920	ENSG00000260920
1.80288	0.0620312	ENSG00000279667	ENSG00000279667
0.064315	0.72151	ENSG00000187815	ZFP69
-0.586904	0.0034667	ENSG00000238287	EXO5-DT
0.181428	0.176478	ENSG00000164002	EXO5
0.865964	0.000112058	ENSG00000227278	ENSG00000227278
-0.772649	5.087e-05	ENSG00000238186	ENSG00000238186
0.304688	0.0587552	ENSG00000117010	ZNF684
-0.847063	0.0262259	ENSG00000286838	ENSG00000286838
-0.608433		ENSG00000236505	ENSG00000236505
-0.4469		ENSG00000233910	GTF2F2P2
1.40243	2.74889e-09	ENSG00000117016	RIMS3
1.00584	0.00229886	ENSG00000287743	ENSG00000287743
0.460695	0.144628	ENSG00000237899	ENSG00000237899
0.689088	0.000111452	ENSG00000272145	NFYC-AS1
-0.110477	0.082678	ENSG00000066136	NFYC
-1.88395		ENSG00000198974	MIR30E
-0.643633		ENSG00000207962	MIR30C1
-0.339817	0.0877578	ENSG00000117013	KCNQ4
-1.37802	0.439879	ENSG00000264582	RN7SL326P
-0.202552	0.508952	ENSG00000179862	CITED4
-0.959085	0.0962825	ENSG00000229528	ENSG00000229528
0.259178	0.871346	ENSG00000228940	ENSG00000228940
-0.95846	0.216015	ENSG00000286668	ENSG00000286668
0.664914	0.00495156	ENSG00000171793	CTPS1
0.313807	0.0197003	ENSG00000281207	SLFNL1-AS1
0.251914	0.442095	ENSG00000171790	SLFNL1
-0.312086	0.0063695	ENSG00000010803	SCMH1
-1.51442	0.00333418	ENSG00000215893	RPL23AP17
0.22103	0.469573	ENSG00000287400	ENSG00000287400
0.184997	0.712934	ENSG00000235358	SCMH1-DT
-0.440243		ENSG00000213987	RPL36AP9
-1.76443	0.0928551	ENSG00000286640	ENSG00000286640
-0.938107	4.23686e-06	ENSG00000204060	FOXO6
-0.945885	0.19149	ENSG00000229901	FOXO6-AS1
-0.51457		ENSG00000252563	RNA5SP45
-0.815338	0.151223	ENSG00000127129	EDN2
-0.0246031	0.925945	ENSG00000127124	HIVEP3
0.213575		ENSG00000230881	ENSG00000230881
0.780708	0.0884854	ENSG00000230638	ENSG00000230638
-0.0413623	0.928348	ENSG00000284895	ENSG00000284895
-1.89056	4.47816e-07	ENSG00000287587	ENSG00000287587
-2.45368	4.5668e-05	ENSG00000227538	HNRNPFP1
-0.148011	0.896402	ENSG00000228776	ENSG00000228776
-2.73394	5.75513e-06	ENSG00000044012	GUCA2B
-2.41298	4.7356e-06	ENSG00000197273	GUCA2A
-0.336608	0.0007778	ENSG00000198815	FOXJ3
-0.0392429	0.885956	ENSG00000227527	ENSG00000227527
-0.478969	0.126409	ENSG00000177181	RIMKLA
-0.519298	0.707522	ENSG00000235002	ENSG00000235002
-0.434679	0.033679	ENSG00000066185	ZMYND12
-0.0130868	0.909446	ENSG00000127125	PPCS
0.00682322	0.963574	ENSG00000186409	CCDC30
-2.20385	0.018045	ENSG00000230116	RPS3AP11
0.179141	0.518368	ENSG00000236876	TMSB4XP1
-0.875299		ENSG00000200254	RNU6-536P
-0.770975	0.550343	ENSG00000236180	ENSG00000236180
-0.110761	0.428129	ENSG00000171960	PPIH
-0.102198	0.466939	ENSG00000285728	ENSG00000285728
0.785572	0.0819923	ENSG00000234917	ENSG00000234917
-0.341839	0.00877075	ENSG00000065978	YBX1
-1.5195	2.19995e-05	ENSG00000164007	CLDN19
1.20136	1.68113e-09	ENSG00000117385	P3H1
-0.270607	0.000848114	ENSG00000164008	C1orf50
-0.302836	0.000126841	ENSG00000283580	ENSG00000283580
-0.267155	0.218366	ENSG00000228452	ENSG00000228452
-0.344709	0.00413648	ENSG00000274386	TMEM269
-0.324008	0.00761712	ENSG00000177868	SVBP
0.294303	0.016741	ENSG00000164010	ERMAP
0.581325	0.000332891	ENSG00000228192	ZNF691-DT
0.419904	0.00187603	ENSG00000164011	ZNF691
-2.50389	5.39165e-05	ENSG00000233708	ENSG00000233708
-0.302488	0.784047	ENSG00000237090	MKRN8P
0.889003	0.377473	ENSG00000225099	ATP6V1E1P1
0.671243	0.0124076	ENSG00000117394	SLC2A1
-0.75437	0.240872	ENSG00000284138	ATP6V0CP4
0.117509	0.726588	ENSG00000227533	SLC2A1-DT
1.02215	0.0835524	ENSG00000283973	ENSG00000283973
-0.541821		ENSG00000207256	RNU6-880P
-0.37963		ENSG00000277513	ENSG00000277513
-0.671376	0.194644	ENSG00000186973	CFAP144
-0.32291	0.0229303	ENSG00000117395	EBNA1BP2
1.09168	0.0823777	ENSG00000284410	MIR6733
-0.206421	0.253537	ENSG00000243710	CFAP57
-0.57965		ENSG00000199240	RNA5SP46
-0.973116	1.73416e-05	ENSG00000179178	TMEM125
-0.629415	0.0105011	ENSG00000253313	C1orf210
0.970105	0.000454377	ENSG00000066056	TIE1
-0.611402	0.0132903	ENSG00000117400	MPL
0.0657793	0.937279	ENSG00000287113	ENSG00000287113
-0.535073	0.0167152	ENSG00000234694	CDC20-DT
-0.21666	0.538081	ENSG00000117399	CDC20
-0.476862	0.000999975	ENSG00000066322	ELOVL1
2.58738	1.39567e-05	ENSG00000283836	MIR6734
0.158668	0.150514	ENSG00000159479	MED8
0.486817	0.000453337	ENSG00000229431	MED8-AS1
0.159123	0.252753	ENSG00000198198	SZT2
1.63388	3.79117e-19	ENSG00000229372	SZT2-AS1
1.93889	0.0188759	ENSG00000274975	MIR6735
-0.535977	0.00412936	ENSG00000178922	HYI
-0.0833104	0.666251	ENSG00000229348	HYI-AS1
-0.282029	0.276053	ENSG00000142949	PTPRF
0.160926	0.0885911	ENSG00000284989	ENSG00000284989
0.252263	0.0526905	ENSG00000066135	KDM4A
0.143381	0.273657	ENSG00000236200	KDM4A-AS1
-0.20012	0.397227	ENSG00000126091	ST3GAL3
-0.923895	0.00176061	ENSG00000229444	ST3GAL3-AS1
-0.376189		ENSG00000283414	ENSG00000283414
-0.33534	0.711709	ENSG00000233674	ENSG00000233674
-1.04457		ENSG00000283477	MIR6079
-0.319785	0.66174	ENSG00000224751	SHMT1P1
-0.574779	0.189691	ENSG00000117407	ARTN
0.462934	0.0404705	ENSG00000237950	LINC02918
0.279383	0.00186229	ENSG00000117408	IPO13
-0.0727086	0.746177	ENSG00000285649	ENSG00000285649
-0.0399658	0.867529	ENSG00000132768	DPH2
-0.628178	2.54321e-05	ENSG00000117410	ATP6V0B
-0.554962	0.00139042	ENSG00000117411	B4GALT2
0.293089	0.102477	ENSG00000159214	CCDC24
0.808295	1.91227e-05	ENSG00000196517	SLC6A9
-0.0302715	0.908395	ENSG00000230615	ENSG00000230615
-0.0621179		ENSG00000227163	ENSG00000227163
-1.09931	4.67051e-05	ENSG00000271647	KRT8P47
-1.14935		ENSG00000239560	RN7SL479P
-0.446403	0.246781	ENSG00000171872	KLF17
-0.287319	0.625424	ENSG00000233514	ENSG00000233514
-0.386438	0.810535	ENSG00000283039	KLF18
-1.50308		ENSG00000226804	ENSG00000226804
-0.618742		ENSG00000200171	ENSG00000200171
-0.868789		ENSG00000238037	OOSP1P1
-0.617492		ENSG00000227994	ENSG00000227994
-2.47618	0.00382801	ENSG00000271329	ENSG00000271329
-0.328463	0.00226616	ENSG00000178028	DMAP1
-0.40502	3.48981e-05	ENSG00000117419	ERI3
-0.88344	0.0335333	ENSG00000233602	ERI3-IT1
-0.105752	0.113053	ENSG00000187147	RNF220
-0.17652	0.0173071	ENSG00000126106	TMEM53
0.780527	0.0177218	ENSG00000198520	ARMH1
-0.271295	0.830916	ENSG00000199377	RNU5F-1
-1.21165	0.279203	ENSG00000200169	RNU5D-1
0.0838747	0.766745	ENSG00000142945	KIF2C
-0.835492	6.07159e-07	ENSG00000225721	ENSG00000225721
-1.03585	1.0585e-09	ENSG00000142937	RPS8
0.0281252	0.931273	ENSG00000264294	SNORD55
1.05271	0.0155772	ENSG00000200913	SNORD46
2.81903	5.33883e-06	ENSG00000202031	SNORD38A
0.32104	0.47123	ENSG00000281859	ENSG00000281859
0.321958	0.47092	ENSG00000207421	SNORD38B
-0.490748	0.227655	ENSG00000234093	RPS15AP11
-0.632998	0.154723	ENSG00000142959	BEST4
1.46442	5.13743e-07	ENSG00000173846	PLK3
-0.212633	0.58413	ENSG00000188396	DYNLT4
2.16029	1.33148e-10	ENSG00000222009	BTBD19
0.404438	0.152612	ENSG00000117425	PTCH2
0.781087	0.486116	ENSG00000202444	RNU5E-6P
-1.07159	0.00349431	ENSG00000226499	ENSG00000226499
-0.548602	0.000315229	ENSG00000070785	EIF2B3
-0.418394		ENSG00000253039	RNA5SP47
0.620625	0.590714	ENSG00000229815	CCNB1IP1P1
-2.5937	3.67753e-06	ENSG00000232369	PPIAP35
-1.91782	0.00146245	ENSG00000268949	MRPS17P1
0.187299	0.338519	ENSG00000126107	HECTD3
-0.129835	0.12684	ENSG00000126088	UROD
-1.24732	1.50115e-07	ENSG00000162415	ZSWIM5
0.00177487	0.998652	ENSG00000234315	OSTCP5
-0.156396	0.637452	ENSG00000281912	LINC01144
-0.883042	0.00403414	ENSG00000186603	HPDL
-0.0388579	0.780017	ENSG00000132781	MUTYH
-0.779609	4.16023e-07	ENSG00000288208	ENSG00000288208
-0.0148027	0.921299	ENSG00000132773	TOE1
-1.12748	1.78289e-06	ENSG00000070759	TESK2
-0.776899	0.152742	ENSG00000236872	PPIAP36
1.71859	5.56466e-10	ENSG00000280670	CCDC163
-0.996432	3.7209e-09	ENSG00000132763	MMACHC
-0.475044	0.00360372	ENSG00000117450	PRDX1
0.22074	0.869763	ENSG00000234379	HMGB1P48
-0.37563	0.0199435	ENSG00000117448	AKR1A1
0.467372	0.657617	ENSG00000281133	ENSG00000281133
0.103064	0.896402	ENSG00000280836	ENSG00000280836
0.131958	0.270336	ENSG00000132780	NASP
-1.84434	0.0900565	ENSG00000281112	ENSG00000281112
0.162502	0.911583	ENSG00000281825	ENSG00000281825
0.594682	0.0689303	ENSG00000159588	CCDC17
-0.0749508	0.58864	ENSG00000159592	GPBP1L1
-0.420778	0.266485	ENSG00000225447	RPS15AP10
1.03029	0.00340318	ENSG00000234329	RPL7AP16
0.128038	0.177684	ENSG00000159596	TMEM69
-0.417027	9.36087e-05	ENSG00000197429	IPP
-0.212477	0.145946	ENSG00000230896	ENSG00000230896
-0.456876	0.309616	ENSG00000236111	RPL6P1
-0.268015	0.229486	ENSG00000086015	MAST2
1.15516	0.241533	ENSG00000232467	TMA16P2
0.811467	0.000420102	ENSG00000117461	PIK3R3
0.45204	0.0450695	ENSG00000278139	P3R3URF-PIK3R3
-0.273345	0.642214	ENSG00000226957	ENSG00000226957
-0.295473	0.822563	ENSG00000233114	COX7BP4
1.45904	0.0999624	ENSG00000227857	ENSG00000227857
-0.118424	0.706965	ENSG00000117472	TSPAN1
-0.157092	0.829557	ENSG00000250719	P3R3URF
0.0693216	0.570432	ENSG00000085998	POMGNT1
0.0191712	0.956119	ENSG00000171357	LURAP1
0.100252	0.626876	ENSG00000085999	RAD54L
0.219682	0.0100279	ENSG00000132128	LRRC41
-1.10745	2.18563e-15	ENSG00000173660	UQCRH
-0.310248	0.000715537	ENSG00000117481	NSUN4
0.107083	0.928963	ENSG00000225779	ENSG00000225779
-0.468566	0.043604	ENSG00000117480	FAAH
-1.2897	2.19251e-06	ENSG00000232022	FAAHP1
-2.36336	5.76467e-07	ENSG00000224863	LINC01398
-1.54225	0.000918973	ENSG00000197587	DMBX1
-2.14334	7.12479e-09	ENSG00000282881	TMEM275
0.975435	9.34009e-15	ENSG00000269956	MKNK1-AS1
-1.07736	0.103828	ENSG00000162456	KNCN
0.872075	5.92648e-15	ENSG00000079277	MKNK1
0.659213	4.36143e-09	ENSG00000142961	MOB3C
-0.35291	0.0117018	ENSG00000123472	ATPAF1
1.05254	0.363933	ENSG00000233647	NENFP1
-0.490287	0.253627	ENSG00000186118	TEX38
0.266063	0.113896	ENSG00000228237	EFCAB14-AS1
0.324946	0.0752345	ENSG00000159658	EFCAB14
-0.45395		ENSG00000236476	ENSG00000236476
-0.420121	0.301269	ENSG00000142973	CYP4B1
-0.50223	0.264898	ENSG00000154198	CYP4Z2P
-0.514543		ENSG00000238145	TUBAP8
-2.34315	9.82934e-05	ENSG00000187048	CYP4A11
-0.262827		ENSG00000259832	CYP4A26P
-0.877377		ENSG00000261196	CYP4A43P
-0.487697		ENSG00000261593	CYP4A27P
1.40228	0.000192404	ENSG00000186377	CYP4X1
0.116638	0.742404	ENSG00000186160	CYP4Z1
-0.302694	0.843258	ENSG00000225154	TUBAP9
0.0991327	0.765703	ENSG00000225506	CYP4A22-AS1
-2.06986	2.58688e-05	ENSG00000162365	CYP4A22
-0.698228		ENSG00000225514	MTND1P34
-0.637974	0.0499258	ENSG00000224805	LINC00853
1.56855	0.000465853	ENSG00000162366	PDZK1IP1
0.290798	0.204384	ENSG00000162367	TAL1
0.298026	0.414497	ENSG00000226252	ENSG00000226252
0.455226	0.00826529	ENSG00000123473	STIL
0.219327	0.190287	ENSG00000162368	CMPK1
-0.277233	0.299386	ENSG00000225762	LINC01389
-2.42045	1.8655e-10	ENSG00000186790	FOXE3
-0.208963	0.430495	ENSG00000237424	FOXD2-AS1
-0.454248	0.146528	ENSG00000186564	FOXD2
-0.556199		ENSG00000271355	ENSG00000271355
-0.359485		ENSG00000227883	ATP6V0E1P4
-0.591258	0.168169	ENSG00000227947	LINC01738
-0.982274	6.64229e-06	ENSG00000269113	TRABD2B
0.732531	0.0568402	ENSG00000223814	ENSG00000223814
-1.12802	0.100115	ENSG00000225028	ENSG00000225028
-1.0482	0.000640511	ENSG00000226133	LINC02794
-0.0460147	0.9732	ENSG00000231413	ENSG00000231413
-0.105503		ENSG00000237180	CYP46A4P
-0.357123	0.270688	ENSG00000242267	SKINT1L
-0.119116	0.901076	ENSG00000279096	ENSG00000279096
-2.50152	1.33145e-17	ENSG00000223720	ENSG00000223720
0.248113	0.586923	ENSG00000117834	SLC5A9
0.210347	0.687271	ENSG00000272491	ENSG00000272491
0.550335	0.662796	ENSG00000279214	ENSG00000279214
0.0358488	0.788366	ENSG00000132122	SPATA6
0.730902	0.482372	ENSG00000224986	PPP1R8P1
-0.972281		ENSG00000206700	RNU6-723P
-0.20704	0.62325	ENSG00000235105	ENSG00000235105
-1.24885		ENSG00000223175	RNU4-61P
-0.933933		ENSG00000232514	RPL21P25
-0.552975	0.03549	ENSG00000186094	AGBL4
0.582288	0.687497	ENSG00000287661	ENSG00000287661
-0.33637	0.345611	ENSG00000162373	BEND5
-0.549461	0.407935	ENSG00000286597	ENSG00000286597
-0.688716	0.0377083	ENSG00000229846	ENSG00000229846
-0.547119	0.376642	ENSG00000230114	AGBL4-AS1
-0.347297	0.374309	ENSG00000225623	AGBL4-IT1
-0.432021		ENSG00000237478	ENSG00000237478
0.102818	0.916692	ENSG00000215887	ZNF859P
0.836468	0.47669	ENSG00000279324	ENSG00000279324
0.133623		ENSG00000233595	MTND2P29
-1.10845	1.21608e-08	ENSG00000162374	ELAVL4
-1.28331		ENSG00000230828	ENSG00000230828
-1.50345	0.234135	ENSG00000237337	ELAVL4-AS1
-1.32634	0.0658371	ENSG00000233407	ENSG00000233407
-1.13052	0.00214109	ENSG00000284696	LINC02808
-2.7456	0.0229208	ENSG00000284645	ENSG00000284645
-1.63512	6.19562e-07	ENSG00000234080	ENSG00000234080
-0.0476379		ENSG00000229316	HMGB1P45
0.314202	0.812185	ENSG00000225671	FCF1P6
-2.40583	6.18758e-08	ENSG00000142700	DMRTA2
-2.69172	0.00495156	ENSG00000284700	ENSG00000284700
-1.14146	1.6106e-15	ENSG00000185104	FAF1
-1.0437	0.00123589	ENSG00000225767	FAF1-AS1
-0.990951		ENSG00000207194	RNU6-1026P
0.725921	0.2113	ENSG00000230585	PHB1P12
0.684907	0.573273	ENSG00000237130	MRPS6P2
-0.187878	0.339476	ENSG00000123080	CDKN2C
-0.933878		ENSG00000265538	MIR4421
-0.436217		ENSG00000275816	MIR6500
-0.858924	0.0309288	ENSG00000204006	C1orf185
-0.328187	0.416314	ENSG00000213478	CFL1P2
-0.957092	0.00199336	ENSG00000203356	LINC01562
-0.17026	0.285012	ENSG00000123091	RNF11
-0.501499	0.00942067	ENSG00000233406	ENSG00000233406
-0.375373	0.456451	ENSG00000236434	ENSG00000236434
-0.0335444	0.911773	ENSG00000085831	TTC39A
-0.45203	0.109345	ENSG00000261664	TTC39A-AS1
0.350855	6.565e-06	ENSG00000085832	EPS15
-0.459699	0.427879	ENSG00000232027	ENSG00000232027
-2.53431	6.45956e-06	ENSG00000206595	RNU6-877P
-0.675606	0.0937264	ENSG00000238140	ENSG00000238140
-1.31297	5.93207e-05	ENSG00000227070	EPS15-AS1
-0.483467	0.578971	ENSG00000252032	RNU6-1281P
-1.46091	0.000289678	ENSG00000227742	CALR4P
0.00403247	0.967392	ENSG00000117859	OSBPL9
1.46225	0.114526	ENSG00000236973	GAPDHP51
0.0463073	0.972574	ENSG00000232846	SLC25A6P3
-1.11422		ENSG00000212624	ENSG00000212624
0.460013	8.02687e-11	ENSG00000078618	NRDC
0.817372	4.82892e-18	ENSG00000266993	ENSG00000266993
-0.593902	0.368246	ENSG00000272175	ENSG00000272175
1.61815	2.44897e-06	ENSG00000283899	MIR761
0.172501	0.871825	ENSG00000230604	TSEN15P2
-0.636429	0.017014	ENSG00000169213	RAB3B
-1.09705		ENSG00000200839	RNA5SP48
-0.342364		ENSG00000229032	ENSG00000229032
-0.138134	0.125103	ENSG00000117862	TXNDC12
-0.113121	0.276824	ENSG00000285839	ENSG00000285839
0.282868	0.0308081	ENSG00000198841	KTI12
-0.042405	0.630986	ENSG00000223390	ENSG00000223390
-0.343886	0.588389	ENSG00000228369	TXNDC12-AS1
-0.217755	0.00938179	ENSG00000134717	BTF3L4
-0.6493	7.11451e-06	ENSG00000157077	ZFYVE9
-0.785477	0.558524	ENSG00000241745	RN7SL788P
-0.75297	0.0301372	ENSG00000228407	ENSG00000228407
-2.66447	0.00131739	ENSG00000223429	ENSG00000223429
-2.54266	0.000183816	ENSG00000224255	PDCL3P6
-0.655119		ENSG00000236004	ENSG00000236004
-1.41089	0.139226	ENSG00000237663	DNAJC19P7
-0.359603	0.754711	ENSG00000213735	ANAPC10P1
0.456017	1.50474e-09	ENSG00000154222	CC2D1B
0.34618	0.00641106	ENSG00000272100	ENSG00000272100
0.560398	0.00588725	ENSG00000287078	ENSG00000287078
0.459623	0.411229	ENSG00000224680	PLA2G12AP1
0.393627	0.100519	ENSG00000085840	ORC1
-0.129618	0.140127	ENSG00000134748	PRPF38A
-0.0755535	0.416435	ENSG00000134744	TUT4
-0.899578		ENSG00000272371	ENSG00000272371
0.00702981		ENSG00000236290	EEF1GP7
0.511025	0.18529	ENSG00000116157	GPX7
0.331165	0.53859	ENSG00000182183	SHISAL2A
-0.0765793	0.711527	ENSG00000162377	COA7
-1.53859	0.104335	ENSG00000233664	NDUFS5P3
-0.595724		ENSG00000239640	RN7SL62P
-0.440552	4.16959e-05	ENSG00000162378	ZYG11B
0.153953	0.917425	ENSG00000252018	RNU2-30P
-0.432469	0.0202003	ENSG00000228929	RPS13P2
-3.61608	6.50224e-10	ENSG00000206627	RNU6-969P
-0.59214	0.0289561	ENSG00000203995	ZYG11A
0.658641	0.586141	ENSG00000242391	ENSG00000242391
0.475347	0.0544069	ENSG00000121310	ECHDC2
1.88856	7.25344e-06	ENSG00000230953	ENSG00000230953
-1.25595	0.251969	ENSG00000231866	ENSG00000231866
-0.243602	0.243273	ENSG00000116171	SCP2
-0.938701	0.53629	ENSG00000264834	ENSG00000264834
-0.582353		ENSG00000266188	ENSG00000266188
-0.911852		ENSG00000265815	ENSG00000265815
-1.75546	0.127579	ENSG00000237279	H3P2
0.0247763	0.955816	ENSG00000236360	RRAS2P1
0.926885	0.0339359	ENSG00000226147	TUBBP10
0.778736	0.00265786	ENSG00000174348	PODN
0.741947	0.00519254	ENSG00000232993	ENSG00000232993
1.39722	0.137181	ENSG00000227644	HIGD1AP11
-0.855378	0.0640862	ENSG00000162383	SLC1A7
-2.34488	0.000233045	ENSG00000235563	ENSG00000235563
-1.4955	0.00642141	ENSG00000277397	ENSG00000277397
-0.653759	0.000510629	ENSG00000157184	CPT2
-0.459123	0.0314559	ENSG00000236723	ENSG00000236723
-0.552143	1.04642e-10	ENSG00000162384	CZIB
-1.53331	0.0217456	ENSG00000259818	CZIB-DT
-0.658752	4.89988e-10	ENSG00000162385	MAGOH
1.33361	8.11338e-05	ENSG00000226754	MAGOH-DT
0.918056	0.00980409	ENSG00000157193	LRP8
0.783164	0.437762	ENSG00000234578	ENSG00000234578
1.80885	0.00216005	ENSG00000228838	ENSG00000228838
-0.57158	0.37332	ENSG00000232762	ENSG00000232762
-0.173539	0.731331	ENSG00000225675	LRP8-DT
-0.0466316	0.941664	ENSG00000285954	ENSG00000285954
-1.98104	0.15182	ENSG00000226938	ENSG00000226938
1.03436	0.103387	ENSG00000230138	LINC02812
-2.05159	1.72887e-06	ENSG00000236253	SLC25A3P1
-2.65254	1.02409e-07	ENSG00000143006	DMRTB1
-0.821675	0.000384778	ENSG00000174332	GLIS1
-0.551407		ENSG00000239007	RNU7-95P
0.0708701	0.746917	ENSG00000058804	NDC1
0.0394613		ENSG00000201003	ENSG00000201003
-0.365698		ENSG00000229687	ENSG00000229687
0.285664	0.000351407	ENSG00000058799	YIPF1
-0.028264	0.937376	ENSG00000211452	DIO1
0.0233859	0.856515	ENSG00000081870	IFT25
-0.256336	0.0217526	ENSG00000116212	LRRC42
0.0592123	0.880725	ENSG00000219102	HNRNPA3P12
-0.502806	0.209023	ENSG00000203985	LDLRAD1
-0.428753	0.0142397	ENSG00000116209	TMEM59
-1.1389	9.45329e-05	ENSG00000280378	ENSG00000280378
-0.0727768	0.438643	ENSG00000116205	TCEANC2
-0.393655		ENSG00000283749	MIR4781
-0.929252	0.493791	ENSG00000225183	COX7BP3
-0.709529	0.00806927	ENSG00000279049	ENSG00000279049
0.074217	0.618443	ENSG00000256407	ENSG00000256407
-0.27832	0.43934	ENSG00000157211	CDCP2
0.0466121	0.947446	ENSG00000280425	ENSG00000280425
0.123672	0.407934	ENSG00000215883	CYB5RL
-0.724596	1.45112e-08	ENSG00000116221	MRPL37
-0.579469	3.74574e-07	ENSG00000157216	SSBP3
0.77016	0.00564617	ENSG00000198711	SSBP3-AS1
0.280261	0.748789	ENSG00000225632	ENSG00000225632
-1.89008	0.00272816	ENSG00000232245	ENSG00000232245
-0.711382	0.449214	ENSG00000287582	ENSG00000287582
-1.04458		ENSG00000235741	LINC02784
-0.0202948		ENSG00000237173	ENSG00000237173
-2.21067	0.00110908	ENSG00000227453	HNRNPA1P63
-1.24826	6.809e-06	ENSG00000162390	ACOT11
-1.68848	3.30826e-07	ENSG00000162391	FAM151A
-1.80748	7.66489e-05	ENSG00000230728	ENSG00000230728
0.0758665	0.88127	ENSG00000184313	MROH7
-0.0695789	0.788022	ENSG00000271723	MROH7-TTC4
-0.221277	0.00538344	ENSG00000243725	TTC4
-0.118975	0.496411	ENSG00000162396	PARS2
0.474992	0.0727903	ENSG00000006555	TTC22
1.88276	0.000485141	ENSG00000237453	ENSG00000237453
-0.12394	0.738222	ENSG00000162398	CIMAP2
0.0350949	0.905595	ENSG00000116133	DHCR24
0.754298	0.0177484	ENSG00000287724	ENSG00000287724
0.723026	0.0341265	ENSG00000242396	ENSG00000242396
-0.416816	0.160724	ENSG00000233203	DHCR24-DT
-0.546108	0.360555	ENSG00000284601	ENSG00000284601
-0.341787	0.173914	ENSG00000143001	TMEM61
-0.334944	0.182462	ENSG00000233271	ENSG00000233271
-0.844679	0.0411069	ENSG00000162399	BSND
1.43153	0.00178536	ENSG00000169174	PCSK9
0.484472	0.00104696	ENSG00000162402	USP24
-0.593111	0.215681	ENSG00000231090	MIR4422HG
-1.06594	0.433948	ENSG00000231095	GYG1P3
-0.854176		ENSG00000265822	MIR4422
-0.876755	0.00685362	ENSG00000234810	ENSG00000234810
-2.35954	0.371577	ENSG00000231900	GOT2P1
-0.787027		ENSG00000232198	MTCO2P34
-1.22547		ENSG00000199831	RN7SKP291
-0.63325	0.102072	ENSG00000233079	LINC01755
-1.41707	0.00202583	ENSG00000230250	LINC01753
-0.234833		ENSG00000227104	PIGQP1
-1.10531	0.0797891	ENSG00000235612	ENSG00000235612
-0.996403	0.000423542	ENSG00000260971	ENSG00000260971
0.100147	0.578829	ENSG00000284686	ENSG00000284686
-0.315051		ENSG00000229871	RPSAP20
-0.497048	0.367694	ENSG00000223956	LINC01767
0.213531	0.271668	ENSG00000162407	PLPP3
-0.190285	0.886339	ENSG00000236776	RPL21P23
-0.22883		ENSG00000224980	RPL23AP85
-1.48892	0.000206276	ENSG00000225475	ENSG00000225475
-0.880651	0.0122923	ENSG00000162409	PRKAA2
-0.58212	0.135663	ENSG00000187889	FYB2
-0.707021	0.436564	ENSG00000229913	ENSG00000229913
-2.08682	3.12358e-07	ENSG00000157131	C8A
-1.71218	2.51458e-05	ENSG00000021852	C8B
-0.247123	0.632455	ENSG00000236341	ENSG00000236341
-0.721443	4.28256e-05	ENSG00000173406	DAB1
-0.555104		ENSG00000227935	ENSG00000227935
-1.32266		ENSG00000236888	RPS20P5
-1.49813	0.000324645	ENSG00000226759	DAB1-AS1
-0.144229	0.715534	ENSG00000229887	HNRNPA1P6
-1.29012	5.65411e-06	ENSG00000223416	RPS26P15
-1.49298	0.000626278	ENSG00000235038	ENSG00000235038
-0.77369		ENSG00000233216	ENSG00000233216
0.143696	0.175437	ENSG00000162600	OMA1
0.723842	0.00263674	ENSG00000286918	ENSG00000286918
-0.706586		ENSG00000270209	ENSG00000270209
-0.431462		ENSG00000264128	RN7SL713P
1.17153	0.0309386	ENSG00000184292	TACSTD2
-0.260114	0.21834	ENSG00000185839	ENSG00000185839
1.29175	5.45996e-11	ENSG00000162601	MYSM1
-0.173241	0.697601	ENSG00000283445	ENSG00000283445
0.23178	0.45417	ENSG00000177606	JUN
-0.229886	0.32354	ENSG00000234807	JUN-DT
0.640605	0.378811	ENSG00000272226	ENSG00000272226
-0.291267	0.556194	ENSG00000231740	ENSG00000231740
0.00291432	0.992923	ENSG00000232453	LINC02777
0.00982871	0.976875	ENSG00000237352	LINC01358
-0.604117	0.320831	ENSG00000228121	PHB1P3
2.35215	0.00914403	ENSG00000241042	ENSG00000241042
0.795431	0.0337696	ENSG00000235215	ENSG00000235215
-0.520667	0.0278247	ENSG00000224609	FGGY-DT
0.0117465	0.992554	ENSG00000270457	ENSG00000270457
-0.732823	6.44363e-06	ENSG00000172456	FGGY
0		ENSG00000266150	MIR4711
-0.415424	0.0219526	ENSG00000226883	ENSG00000226883
0.166364	0.548983	ENSG00000134709	HOOK1
-0.939528	0.00399915	ENSG00000134716	CYP2J2
-0.815493	0.0311626	ENSG00000162598	C1orf87
-1.6445		ENSG00000229332	PGBD4P8
-1.10985	0.00775368	ENSG00000238242	LINC02778
-0.471463	0.301158	ENSG00000226476	LINC01748
-0.75629	0.01712	ENSG00000231252	ENSG00000231252
-1.52377	5.02381e-15	ENSG00000162599	NFIA
-1.41393	2.94721e-06	ENSG00000237928	NFIA-AS2
-2.38291	1.48895e-06	ENSG00000237853	NFIA-AS1
-1.26027	0.00394731	ENSG00000284808	ENSG00000284808
0.0276806	0.984862	ENSG00000287224	ENSG00000287224
-2.25526	0.000140967	ENSG00000223920	ENSG00000223920
0.0579843	0.592068	ENSG00000162604	TM2D1
-0.125913	0.844837	ENSG00000271200	PATJ-DT
-1.04495	1.99622e-08	ENSG00000132849	PATJ
-2.47969	0.0682496	ENSG00000200575	RNU6-414P
-1.85562	0.0377083	ENSG00000212360	RNU6-1177P
-0.72318	0.355928	ENSG00000236646	LAMTOR5P1
-3.9235	1.14543e-07	ENSG00000242860	RN7SL180P
-0.315435		ENSG00000263908	MIR3116-1
-0.369555		ENSG00000283690	MIR3116-2
-1.43343		ENSG00000234204	PIGPP2
-0.916179		ENSG00000234088	RPS15AP7
2.5436	6.84584e-05	ENSG00000240563	L1TD1
1.41027	0.208465	ENSG00000237227	ENSG00000237227
3.35921	5.39842e-05	ENSG00000200174	ENSG00000200174
-1.37521	0.00104302	ENSG00000132854	KANK4
0.260364	0.060461	ENSG00000162607	USP1
-0.182148	0.0829105	ENSG00000116641	DOCK7
-1.16653	0.365341	ENSG00000270549	ENSG00000270549
-0.409403	0.416137	ENSG00000132855	ANGPTL3
-1.20516	0.0495944	ENSG00000278967	ENSG00000278967
-1.50335	0.0164985	ENSG00000213703	RPL13AP9
-0.723703	0.0259722	ENSG00000235545	DOCK7-DT
0.142201	0.211822	ENSG00000125703	ATG4C
0.773794	0.5497	ENSG00000234318	ENSG00000234318
-1.50962		ENSG00000237163	ENSG00000237163
-1.07004	0.0218433	ENSG00000229537	LINC01739
-0.172725	0.884277	ENSG00000286455	ENSG00000286455
-0.644381		ENSG00000227485	ENSG00000227485
-0.916056		ENSG00000229225	ENSG00000229225
-1.51568	0.000704033	ENSG00000203605	ENSG00000203605
-0.776932	0.030688	ENSG00000224209	LINC00466
-1.18849	0.302036	ENSG00000228734	ENSG00000228734
-2.08878		ENSG00000223683	RPSAP65
-0.871218	0.00567694	ENSG00000230798	FOXD3-AS1
-0.549799	0.155733	ENSG00000187140	FOXD3
-1.79855		ENSG00000275836	MIR6068
-0.884292	0.46257	ENSG00000236674	ENSG00000236674
0.281771	0.00224566	ENSG00000088035	ALG6
-0.0884324	0.48397	ENSG00000142856	ITGB3BP
-0.113146	0.609406	ENSG00000286429	ENSG00000286429
0.337474	0.0352643	ENSG00000203965	EFCAB7
-0.965261		ENSG00000264271	RN7SL488P
-0.00408705	0.997626	ENSG00000251720	RNU7-123P
1.10422	0.0193089	ENSG00000116652	DLEU2L
1.18368	0.222079	ENSG00000276884	ENSG00000276884
1.20046	0.270267	ENSG00000278287	ENSG00000278287
0.506936	0.680891	ENSG00000277565	ENSG00000277565
0.466453	0.71784	ENSG00000275823	ENSG00000275823
0.609728	0.635961	ENSG00000277689	ENSG00000277689
0.60548	0.630381	ENSG00000274199	ENSG00000274199
-0.641422	0.000243713	ENSG00000079739	PGM1
-1.07857	0.00587245	ENSG00000244256	RN7SL130P
-1.06259	4.71241e-07	ENSG00000185483	ROR1
-0.196281	0.869748	ENSG00000177452	ENSG00000177452
-0.909263	0.20151	ENSG00000228056	CFL1P3
-3.48358	0.295183	ENSG00000207190	RNU6-809P
-0.973666	3.11691e-07	ENSG00000223949	ROR1-AS1
-1.40226	0.0490803	ENSG00000284928	ENSG00000284928
-2.02204	7.56146e-07	ENSG00000177414	UBE2U
-0.269048	0.0868125	ENSG00000158966	CACHD1
-0.0101783	0.973599	ENSG00000162437	RAVER2
0.558764	1.12852e-05	ENSG00000162434	JAK1
-1.54692		ENSG00000234784	ENSG00000234784
0.810147	0.433458	ENSG00000233877	ENSG00000233877
-0.0189352	0.961697	ENSG00000226891	LINC01359
0.816566	0.294283	ENSG00000185031	SLC2A3P2
0.0938005	0.908395	ENSG00000272506	ENSG00000272506
-0.351974	0.778889	ENSG00000212257	RNU6-1176P
1.12076	0.102234	ENSG00000265996	MIR3671
0.377985	0.811008	ENSG00000199135	MIR101-1
-0.55554		ENSG00000235804	ENSG00000235804
-2.5394	0.00889938	ENSG00000234496	MRPS21P1
-0.880051	0.0104958	ENSG00000162433	AK4
-1.46404	0.119883	ENSG00000231622	RPS29P7
-0.606969	0.00573685	ENSG00000116675	DNAJC6
-0.622585	0.106306	ENSG00000229294	DNAJC6-AS1
-0.846924		ENSG00000234144	COX6CP13
-0.600942		ENSG00000222624	RNU2-15P
0.518143	1.2175e-05	ENSG00000213625	LEPROT
0.404111	8.41772e-05	ENSG00000116678	LEPR
-0.0403494	0.952525	ENSG00000237852	ENSG00000237852
-0.021317	0.989729	ENSG00000224570	ENSG00000224570
-0.303834	0.675407	ENSG00000285079	ENSG00000285079
-0.601581		ENSG00000239319	RN7SL854P
1.59957	0.000211504	ENSG00000184588	PDE4B
-0.126578	0.912732	ENSG00000227466	PDE4B-AS1
-1.06959		ENSG00000223152	RNU4-88P
0.202789	0.594459	ENSG00000118473	SGIP1
-0.302523		ENSG00000264720	MIR3117
0.812362	0.100619	ENSG00000248458	ENSG00000248458
0.399921	0.292762	ENSG00000152760	DYNLT5
0.304946	0.815793	ENSG00000172410	INSL5
-0.354593	0.256705	ENSG00000152763	DNAI4
0.553657	0.352159	ENSG00000231080	ENSG00000231080
-0.139778	0.274447	ENSG00000198160	MIER1
-0.0414564	0.85984	ENSG00000116704	SLC35D1
-0.201226	0.304883	ENSG00000203963	C1orf141
-0.89616	0.18448	ENSG00000275678	ENSG00000275678
-0.22497	0.258901	ENSG00000162594	IL23R
-0.955906		ENSG00000253074	RNU6-586P
-0.300265		ENSG00000252116	RNU4ATAC4P
-0.295108	0.746817	ENSG00000228523	DNAJB6P4
0.351867	0.256957	ENSG00000081985	IL12RB2
-0.150972	0.312238	ENSG00000142864	SERBP1
-1.31141	0.000908247	ENSG00000223263	RNU6-387P
-0.719408	0.285653	ENSG00000235200	LINC01702
-0.549699		ENSG00000238139	ENSG00000238139
-0.702957		ENSG00000242482	RN7SL392P
0.483349	0.753822	ENSG00000232048	HNRNPCP9
-0.241637	0.260049	ENSG00000116717	GADD45A
-0.276296	0.251716	ENSG00000172380	GNG12
-0.850682	0.43085	ENSG00000238778	RNU7-80P
-0.219155	0.129167	ENSG00000232284	GNG12-AS1
-1.86072	0.00112071	ENSG00000235055	ENSG00000235055
-0.291988	0.253268	ENSG00000162595	DIRAS3
-0.149598	0.903807	ENSG00000228431	ARL5AP3
-0.201707	0.22336	ENSG00000116729	WLS
0.356341	0.412707	ENSG00000234383	CTBP2P8
-0.758212		ENSG00000221203	MIR1262
-0.960791	0.00393933	ENSG00000229133	RPS7P4
-0.425984		ENSG00000225242	COX6B1P7
-0.203471		ENSG00000237622	ELOCP18
0.543816	0.300122	ENSG00000116745	RPE65
0.766536	0.00884725	ENSG00000024526	DEPDC1
1.37024	0.000512414	ENSG00000233589	ENSG00000233589
-0.0977513	0.788778	ENSG00000234264	DEPDC1-AS1
-1.62376	0.0410004	ENSG00000285041	ENSG00000285041
-0.660203	0.0415072	ENSG00000285407	ENSG00000285407
-0.587808	0.256791	ENSG00000285473	ENSG00000285473
-0.900363	0.0128877	ENSG00000223883	LINC01707
-1.75884	5.0599e-05	ENSG00000235446	LINC02791
-0.713925		ENSG00000229639	LINC01758
-2.24002	1.67573e-10	ENSG00000287453	ENSG00000287453
-0.387542	0.00160088	ENSG00000033122	LRRC7
-2.20411	0.0523541	ENSG00000270615	SGO1P1
-1.70356	0.0350401	ENSG00000287283	ENSG00000287283
-0.837915		ENSG00000240692	RN7SL538P
-0.491402	0.769596	ENSG00000229359	PIN1P1
-0.934258	0.0835524	ENSG00000237919	LRRC7-AS1
0.357027	0.0249797	ENSG00000066557	LRRC40
-0.112161		ENSG00000244389	RN7SL242P
0.145425	0.359554	ENSG00000116754	SRSF11
-0.997034	0.0748107	ENSG00000228988	ENSG00000228988
-0.310064	1.1626e-05	ENSG00000118454	ANKRD13C
-0.281621	0.0843396	ENSG00000197568	ANKRD13C-DT
0.842173	0.388763	ENSG00000226088	LINC03102
-0.582441	0.0248345	ENSG00000116761	CTH
-0.656353		ENSG00000278636	ENSG00000278636
-1.84742	1.29001e-06	ENSG00000271992	ENSG00000271992
-0.296814		ENSG00000233020	CHORDC1P5
-0.458663		ENSG00000237033	CASP3P1
0.303445	0.62847	ENSG00000229051	LINC01788
0.280215		ENSG00000226208	ENSG00000226208
-0.519041	0.05283	ENSG00000050628	PTGER3
-1.41778	0.13252	ENSG00000235782	ENSG00000235782
-0.1957		ENSG00000269933	ENSG00000269933
1.02999	4.19591e-11	ENSG00000235079	ZRANB2-AS1
0.733043	9.57992e-08	ENSG00000132485	ZRANB2
1.86053	4.66067e-06	ENSG00000207721	MIR186
-0.852191	7.46491e-07	ENSG00000229956	ZRANB2-DT
-0.865383		ENSG00000226324	ENSG00000226324
-1.28548	1.62658e-12	ENSG00000172260	NEGR1
-0.803938	0.400479	ENSG00000231985	ENSG00000231985
-0.655039		ENSG00000271618	ENSG00000271618
-1.00842	0.00893978	ENSG00000228853	NEGR1-IT1
0.406729	0.0943527	ENSG00000233994	GDI2P2
-0.949984	0.00172067	ENSG00000286863	ENSG00000286863
-1.56195	0.00809667	ENSG00000227207	RPL31P12
-0.987773	0.0114438	ENSG00000225087	ENSG00000225087
-1.32023	0.0314432	ENSG00000227016	LINC02796
-0.709316	0.117951	ENSG00000285808	LINC02797
-0.804166		ENSG00000280317	ENSG00000280317
-2.31182	5.41251e-07	ENSG00000229636	KRT8P21
-0.154539	0.776669	ENSG00000233973	LINC01360
-0.994551	0.0357975	ENSG00000223479	LINC02238
-1.11201	0.00483989	ENSG00000285778	ENSG00000285778
-0.32659	0.256768	ENSG00000162620	LRRIQ3
0.552396	0.000383296	ENSG00000254685	FPGT
0.186897	0.18215	ENSG00000259030	FPGT-TNNI3K
-0.993269	1.24364e-05	ENSG00000116783	TNNI3K
0.210733	0.580733	ENSG00000237324	ENSG00000237324
-2.1279	0.0514137	ENSG00000233894	ENSG00000233894
-2.01574	5.57504e-08	ENSG00000162621	LRRC53
-0.7128	0.0559349	ENSG00000178965	ERICH3
-1.12484	0.00331479	ENSG00000234497	ERICH3-AS1
-0.21176	0.790539	ENSG00000272864	ENSG00000272864
-0.101313	0.687866	ENSG00000116791	CRYZ
0.249998	0.0320989	ENSG00000162623	TYW3
-1.22283		ENSG00000229943	ENSG00000229943
-1.14514		ENSG00000261213	ENSG00000261213
-2.37216	0.0112689	ENSG00000224127	ENSG00000224127
-1.09508	0.0100596	ENSG00000162624	LHX8
-1.77408	0.188631	ENSG00000224149	LHX8-AS1
-0.496758		ENSG00000206999	RNU6-622P
-0.476343	0.303506	ENSG00000137968	SLC44A5
-0.78087		ENSG00000224493	ENSG00000224493
-0.594025	0.471135	ENSG00000213579	RPL29P5
-0.377108	0.348451	ENSG00000230863	ENSG00000230863
-0.0526981	0.838868	ENSG00000117054	ACADM
0.78575	0.00650981	ENSG00000181227	DLSTP1
0.227697	0.0404534	ENSG00000137955	RABGGTB
1.12796	0.0311903	ENSG00000206620	SNORD45C
1.5211	0.00545298	ENSG00000207241	SNORD45A
3.06739	3.62294e-05	ENSG00000201487	SNORD45B
0.095505	0.719513	ENSG00000057468	MSH4
-0.663499	0.446298	ENSG00000154007	ASB17
-1.24006	0.000465899	ENSG00000225605	ENSG00000225605
-1.12766	0.00313436	ENSG00000230027	ENSG00000230027
-0.887533	0.000199036	ENSG00000184005	ST6GALNAC3
0.107697	0.942678	ENSG00000223905	ENSG00000223905
-0.457589		ENSG00000272855	ENSG00000272855
-0.436515	0.0153507	ENSG00000226415	TPI1P1
[truncated: 55,830 more rows]
