# Supplementary material for: Endoscopic healing in pediatric IBD perpetuates a persistent signature defined by Th17 cells with molecular and microbial drivers of disease
Source: Cell Rep Med. 2025 Jul 15;6(7):102236. doi: 10.1016/j.xcrm.2025.102236 (PMC12281438; doi:10.1016/j.xcrm.2025.102236)
Supplement: Table S2. DEGs EH vs. non-IBD, related to Figure 1 [file mmc3.xlsx]

## Sheet: Table_S2
log2FC_positive_upregulated_in_EH	padj	ensID	label
0.456042	0.335147	ENSG00000223972	DDX11L1
1.21308	4.19159e-09	ENSG00000227232	WASH7P
2.66888	3.37898e-13	ENSG00000278267	MIR6859-1
1.34224	0.0261048	ENSG00000243485	MIR1302-2HG
-0.352937		ENSG00000284332	MIR1302-2
0.845906	0.382587	ENSG00000237613	FAM138A
-0.141333		ENSG00000268020	OR4G4P
-0.668548	0.485152	ENSG00000240361	OR4G11P
-0.433013	0.624743	ENSG00000186092	OR4F5
0.00660624	0.984996	ENSG00000238009	ENSG00000238009
0.837064	0.0154012	ENSG00000239945	ENSG00000239945
0.0768833	0.864727	ENSG00000233750	CICP27
2.77773	9.31443e-12	ENSG00000268903	ENSG00000268903
2.4089	1.31578e-07	ENSG00000269981	ENSG00000269981
4.43679	5.26727e-07	ENSG00000239906	ENSG00000239906
1.46283	0.00012427	ENSG00000241860	ENSG00000241860
0.392279	0.787202	ENSG00000222623	RNU6-1100P
0.859334	0.39627	ENSG00000241599	ENSG00000241599
1.09052	0.224247	ENSG00000279928	DDX11L17
1.00997	4.45223e-08	ENSG00000279457	WASH9P
2.69336	4.68093e-13	ENSG00000273874	MIR6859-2
0.043208	0.845325	ENSG00000228463	ENSG00000228463
0.903528	0.0332963	ENSG00000286448	ENSG00000286448
0.26442	0.573873	ENSG00000236679	RPL23AP24
-0.121643	0.675824	ENSG00000236601	ENSG00000236601
0.620747	0.00518506	ENSG00000237094	ENSG00000237094
0.345591	0.615288	ENSG00000269732	WBP1LP7
-0.41165	0.446809	ENSG00000284733	OR4F29
0.0886204	0.753357	ENSG00000233653	CICP7
1.83471	7.65003e-10	ENSG00000250575	ENSG00000250575
0.672754	0.667239	ENSG00000278757	ENSG00000278757
0.0203179	0.953158	ENSG00000230021	ENSG00000230021
-0.237081	0.390222	ENSG00000235146	ENSG00000235146
-0.724205	0.0128399	ENSG00000225972	MTND1P23
0.409336	0.30712	ENSG00000225630	MTND2P28
-0.00953581	0.978213	ENSG00000237973	MTCO1P12
-0.166389	0.613609	ENSG00000278791	ENSG00000278791
-0.0900489	0.863893	ENSG00000229344	MTCO2P12
0.127602	0.778904	ENSG00000240409	MTATP8P1
0.0227642	0.955312	ENSG00000248527	MTATP6P1
0.0808319	0.830387	ENSG00000198744	MTCO3P12
0.623859	0.523865	ENSG00000268663	WBP1LP6
0.0492101	0.949956	ENSG00000284662	OR4F16
0.0637988	0.85846	ENSG00000229376	CICP3
1.21388	2.8029e-06	ENSG00000228327	ENSG00000228327
-0.915277		ENSG00000223181	RNU6-1199P
0.126774	0.8541	ENSG00000229905	ENSG00000229905
0.339533	0.0209161	ENSG00000237491	LINC01409
0.741982	0.4808	ENSG00000285268	ENSG00000285268
0.189946	0.290011	ENSG00000230092	ENSG00000230092
0.125836	0.68169	ENSG00000177757	FAM87B
0.118314	0.371914	ENSG00000228794	LINC01128
0.664345	0.00330659	ENSG00000225880	LINC00115
-0.347002	0.16914	ENSG00000230368	FAM41C
-0.0905727	0.85387	ENSG00000234711	TUBB8P11
-0.2701	0.515691	ENSG00000283040	ENSG00000283040
-0.492763	0.0234375	ENSG00000272438	ENSG00000272438
-0.0973256	0.792586	ENSG00000230699	ENSG00000230699
-0.313227	0.522082	ENSG00000241180	ENSG00000241180
0.607627	0.0172979	ENSG00000223764	LINC02593
-0.949806	4.1546e-07	ENSG00000187634	SAMD11
-0.340235	0.0162769	ENSG00000188976	NOC2L
1.6617	4.56056e-09	ENSG00000187961	KLHL17
-0.373842	0.377144	ENSG00000187583	PLEKHN1
-1.01576	0.00533944	ENSG00000187642	PERM1
1.13597	0.0118987	ENSG00000272512	ENSG00000272512
-0.296838	0.351087	ENSG00000188290	HES4
-0.858114	0.0141855	ENSG00000187608	ISG15
-0.413374	0.723321	ENSG00000231702	ENSG00000231702
-0.822049	0.239545	ENSG00000224969	ENSG00000224969
0.267877	0.221657	ENSG00000188157	AGRN
-0.608632	0.0105706	ENSG00000242590	ENSG00000242590
0.203564	0.486227	ENSG00000217801	ENSG00000217801
-0.875958	0.121467	ENSG00000273443	ENSG00000273443
-0.71904	0.0469135	ENSG00000237330	RNF223
0.406331	0.00964786	ENSG00000131591	C1orf159
0.148737	0.648522	ENSG00000285812	ENSG00000285812
-0.427291	0.176316	ENSG00000223823	LINC01342
3.13446	4.3164e-08	ENSG00000207730	MIR200B
2.49898	3.60901e-06	ENSG00000207607	MIR200A
2.21757	7.31454e-07	ENSG00000198976	MIR429
2.70375	3.27961e-13	ENSG00000272141	ENSG00000272141
-0.114773	0.800802	ENSG00000205231	TTLL10-AS1
-0.491688	0.0426289	ENSG00000162571	TTLL10
0.0259876	0.958221	ENSG00000186891	TNFRSF18
0.574793	0.231407	ENSG00000186827	TNFRSF4
-0.385808	0.00104542	ENSG00000078808	SDF4
-0.48851	0.00155847	ENSG00000176022	B3GALT6
-0.445504	0.169975	ENSG00000184163	C1QTNF12
-0.4312	0.396799	ENSG00000260179	ENSG00000260179
-0.0723092	0.415258	ENSG00000160087	UBE2J2
1.05791	0.00600029	ENSG00000230415	LINC01786
-0.186035	0.556888	ENSG00000162572	SCNN1D
0.658079	4.76456e-05	ENSG00000131584	ACAP3
2.22331	0.0181817	ENSG00000278073	MIR6726
-0.190442	0.360428	ENSG00000169972	PUSL1
0.358784	2.871e-05	ENSG00000127054	INTS11
1.1377	6.56154e-05	ENSG00000283712	MIR6727
1.95427	3.73084e-11	ENSG00000240731	ENSG00000240731
-0.491376	0.0059791	ENSG00000224051	CPTP
-0.314443	0.28498	ENSG00000169962	TAS1R3
0.0847374	0.663376	ENSG00000107404	DVL1
0.740664	0.0639599	ENSG00000284372	MIR6808
0.0775189	0.77022	ENSG00000162576	MXRA8
-1.20675	1.96847e-10	ENSG00000175756	AURKAIP1
0.310942	0.786598	ENSG00000223663	NDUFB4P8
1.868	4.92968e-16	ENSG00000221978	CCNL2
-0.435643	0.00127104	ENSG00000224870	MRPL20-AS1
-0.517291	0.000324553	ENSG00000242485	MRPL20
1.81415	1.63801e-06	ENSG00000264293	RN7SL657P
1.07314	7.66784e-06	ENSG00000272455	MRPL20-DT
-0.561761	0.0945167	ENSG00000235098	ANKRD65
-0.672842	0.142268	ENSG00000225905	ANKRD65-AS1
-1.64388	2.14944e-05	ENSG00000205116	TMEM88B
-0.111446	0.759204	ENSG00000225285	LINC01770
-0.344174	0.311983	ENSG00000179403	VWA1
-0.444885	0.0177044	ENSG00000215915	ATAD3C
0.488022	0.0153954	ENSG00000160072	ATAD3B
-0.95566	0.000417093	ENSG00000284740	ENSG00000284740
-0.306907	0.146144	ENSG00000197785	ATAD3A
-0.793093	6.58229e-05	ENSG00000205090	TMEM240
-0.346375	0.000227344	ENSG00000160075	SSU72
0.0154672	0.940709	ENSG00000215014	SSU72-AS1
-2.38323	0.047101	ENSG00000274481	ENSG00000274481
-0.752261	0.000275414	ENSG00000228594	FNDC10
-0.17618	0.674993	ENSG00000286989	ENSG00000286989
0.00886564	0.966686	ENSG00000272106	ENSG00000272106
0.109327	0.569022	ENSG00000197530	MIB2
-0.479187	0.0513693	ENSG00000189409	MMP23B
-0.189429	0.107075	ENSG00000248333	CDK11B
0.684473	9.96594e-07	ENSG00000272004	ENSG00000272004
1.09744	6.42891e-12	ENSG00000189339	SLC35E2B
1.34069	0.00271897	ENSG00000269737	ENSG00000269737
-0.433911	0.107148	ENSG00000215914	MMP23A
-0.093307	0.562856	ENSG00000008128	CDK11A
0.0335829	0.840443	ENSG00000268575	ENSG00000268575
0.323824	0.146918	ENSG00000227775	ENSG00000227775
0.450841	0.0236763	ENSG00000215790	SLC35E2A
0.364846	0.000531673	ENSG00000008130	NADK
0.0213395	0.903914	ENSG00000078369	GNB1
-0.411256	0.21948	ENSG00000231050	GNB1-DT
0.195876	0.75461	ENSG00000169885	CALML6
-0.762033	0.0120025	ENSG00000178821	TMEM52
-1.45683	4.35117e-05	ENSG00000142609	CFAP74
-2.19638	0.000547349	ENSG00000233542	ENSG00000233542
-2.08358	4.48403e-09	ENSG00000187730	GABRD
-1.55298	0.0197763	ENSG00000226969	PRKCZ-DT
-0.0170968	0.945969	ENSG00000067606	PRKCZ
0.201696	0.423895	ENSG00000271806	ENSG00000271806
1.68328	9.75537e-10	ENSG00000182873	PRKCZ-AS1
-0.814239	3.69647e-08	ENSG00000162585	FAAP20
-0.546215	0.114947	ENSG00000234396	ENSG00000234396
0.265285	0.0759294	ENSG00000157933	SKI
-1.42743	2.34265e-07	ENSG00000287356	ENSG00000287356
0.155147	0.366149	ENSG00000116151	MORN1
-0.807951	0.247008	ENSG00000272161	ENSG00000272161
0.443803	0.126719	ENSG00000269896	ENSG00000269896
0.714394	0.121007	ENSG00000272420	ENSG00000272420
-0.0910657	0.397267	ENSG00000157916	RER1
-0.3509	0.00717068	ENSG00000157911	PEX10
-0.187945	0.618795	ENSG00000149527	PLCH2
1.26577	0.084015	ENSG00000224387	ENSG00000224387
0.735072	0.257408	ENSG00000229393	ENSG00000229393
0.373016	6.65733e-06	ENSG00000157881	PANK4
-1.42763	8.7655e-05	ENSG00000197921	HES5
-0.415269	0.0397336	ENSG00000272449	ENSG00000272449
0.793098	2.18952e-06	ENSG00000238164	TNFRSF14-AS1
0.240441	0.0859769	ENSG00000157873	TNFRSF14
1.04084	9.32838e-06	ENSG00000225931	ENSG00000225931
0.598056	0.0573084	ENSG00000228037	ENSG00000228037
-0.195045	0.332764	ENSG00000157870	PRXL2B
-0.319137	0.189602	ENSG00000142606	MMEL1
-1.35813	0.00310409	ENSG00000237058	MMEL1-AS1
-1.80123	2.09616e-09	ENSG00000215912	TTC34
-1.8394	0.00122356	ENSG00000285945	ENSG00000285945
-2.34971	0.0368653	ENSG00000283259	ENSG00000283259
-1.76675		ENSG00000233234	ENSG00000233234
-2.52875	0.000243544	ENSG00000287396	ENSG00000287396
-1.20649		ENSG00000231630	ENSG00000231630
-2.37022	0.000545556	ENSG00000284745	ENSG00000284745
-2.94247	0.0140095	ENSG00000169717	ACTRT2
-1.15485	9.40341e-05	ENSG00000177133	PRDM16-DT
-0.959985	1.82208e-06	ENSG00000142611	PRDM16
-0.403332		ENSG00000283572	MIR4251
0.787859	0.497302	ENSG00000226286	ENSG00000226286
-2.07288	9.11646e-05	ENSG00000279839	ENSG00000279839
0.577445	0.0892424	ENSG00000272235	ENSG00000272235
0.332188	0.305345	ENSG00000287828	ENSG00000287828
-1.20208	0.0325722	ENSG00000286518	ENSG00000286518
0.354485	0.123925	ENSG00000130762	ARHGEF16
-0.116579	0.869628	ENSG00000272088	ENSG00000272088
0.047413	0.883912	ENSG00000162591	MEGF6
-0.370663		ENSG00000207776	MIR551A
0.689513	0.077431	ENSG00000238260	ENSG00000238260
-0.588193	0.00122154	ENSG00000158109	TPRG1L
0.574092	2.91256e-06	ENSG00000116213	WRAP73
-1.19841	6.99021e-05	ENSG00000078900	TP73
-0.649079	0.180155	ENSG00000227589	TP73-AS3
-0.125746	0.898399	ENSG00000235131	TP73-AS2
0.984452	2.41806e-07	ENSG00000227372	GFOD3P
0.819215	0.14791	ENSG00000276189	ENSG00000276189
-0.203518	0.390067	ENSG00000162592	CCDC27
-1.34077	6.86992e-08	ENSG00000235169	SMIM1
0.131197	0.185919	ENSG00000130764	LRRC47
0.295519	0.644649	ENSG00000266075	RN7SL574P
0.238436	0.183609	ENSG00000272153	ENSG00000272153
0.396384	4.99154e-05	ENSG00000116198	CEP104
0.862057	2.50955e-08	ENSG00000169598	DFFB
0.746781	4.49003e-12	ENSG00000198912	C1orf174
0.43102	0.213447	ENSG00000236423	LINC01134
-1.66821	9.73557e-05	ENSG00000233304	LINC01346
-2.01676	0.000292153	ENSG00000226374	LINC01345
-1.87275	9.98697e-05	ENSG00000284668	LINC02780
-1.05839	0.252544	ENSG00000284703	ENSG00000284703
-1.09931		ENSG00000229280	EEF1DP6
-1.08751	0.117197	ENSG00000235054	LINC01777
-2.75148	0.000670932	ENSG00000284694	ENSG00000284694
-1.13689	0.0894983	ENSG00000232596	LINC01646
-1.22515	3.51604e-05	ENSG00000196581	AJAP1
-0.00398091	0.996156	ENSG00000287586	ENSG00000287586
-1.59347	0.0457481	ENSG00000284739	ENSG00000284739
-1.61555	0.0798386	ENSG00000284674	LINC02781
0.208973	0.902559	ENSG00000231510	LINC02782
-1.73351	0.10387	ENSG00000284616	ENSG00000284616
-2.12686	4.75215e-05	ENSG00000284692	ENSG00000284692
-0.762913		ENSG00000284666	ENSG00000284666
-0.905074		ENSG00000260972	ENSG00000260972
-1.14144	0.00402379	ENSG00000236948	ENSG00000236948
-0.340547		ENSG00000264341	ENSG00000264341
-0.17871		ENSG00000264101	MIR4689
0.17402	0.291673	ENSG00000131697	NPHP4
0.423606	0.208232	ENSG00000069424	KCNAB2
-1.56056	1.15734e-06	ENSG00000116254	CHD5
-0.69388	2.52879e-06	ENSG00000285629	ENSG00000285629
-0.676084	2.44379e-06	ENSG00000116251	RPL22
0.197509	0.618852	ENSG00000226944	RNF207-AS1
0.863969	0.00514181	ENSG00000158286	RNF207
0.179467	0.338436	ENSG00000116237	ICMT
0.400667	0.120795	ENSG00000225077	ICMT-DT
-1.85164	0.00206342	ENSG00000173673	HES3
0.138134	0.666515	ENSG00000158292	GPR153
-0.109392	0.627474	ENSG00000097021	ACOT7
-0.47705	0.00868909	ENSG00000271746	ENSG00000271746
0.253873	0.447483	ENSG00000069812	HES2
-0.63416	0.04544	ENSG00000187017	ESPN
-1.6288		ENSG00000265392	MIR4252
0.143232	0.762328	ENSG00000231868	ENSG00000231868
0.1458	0.543477	ENSG00000215788	TNFRSF25
0.721105	6.50069e-05	ENSG00000171680	PLEKHG5
0.0716073	0.542689	ENSG00000162408	NOL9
-1.76593	0.0112483	ENSG00000253022	RNU6-731P
-0.733655	0.0572789	ENSG00000229519	ENSG00000229519
-1.25571	2.82052e-05	ENSG00000173662	TAS1R1
0.360089	0.0508453	ENSG00000204859	ZBTB48
0.313758	0.0580869	ENSG00000162413	KLHL21
0.00287768	0.989236	ENSG00000116273	PHF13
-0.174534	0.186613	ENSG00000041988	THAP3
0.213657	0.0964466	ENSG00000007923	DNAJC11
-1.02622	0.116081	ENSG00000228750	LINC01672
-0.42906	0.73443	ENSG00000284744	ENSG00000284744
-0.352389	0.248434	ENSG00000237436	CAMTA1-DT
-0.823946	4.30247e-08	ENSG00000171735	CAMTA1
1.00888	0.306503	ENSG00000227950	ENSG00000227950
-1.51691	0.0134843	ENSG00000237365	CAMTA1-AS3
-0.562055		ENSG00000207056	RNU1-8P
-1.3139	0.175751	ENSG00000237402	CAMTA1-IT1
-0.825358	0.191044	ENSG00000237728	CAMTA1-AS2
-2.40912	0.107013	ENSG00000225126	CAMTA1-AS1
0.493225	0.713138	ENSG00000270171	ENSG00000270171
0.0139106	0.991778	ENSG00000270035	ENSG00000270035
0.56609	0.566809	ENSG00000269978	ENSG00000269978
0.399493	0.00245174	ENSG00000049245	VAMP3
1.19236	0.00362459	ENSG00000269925	ENSG00000269925
1.09508	0.000799264	ENSG00000049246	PER3
0.884846	0.0137011	ENSG00000236266	ENSG00000236266
1.27996	0.000107699	ENSG00000049247	UTS2
-0.152587	0.812473	ENSG00000049249	TNFRSF9
-1.50293	0.173385	ENSG00000270330	ENSG00000270330
-0.371183	0.018331	ENSG00000116288	PARK7
0.454166	0.662749	ENSG00000200344	ENSG00000200344
-0.0156684	0.973068	ENSG00000284747	ENSG00000284747
-1.07096	0.0383125	ENSG00000284716	ENSG00000284716
0.570317	0.139301	ENSG00000116285	ERRFI1
-0.710666	0.00630469	ENSG00000238290	ERRFI1-DT
0.853896	0.259321	ENSG00000232848	RPL7AP18
-1.38792	0.190561	ENSG00000229305	ENSG00000229305
-1.59399	0.00290012	ENSG00000227634	LINC01714
-0.520063		ENSG00000200975	RNU1-7P
-1.01955	0.50392	ENSG00000233645	ENSG00000233645
-0.427664	0.0633673	ENSG00000162426	SLC45A1
-1.95002		ENSG00000252254	ENSG00000252254
-0.0533942	0.720032	ENSG00000142599	RERE
0.12789	0.720921	ENSG00000232912	RERE-AS1
-2.95469	0.000100404	ENSG00000221083	ENSG00000221083
-0.85823	0.313465	ENSG00000270282	ENSG00000270282
0.978485	0.150678	ENSG00000234619	RPL7P11
0.0675326	0.935879	ENSG00000224315	RPL7P7
-0.330082		ENSG00000222511	ENSG00000222511
-0.110985	0.882035	ENSG00000226545	ENSG00000226545
-2.04808	3.18667e-06	ENSG00000228423	ENSG00000228423
0.197877		ENSG00000229716	RPL23AP19
-0.426702	0.0348818	ENSG00000074800	ENO1
0.184605	0.491866	ENSG00000274258	MIR6728
-0.210622	0.491289	ENSG00000230679	ENO1-AS1
-0.939384		ENSG00000201725	RNU6-304P
-0.953889	0.0829367	ENSG00000238249	HMGN2P17
2.24157	0.0305175	ENSG00000232208	ENSG00000232208
-0.481769	0.74075	ENSG00000232663	ENSG00000232663
-0.00940667	0.9903	ENSG00000131686	CA6
0.17702		ENSG00000265141	RN7SL451P
-0.575411	0.205448	ENSG00000197241	SLC2A7
-0.13148	0.786598	ENSG00000142583	SLC2A5
-0.104682	0.568347	ENSG00000180758	GPR157
0.0500488	0.915361	ENSG00000228526	MIR34AHG
0.905014	0.456211	ENSG00000284357	MIR34A
-0.615376	0.103734	ENSG00000234546	LNCTAM34A
-0.11226	0.483146	ENSG00000049239	H6PD
-0.0193819	0.94291	ENSG00000171621	SPSB1
-0.3183	0.674825	ENSG00000284652	ENSG00000284652
-0.417561	0.122382	ENSG00000284693	LINC02606
-0.130991	0.931083	ENSG00000235263	ENSG00000235263
-0.0915052	0.684768	ENSG00000171612	SLC25A33
1.50476	0.0233556	ENSG00000231181	ENSG00000231181
-0.0225815	0.91616	ENSG00000188807	TMEM201
0.197647	0.609858	ENSG00000171608	PIK3CD
-0.678179	0.198261	ENSG00000179840	PIK3CD-AS1
0.849448	0.318225	ENSG00000233268	ENSG00000233268
-1.16346	0.00378959	ENSG00000231789	PIK3CD-AS2
0.0212703	0.912995	ENSG00000171603	CLSTN1
1.11152	0.44416	ENSG00000271264	MZT1P1
0.0669507	0.958576	ENSG00000280113	ENSG00000280113
-0.154218	0.185207	ENSG00000178585	CTNNBIP1
0.21294	0.179191	ENSG00000223989	ENSG00000223989
-0.903157	0.00227322	ENSG00000285701	ENSG00000285701
-0.162742	0.252092	ENSG00000162441	LZIC
0.166797	0.313777	ENSG00000228150	ENSG00000228150
0.0329548	0.857309	ENSG00000173614	NMNAT1
-0.0962466	0.883722	ENSG00000202415	RN7SKP269
-1.24927	0.0010328	ENSG00000283611	TMEM274P
0.541293	0.807749	ENSG00000265521	MIR5697
0.12613	0.496477	ENSG00000241326	ENSG00000241326
-0.609152	0.0553837	ENSG00000162444	RBP7
-0.0738558	0.476131	ENSG00000130939	UBE4B
1.04809	0.365465	ENSG00000224340	RPL21P21
0.0246768	0.976348	ENSG00000233623	PGAM1P11
-0.373186	0.695858	ENSG00000201746	RNU6-828P
0.171796	0.256893	ENSG00000054523	KIF1B
-0.340578		ENSG00000264881	ENSG00000264881
-1.58894	0.00242208	ENSG00000199562	RNU6-37P
-1.10438	3.88205e-05	ENSG00000264501	RN7SL731P
-0.553851	0.0722576	ENSG00000284735	ENSG00000284735
0.42009	0.233928	ENSG00000284642	ENSG00000284642
-0.196246	0.347321	ENSG00000142657	PGD
-0.544806	0.111265	ENSG00000271989	ENSG00000271989
-0.235517	0.125484	ENSG00000251503	CENPS-CORT
-0.166216	0.33897	ENSG00000175279	CENPS
-0.735539	0.000512733	ENSG00000241563	CORT
-0.52705	2.14894e-06	ENSG00000160049	DFFA
-1.10937	2.879e-09	ENSG00000203469	ENSG00000203469
-0.411565	0.00014155	ENSG00000142655	PEX14
-0.0490962	0.910526	ENSG00000287727	ENSG00000287727
-0.211883	0.774065	ENSG00000243267	RN7SL614P
0.134782	0.619037	ENSG00000130940	CASZ1
0.610104	0.00619059	ENSG00000272078	ENSG00000272078
-0.391968		ENSG00000225158	HSPE1P24
-0.446238	0.0364234	ENSG00000175262	C1orf127
0.580153	0.564817	ENSG00000215785	CFL1P6
0.196385	0.063779	ENSG00000120948	TARDBP
0.23661	0.0151862	ENSG00000277726	ENSG00000277726
0.882135	0.000149423	ENSG00000009724	MASP2
1.18833	6.9151e-05	ENSG00000271895	ENSG00000271895
-0.0827221	0.830491	ENSG00000116649	SRM
0.543101	2.12291e-07	ENSG00000171824	EXOSC10
0.262213	0.00810258	ENSG00000226849	ENSG00000226849
0.316138	0.184666	ENSG00000230337	EXOSC10-AS1
0.697512	1.72168e-10	ENSG00000198793	MTOR
0.896505	2.64732e-05	ENSG00000225602	MTOR-AS1
-0.74207		ENSG00000253086	RNU6-537P
0.787818	0.116041	ENSG00000171819	ANGPTL7
0.113442		ENSG00000207451	RNU6-291P
-1.79943	0.102762	ENSG00000238173	RPL39P6
-0.3143	0.0322953	ENSG00000120942	UBIAD1
1.3131	0.145029	ENSG00000238199	UBE2V2P3
-1.30771	0.0719894	ENSG00000284646	ENSG00000284646
-1.11181		ENSG00000224338	MTCYBP45
-1.49731	6.63092e-10	ENSG00000204624	DISP3
-2.84826	3.38588e-09	ENSG00000285833	ENSG00000285833
-0.845434	0.488903	ENSG00000235643	LINC01647
-0.48948	0.423272	ENSG00000284708	ENSG00000284708
-0.575429	0.0565483	ENSG00000116661	FBXO2
0.451143	0.117107	ENSG00000132879	FBXO44
0.117509	0.717212	ENSG00000116663	FBXO6
-0.450869	0.0886366	ENSG00000116670	MAD2L2
-1.2454	5.0473e-05	ENSG00000162490	DRAXIN
-0.0989532	0.710556	ENSG00000177674	AGTRAP
0.301919	0.0153676	ENSG00000215910	C1orf167
-0.981623	0.17072	ENSG00000177553	C1orf167-AS1
0.48375	6.36538e-05	ENSG00000177000	MTHFR
1.14919	2.17021e-10	ENSG00000011021	CLCN6
2.71142	0.000406837	ENSG00000276470	ENSG00000276470
3.21681	3.67128e-05	ENSG00000278852	ENSG00000278852
2.08293	1.12483e-07	ENSG00000175206	NPPA
3.57016	2.14184e-05	ENSG00000275915	ENSG00000275915
-2.29764	0.0187846	ENSG00000120937	NPPB
-1.73018	0.000262934	ENSG00000224904	SBF1P2
-0.824573	0.0023259	ENSG00000285646	ENSG00000285646
-1.28096	0.369177	ENSG00000199347	RNU5E-1
-1.1802		ENSG00000201801	RNU5E-4P
-0.37115	0.0209869	ENSG00000116685	KIAA2013
-0.0459737	0.856532	ENSG00000083444	PLOD1
-0.239316	0.851992	ENSG00000287384	ENSG00000287384
0.1389	0.516848	ENSG00000116688	MFN2
-0.733601		ENSG00000270914	ENSG00000270914
-0.169269	0.396982	ENSG00000116691	MIIP
2.48766	0.00549105	ENSG00000202461	ENSG00000202461
-0.528039	0.380708	ENSG00000276869	MIR6729
-0.00448658		ENSG00000243539	RN7SL649P
-0.574681	0.181991	ENSG00000120949	TNFRSF8
-0.46198		ENSG00000201135	RNU6-777P
-1.18697		ENSG00000227875	RPL23AP89
-0.642341	0.459005	ENSG00000285604	ENSG00000285604
0.610546	0.0728508	ENSG00000283789	MIR7846
0.23146	0.386821	ENSG00000028137	TNFRSF1B
0.926623	0.204892	ENSG00000263676	MIR4632
-2.28587		ENSG00000225196	RPL10P17
0		ENSG00000252969	ENSG00000252969
0.263035	0.015831	ENSG00000048707	VPS13D
0.302859	0.560897	ENSG00000239149	SNORA59A
1.2058	0.208629	ENSG00000229484	LINC02766
-0.797155	0.000160146	ENSG00000162496	DHRS3
0.338506	0.65976	ENSG00000221340	RNU6ATAC18P
0.0256589	0.948754	ENSG00000276830	MIR6730
0.46032	0.315082	ENSG00000272482	ENSG00000272482
-0.629207	0.387973	ENSG00000204518	AADACL4
-0.897166	0.0983924	ENSG00000188984	AADACL3
-0.384364	0.613022	ENSG00000157330	CFAP107
-0.86147		ENSG00000116726	PRAMEF12
-1.17635	0.431795	ENSG00000116721	PRAMEF1
-1.60319		ENSG00000228338	LINC01784
0.637107	0.55981	ENSG00000239810	PRAMEF11
-1.19705	0.205703	ENSG00000231103	PRAMEF30P
0.766555	0.0970782	ENSG00000179172	HNRNPCL1
-0.89052	0.446636	ENSG00000120952	PRAMEF2
-0.274609	0.854945	ENSG00000243073	PRAMEF4
0.411408	0.74199	ENSG00000187545	PRAMEF10
-1.04928		ENSG00000204510	PRAMEF7
0.21071		ENSG00000234064	PRAMEF29P
0.533613	0.580153	ENSG00000232423	PRAMEF6
-1.86853	0.213859	ENSG00000274178	PRAMEF28P
-1.44255	0.125885	ENSG00000274764	PRAMEF27
-0.492807	0.563875	ENSG00000277058	HNRNPCL3
0.470842	0.637676	ENSG00000229571	PRAMEF25
0.913546		ENSG00000277862	PRAMEF34P
0.234266		ENSG00000236179	PRAMEF35P
0.676571	0.460914	ENSG00000275774	HNRNPCL2
0.323615		ENSG00000229978	PRAMEF36P
-0.872293		ENSG00000233336	ENSG00000233336
0.703014	0.513699	ENSG00000280267	PRAMEF26
0.716607	0.399523	ENSG00000179412	HNRNPCL4
-0.849252	0.437453	ENSG00000204505	PRAMEF9
-1.74504	0.12272	ENSG00000279169	PRAMEF13
0.529503	0.695936	ENSG00000279804	PRAMEF18
0.846991	0.570951	ENSG00000250894	PRAMEF31P
1.95545	0.0778895	ENSG00000270601	PRAMEF5
-0.844601		ENSG00000231219	PRAMEF32P
-1.15922		ENSG00000182330	PRAMEF8
1.01776	0.414912	ENSG00000237700	PRAMEF33
0.244417	0.848395	ENSG00000204501	PRAMEF15
-0.338958		ENSG00000228229	ENSG00000228229
-0.344518	0.773532	ENSG00000204481	PRAMEF14
-0.925674	0.48297	ENSG00000204480	PRAMEF19
0.883695	0.543147	ENSG00000204479	PRAMEF17
-0.684201	0.450944	ENSG00000204478	PRAMEF20
-1.0897	0.0274633	ENSG00000162494	LRRC38
-2.95851	2.5923e-06	ENSG00000259961	ENSG00000259961
-0.369242	0.824472	ENSG00000215909	BRWD1P1
0.388473	0.506068	ENSG00000162493	PDPN
0.148949	0.750886	ENSG00000237445	ENSG00000237445
-0.540124		ENSG00000253085	ENSG00000253085
0.301016	0.00315081	ENSG00000116731	PRDM2
-0.974576	0.00122074	ENSG00000189337	KAZN
-0.621565		ENSG00000252151	RNU6-1265P
-1.44661	0.00227457	ENSG00000231606	ENSG00000231606
-1.37088	0.00294917	ENSG00000234593	KAZN-AS1
0.131706	0.931247	ENSG00000235829	TBCAP2
-1.03121	0.0759211	ENSG00000287756	ENSG00000287756
0.656701	0.00155007	ENSG00000175147	TMEM51-AS1
-0.394906	0.00830134	ENSG00000171729	TMEM51
-1.1296	0.00191323	ENSG00000204464	TMEM51-AS2
-0.161408	0.835069	ENSG00000215720	MFFP1
-0.0562375	0.958487	ENSG00000278480	ZBTB2P1
-0.362721	0.157551	ENSG00000142621	FHAD1
-0.257016	0.480386	ENSG00000233485	FHAD1-AS1
0.328698	0.752849	ENSG00000236045	ENSG00000236045
0.866692	0.0326812	ENSG00000228140	EFHD2-AS1
-0.431708	0.000233319	ENSG00000142634	EFHD2
-0.560457	0.222183	ENSG00000162438	CTRC
-1.54256	3.29935e-06	ENSG00000142615	CELA2A
-0.315897	0.137985	ENSG00000215704	CELA2B
0.226655	0.0934028	ENSG00000132906	CASP9
-0.206041	0.207973	ENSG00000116138	DNAJC16
0.738367		ENSG00000251866	SCARNA21B
-0.314777	0.0912708	ENSG00000272510	ENSG00000272510
-0.285585	0.2138	ENSG00000116771	AGMAT
-0.307057	0.486571	ENSG00000237301	ENSG00000237301
-0.362685	0.112017	ENSG00000235084	CHCHD2P6
-0.450815		ENSG00000252417	RNU7-179P
-0.165646		ENSG00000236500	CD24P1
0.154354	0.247835	ENSG00000197312	DDI2
0.809972	0.00316715	ENSG00000215695	RSC1A1
-0.522971		ENSG00000271742	ENSG00000271742
0.127928	0.214215	ENSG00000116786	PLEKHM2
0.199408	0.0363544	ENSG00000237938	ENSG00000237938
-0.150881	0.746651	ENSG00000162461	SLC25A34
-0.683671	0.0415263	ENSG00000224459	SLC25A34-AS1
-0.840236	0.0129857	ENSG00000162460	TMEM82
0.347388	0.0595179	ENSG00000162458	FBLIM1
0.0173857	0.975136	ENSG00000224321	RPL12P14
-0.357434	0.0778729	ENSG00000233954	UQCRHL
-0.993174	0.00216923	ENSG00000178715	ENSG00000178715
-0.0959075	0.355198	ENSG00000179743	SPEN-AS1
0.417698	0.00437199	ENSG00000065526	SPEN
-0.608601	0.620216	ENSG00000270620	ENSG00000270620
0.201734	0.0369022	ENSG00000116809	ZBTB17
-0.118394	0.910441	ENSG00000234607	ENSG00000234607
-0.753703		ENSG00000231353	ENSG00000231353
-0.532423		ENSG00000275503	ENSG00000275503
-1.36212	0.0342389	ENSG00000224966	TBC1D3P6
-0.841963	0.313725	ENSG00000183888	SRARP
-0.32362		ENSG00000233078	ENSG00000233078
-0.334477	0.429068	ENSG00000173641	HSPB7
-0.896943	0.0681801	ENSG00000186510	CLCNKA
-1.08964	0.0633876	ENSG00000232456	FAM131C2P
-1.21969	0.0132216	ENSG00000184908	CLCNKB
-1.27953	0.000736703	ENSG00000185519	FAM131C
0.803771	0.0403829	ENSG00000142627	EPHA2
0.550849	0.170975	ENSG00000227959	EPHA2-AS1
0.196025	0.582159	ENSG00000224621	ENSG00000224621
-0.407953	0.0668237	ENSG00000234166	ENSG00000234166
0.280953	0.058485	ENSG00000142632	ARHGEF19
-0.16027	0.513984	ENSG00000237276	ANO7L1
-0.385341	0.0190185	ENSG00000288398	ENSG00000288398
-0.351328	0.0212098	ENSG00000132881	CPLANE2
-1.56493	0.00294193	ENSG00000233929	MT1XP1
-0.265088	0.00521134	ENSG00000037637	FBXO42
-0.102477	0.361663	ENSG00000055070	SZRD1
-0.634281	0.238715	ENSG00000226457	RPL22P3
-0.0920778	0.438493	ENSG00000187144	SPATA21
0.0566943	0.736718	ENSG00000157191	NECAP2
-0.204091	0.49969	ENSG00000226029	LINC01772
0.678646	0.0145257	ENSG00000080947	CROCCP3
0.850471	0.154877	ENSG00000206652	RNU1-1
-0.177087	0.722001	ENSG00000261135	ENSG00000261135
-0.747791	0.00667254	ENSG00000285853	ENSG00000285853
-0.939435	0.00472003	ENSG00000224174	ENSG00000224174
-1.22128	0.00329026	ENSG00000233421	LINC01783
-1.33725		ENSG00000277344	RNU1-6P
1.12637	0.13446	ENSG00000225710	PDE4DIPP8
0.567745	0.0746351	ENSG00000219481	NBPF1
0.957624	0.289611	ENSG00000271732	ENSG00000271732
1.59395	9.6133e-11	ENSG00000215908	CROCCP2
1.8976	1.38745e-09	ENSG00000283773	ENSG00000283773
1.59774	5.92909e-05	ENSG00000186301	MST1P2
0.623747	0.230133	ENSG00000282143	ENSG00000282143
0.846637	0.158913	ENSG00000207513	RNU1-3
-0.0293868	0.894926	ENSG00000280114	ENSG00000280114
0.354832	0.121491	ENSG00000236698	EIF1AXP1
-0.722048	0.122212	ENSG00000268869	ESPNP
0.0962938	0.894954	ENSG00000279151	ENSG00000279151
0.661659	0.194261	ENSG00000282740	ENSG00000282740
0.604157	0.00101435	ENSG00000058453	CROCC
0.656115	0.19847	ENSG00000227684	CROCCP4
0.844412	0.15936	ENSG00000207389	RNU1-4
1.09061	0.0164023	ENSG00000186715	MST1L
1.05953	0.342778	ENSG00000223643	ENSG00000223643
0.643623	0.554919	ENSG00000230239	PDE4DIPP9
-0.40092		ENSG00000263811	MIR3675
-1.08169	0.0022177	ENSG00000228549	LINC03126
-0.396487		ENSG00000277234	RNU1-5P
-0.888512	0.000613993	ENSG00000238142	ENSG00000238142
-0.982095	0.000193429	ENSG00000235241	ENSG00000235241
0.842338	0.161525	ENSG00000207005	RNU1-2
-1.8641	0.0140322	ENSG00000272426	ENSG00000272426
-0.250493	0.510856	ENSG00000117122	MFAP2
-0.0218232	0.963952	ENSG00000286898	ENSG00000286898
0.254328	0.184168	ENSG00000226526	ENSG00000226526
0.279556	0.141303	ENSG00000159363	ATP13A2
-0.232087	0.109926	ENSG00000117118	SDHB
-0.771257	0.106871	ENSG00000117115	PADI2
-1.61181	0.00122356	ENSG00000204362	LINC02783
-1.37189	0.0137209	ENSG00000282843	ENSG00000282843
-0.84587	0.0289365	ENSG00000142623	PADI1
-0.533936	0.167761	ENSG00000142619	PADI3
-0.749249		ENSG00000266634	MIR3972
-0.63272	0.255372	ENSG00000159339	PADI4
-1.45299	6.369e-05	ENSG00000276747	PADI6
0.385665	0.00502277	ENSG00000179051	RCC2
-0.541369	0.00295579	ENSG00000227751	RCC2-AS1
0.262561	0.140758	ENSG00000074964	ARHGEF10L
-0.876293	0.100741	ENSG00000236648	LINC02810
-0.809693	0.0607018	ENSG00000117148	ACTL8
-0.0736924	0.910727	ENSG00000284653	ENSG00000284653
-1.67426	0.0423854	ENSG00000261781	LINC01654
-1.47168	3.25743e-06	ENSG00000117154	IGSF21
-2.24	8.1989e-05	ENSG00000280222	ENSG00000280222
-1.46989	0.0272564	ENSG00000230035	IGSF21-AS1
-0.522916	0.742094	ENSG00000225387	ENSG00000225387
-0.886429	0.0595051	ENSG00000179023	KLHDC7A
0.381045		ENSG00000235282	DYNLL1P3
-0.64237		ENSG00000225478	ENSG00000225478
-1.48828	0.00150188	ENSG00000009709	PAX7
-1.94971	7.25134e-06	ENSG00000179002	TAS1R2
0.0823788	0.764144	ENSG00000159423	ALDH4A1
-0.276226		ENSG00000265606	MIR4695
-0.817052		ENSG00000221662	MIR1290
0.230322	0.32442	ENSG00000169991	IFFO2
-0.475659	0.00629235	ENSG00000272084	ENSG00000272084
0.518226	0.000249522	ENSG00000127481	UBR4
-0.126125	0.14206	ENSG00000230424	EMC1-AS1
-0.0462248	0.702113	ENSG00000127463	EMC1
-0.221176	0.288753	ENSG00000053372	MRTO4
0.794082	0.0107283	ENSG00000286064	ENSG00000286064
0.412827	0.153554	ENSG00000211454	AKR7L
-0.505116	0.0775981	ENSG00000162482	AKR7A3
0.16629	0.611365	ENSG00000270728	ENSG00000270728
-0.26851	0.108611	ENSG00000053371	AKR7A2
0.809263	0.334589	ENSG00000200403	RNU6-1099P
0.065207	0.735273	ENSG00000040487	SLC66A1
-0.333393	0.000425059	ENSG00000077549	CAPZB
-0.110733	0.911137	ENSG00000240490	RN7SL277P
-0.525446	7.31977e-06	ENSG00000173436	MICOS10
-0.977304		ENSG00000201609	RNU4-28P
-0.614007	0.146738	ENSG00000235185	MICOS10-DT
-1.07212	3.49995e-12	ENSG00000158747	NBL1
-0.581408	1.07903e-06	ENSG00000270136	MICOS10-NBL1
-1.02515	1.55653e-05	ENSG00000226396	ENSG00000226396
-0.984331	0.00983666	ENSG00000158748	HTR6
-0.0569011	0.655134	ENSG00000162542	TMCO4
-0.0216569	0.965001	ENSG00000178828	RNF186
0.186519	0.672599	ENSG00000235434	RNF186-AS1
1.28924	9.43076e-14	ENSG00000169914	OTUD3
-1.34221	0.0450053	ENSG00000188784	PLA2G2E
0.082769		ENSG00000242688	RN7SL304P
0.0246446	0.974098	ENSG00000188257	PLA2G2A
-0.340268	0.464619	ENSG00000127472	PLA2G5
0.120204	0.905867	ENSG00000117215	PLA2G2D
-1.33863	0.0153464	ENSG00000158786	PLA2G2F
0.0480959	0.95816	ENSG00000227066	ENSG00000227066
-0.998001	0.0145936	ENSG00000187980	PLA2G2C
0.263766	0.480828	ENSG00000225986	ENSG00000225986
0.180385	0.602739	ENSG00000162543	UBXN10
-0.325301	0.81335	ENSG00000228105	LINC01757
-0.563299	0.752338	ENSG00000284710	ENSG00000284710
-0.621176	0.0897224	ENSG00000158816	VWA5B1
-0.509616	0.173309	ENSG00000226664	ENSG00000226664
-0.934232	0.0207941	ENSG00000236963	LINC01141
-1.69384		ENSG00000226487	ENSG00000226487
-1.2334	0.0676112	ENSG00000284641	ENSG00000284641
0.659129	0.439829	ENSG00000284743	ENSG00000284743
-0.323997	0.353541	ENSG00000162545	CAMK2N1
-0.209817	0.141999	ENSG00000090432	MUL1
-0.537419		ENSG00000215520	RPS4XP4
-1.97859	1.07916e-08	ENSG00000183114	FAM43B
-0.196411	0.648408	ENSG00000158825	CDA
-0.401263	0.0166857	ENSG00000158828	PINK1
0.0193673	0.960358	ENSG00000284005	MIR6084
-0.547612	6.4657e-06	ENSG00000117242	PINK1-AS
0.00411363	0.984976	ENSG00000244038	DDOST
-0.707031	0.00151305	ENSG00000117245	KIF17
-0.265751	0.890659	ENSG00000235432	ENSG00000235432
-1.79882	2.71259e-07	ENSG00000189410	SH2D5
-0.979504	0.442833	ENSG00000233069	ENSG00000233069
1.00305	9.4446e-13	ENSG00000127483	HP1BP3
-0.0273843	0.857404	ENSG00000075151	EIF4G3
-0.177274		ENSG00000251914	RNU7-200P
-0.28699		ENSG00000221808	MIR1256
-0.901347	0.135849	ENSG00000233072	RPS15AP6
1.03888	0.434403	ENSG00000236073	ENSG00000236073
0.313163	0.612167	ENSG00000235112	HSPE1P27
0.246575	0.698895	ENSG00000287192	ENSG00000287192
-0.206252	0.167258	ENSG00000117298	ECE1
0.351214	0.639484	ENSG00000236936	ENSG00000236936
-0.663444	0.0315111	ENSG00000231105	ECE1-AS1
-0.699024	0.247869	ENSG00000236216	PPP1R11P1
-0.193255		ENSG00000228823	PDE4DIPP10
-1.28253		ENSG00000236009	ENSG00000236009
0.427161	0.244225	ENSG00000227001	NBPF2P
0.126459	0.689561	ENSG00000187952	HS6ST1P1
-1.80655	0.00407128	ENSG00000186543	CROCCP5
0.843167	0.000352468	ENSG00000142794	NBPF3
0.45051	0.6525	ENSG00000176378	PFN1P10
0.189962	0.785782	ENSG00000162551	ALPL
-1.26589	0.0578569	ENSG00000233431	LINC02596
-0.0673764	0.853378	ENSG00000076864	RAP1GAP
0.377054	3.83943e-06	ENSG00000090686	USP48
0.635902	0.639829	ENSG00000231978	ENSG00000231978
-0.293661	0.220519	ENSG00000187942	LDLRAD2
0.304974	0.139301	ENSG00000142798	HSPG2
-0.455931	0.451212	ENSG00000232037	RPL21P29
-0.795156	0.188953	ENSG00000283234	ENSG00000283234
0.186262	0.779177	ENSG00000219073	CELA3B
0.401962	0.0519771	ENSG00000285959	ENSG00000285959
0.595004	0.537567	ENSG00000273610	RN7SL386P
-1.24753	0.141703	ENSG00000201919	RNU6-1022P
0.174965	0.796756	ENSG00000142789	CELA3A
1.03805	0.351415	ENSG00000278124	RN7SL186P
-1.9486	0.0270636	ENSG00000201273	RNU6-776P
0.284404	0.252135	ENSG00000228397	LINC01635
0.329349	0.0633973	ENSG00000218510	LINC00339
-0.0189897	0.903767	ENSG00000070831	CDC42
0.308305	0.0763584	ENSG00000285752	CDC42-AS1
0.0226635	0.934427	ENSG00000285794	ENSG00000285794
-1.3028	0.000152733	ENSG00000230068	CDC42-IT1
1.5909	0.077024	ENSG00000271428	MPHOSPH6P1
-0.601193	0.0225167	ENSG00000162552	WNT4
-0.60683	0.0233967	ENSG00000285873	ENSG00000285873
-0.337223		ENSG00000266564	MIR4418
0.238438	0.871782	ENSG00000234397	PPIAP34
-2.1838	0.0472687	ENSG00000279625	ENSG00000279625
0.744589	8.40717e-10	ENSG00000184677	ZBTB40
2.36616	1.29737e-05	ENSG00000237200	ZBTB40-IT1
-1.45854	8.55066e-07	ENSG00000070886	EPHA8
-0.266081		ENSG00000276835	MIR6127
-0.682696	0.0109401	ENSG00000173372	C1QA
-0.486224	0.0687893	ENSG00000159189	C1QC
-0.563304	0.0625018	ENSG00000173369	C1QB
-0.228058	0.294429	ENSG00000133216	EPHB2
0.255747		ENSG00000265422	MIR4684
0.444455	0.470595	ENSG00000225952	ENSG00000225952
0.638967	0.092734	ENSG00000264014	MIR4253
-2.46864	2.51673e-07	ENSG00000215906	LACTBL1
-0.264595	0.689283	ENSG00000227868	TEX46
0.120056	0.259586	ENSG00000004487	KDM1A
0.143215	0.311006	ENSG00000240553	ENSG00000240553
-0.450041		ENSG00000263793	MIR3115
-1.20565		ENSG00000266802	ENSG00000266802
0.0493362	0.84463	ENSG00000169641	LUZP1
0.327184	0.642646	ENSG00000229010	ENSG00000229010
0.342472	0.755878	ENSG00000206935	RNU6-514P
0.114856	0.914947	ENSG00000252578	RNU6-135P
-0.730521	0.366068	ENSG00000179546	HTR1D
-0.821022	0.158387	ENSG00000215381	RPL29P6
2.02245	1.80576e-12	ENSG00000261326	LINC01355
0.214184	0.476053	ENSG00000284726	ENSG00000284726
0.362673	0.00810076	ENSG00000125944	HNRNPR
0.489586	0.0243183	ENSG00000125945	ZNF436
1.46549	3.21295e-05	ENSG00000249087	ZNF436-AS1
2.78135	0.0025219	ENSG00000201405	ENSG00000201405
-0.0690612	0.890301	ENSG00000271420	ENSG00000271420
-0.416408	0.131329	ENSG00000204219	TCEA3
-0.239183	0.70855	ENSG00000232482	ENSG00000232482
0.161316	0.50601	ENSG00000088280	ASAP3
-0.15358	0.587551	ENSG00000007968	E2F2
0.428732	0.301113	ENSG00000235052	ENSG00000235052
-0.112022	0.656565	ENSG00000117318	ID3
-0.532142	0.222557	ENSG00000285802	ENSG00000285802
-0.308562	0.498642	ENSG00000197880	MDS2
-1.10506	0.0501771	ENSG00000229239	EEF1A1P48
-0.831731	7.31744e-07	ENSG00000142676	RPL11
-0.139404	0.0494952	ENSG00000236810	ELOA-AS1
0.249684	0.0344617	ENSG00000011007	ELOA
-0.180626	0.0948752	ENSG00000057757	PITHD1
-0.548796	0.000273783	ENSG00000011009	LYPLA2
0.284647	0.198104	ENSG00000117308	GALE
-0.409476	0.0083205	ENSG00000117305	HMGCL
0.267105	0.252427	ENSG00000179163	FUCA1
-0.0298496	0.970411	ENSG00000188822	CNR2
-0.188548	0.809551	ENSG00000229106	BTBD6P1
-1.16679	0.215696	ENSG00000232557	ENSG00000232557
0.303769	0.756055	ENSG00000230228	H3P1
0.183077	0.249788	ENSG00000189266	PNRC2
0.656239	1.05927e-07	ENSG00000188529	SRSF10
-1.22325	0.463419	ENSG00000215905	RPL36P5
-0.357423	0.422791	ENSG00000225315	ENSG00000225315
-0.307114	0.503911	ENSG00000142661	MYOM3
-0.0862025	0.872183	ENSG00000230703	MYOM3-AS1
0.233328	0.484519	ENSG00000142677	IL22RA1
0.0831576	0.798158	ENSG00000185436	IFNLR1
0.376307	0.542032	ENSG00000230023	LINC02800
-0.119768	0.818124	ENSG00000232298	GRHL3-AS1
0.00161655	0.99491	ENSG00000158055	GRHL3
-0.0495282	0.830808	ENSG00000001460	STPG1
-0.524779	6.67711e-05	ENSG00000001461	NIPAL3
-0.0890548	0.661943	ENSG00000286061	RCAN3AS
0.306643	0.102937	ENSG00000117602	RCAN3
0.448636	0.0246147	ENSG00000264443	NCMAP-DT
-0.821101	0.00457065	ENSG00000184454	NCMAP
-1.91324	0.00394906	ENSG00000227312	ENSG00000227312
-0.233835	0.0169483	ENSG00000133226	SRRM1
-1.24711	0.00838151	ENSG00000284699	ENSG00000284699
-0.164579	0.546664	ENSG00000169504	CLIC4
-0.109289		ENSG00000238482	RNU6-1208P
0.167993	0.618101	ENSG00000020633	RUNX3
1.21289	0.165093	ENSG00000278034	MIR6731
-0.6232	0.0651195	ENSG00000229162	RUNX3-AS1
-1.94899	0.00362797	ENSG00000261025	ENSG00000261025
-0.509519		ENSG00000264371	MIR4425
-1.50669	0.0249613	ENSG00000285823	LINC02793
-0.658036	0.0284429	ENSG00000233755	ENSG00000233755
-1.00013	0.562355	ENSG00000233419	IFITM3P7
-0.794941	0.530574	ENSG00000231953	ENSG00000231953
-0.701966	4.12216e-11	ENSG00000117614	SYF2
0.530184	0.0656419	ENSG00000284602	ENSG00000284602
-0.526571	0.202475	ENSG00000284657	ENSG00000284657
1.05962	8.24658e-07	ENSG00000117616	RSRP1
-0.502587	0.199977	ENSG00000272432	ENSG00000272432
0.994934	0.0191707	ENSG00000261349	ENSG00000261349
0.134903	0.768285	ENSG00000187010	RHD
0.151161	0.652844	ENSG00000224183	SDHDP6
0.848039	0.0156952	ENSG00000259984	ENSG00000259984
-0.21389	0.0690913	ENSG00000183726	TMEM50A
-0.681572	6.76732e-08	ENSG00000188672	RHCE
0.241673	0.476053	ENSG00000238084	ENSG00000238084
-0.188085	0.0493739	ENSG00000204178	MACO1
0.489862	0.000147278	ENSG00000157978	LDLRAP1
-0.0934743	0.834351	ENSG00000225643	ENSG00000225643
0.525178	0.0204051	ENSG00000117643	MAN1C1
0.40024	0.3407	ENSG00000233478	ENSG00000233478
0.198124	0.229373	ENSG00000162430	SELENON
0.278202	0.0150235	ENSG00000255054	ENSG00000255054
-0.158459	0.183982	ENSG00000228172	ENSG00000228172
0.707921	6.58437e-07	ENSG00000117640	MTFR1L
0.770345	2.3578e-06	ENSG00000272478	ENSG00000272478
0.189526	0.0939503	ENSG00000127423	AUNIP
-0.309341	0.140363	ENSG00000236528	ENSG00000236528
-0.159961	0.453061	ENSG00000182749	PAQR7
-0.385823	0.0702104	ENSG00000117632	STMN1
-2.72465	0.0155799	ENSG00000229786	SNRPFP2
-0.24426		ENSG00000223624	ENSG00000223624
-0.0843595	0.787003	ENSG00000283938	MIR3917
-0.289073	0.0970235	ENSG00000158006	PAFAH2
-0.100378		ENSG00000207237	RNU6-110P
-1.73225		ENSG00000252190	ENSG00000252190
-0.430271		ENSG00000252691	ENSG00000252691
-0.822817	0.00800759	ENSG00000158008	EXTL1
-2.44071		ENSG00000158014	SLC30A2
-1.52088	0.231846	ENSG00000284309	ENSG00000284309
-0.832395	0.0323146	ENSG00000158022	TRIM63
0.0636037	0.655727	ENSG00000175087	PDIK1L
-0.443903	0.233461	ENSG00000197245	FAM110D
-2.01991	0.000293249	ENSG00000282872	C1orf232
-1.41854	1.48063e-10	ENSG00000236782	ZNF593OS
-1.43317	1.09082e-10	ENSG00000142684	ZNF593
0.799432	7.44978e-07	ENSG00000142675	CNKSR1
-1.00487	0.0342049	ENSG00000188782	CATSPER4
-0.444754	0.319531	ENSG00000236155	ZPLD2P
0.797365	0.29285	ENSG00000278572	ENSG00000278572
0.631096	1.25155e-05	ENSG00000130695	CEP85
0.83243	0.519099	ENSG00000270733	ENSG00000270733
-0.211229	0.34103	ENSG00000142669	SH3BGRL3
-0.194822	0.412105	ENSG00000158062	UBXN11
0.0804416	0.884814	ENSG00000169442	CD52
0.241328	0.481581	ENSG00000176092	CRYBG2
1.06702	0.215815	ENSG00000225854	ENSG00000225854
1.09247	0.0283732	ENSG00000176083	ZNF683
-0.731214	0.105854	ENSG00000131914	LIN28A
0.0615489	0.710747	ENSG00000117682	DHDDS
0.213565	0.66622	ENSG00000223583	RPL17P9
0.137028	0.654795	ENSG00000225891	DHDDS-AS1
-0.0809371	0.675122	ENSG00000198830	HMGN2
-0.385568	0.83138	ENSG00000224129	DPPA2P2
-0.034676	0.864773	ENSG00000117676	RPS6KA1
1.96893	0.0655443	ENSG00000238705	MIR1976
-0.49013		ENSG00000243905	RN7SL679P
-0.782995		ENSG00000252802	ENSG00000252802
-0.41585		ENSG00000229247	ENSG00000229247
0.0381523		ENSG00000235069	ENSG00000235069
-0.045662	0.917479	ENSG00000260063	ENSG00000260063
-0.0116315	0.908977	ENSG00000117713	ARID1A
0.252284	0.0828188	ENSG00000060642	PIGV
0.854018	0.467758	ENSG00000241188	RN7SL165P
-0.25781	0.661807	ENSG00000287810	ENSG00000287810
0.114431	0.550915	ENSG00000204160	ZDHHC18
-1.22323	7.19077e-05	ENSG00000175793	SFN
0.27403	0.00130251	ENSG00000142751	GPN2
0.178876	0.273187	ENSG00000226698	ENSG00000226698
-0.543508	6.56778e-08	ENSG00000198746	GPATCH3
-0.665886	1.85766e-05	ENSG00000090273	NUDC
-0.856856	0.0571383	ENSG00000131910	NR0B2
-0.0817407	0.740204	ENSG00000175707	KDF1
-0.904388	0.0275916	ENSG00000172746	RPL12P13
-1.25821	0.186201	ENSG00000224064	RPL32P6
-0.577838	0.525031	ENSG00000225294	OSTCP2
-0.164213	0.712277	ENSG00000253368	TRNP1
-0.768883	0.0293858	ENSG00000158246	TENT5B
0.0247116	0.914966	ENSG00000090020	SLC9A1
-1.36764	0.0017646	ENSG00000229985	ENSG00000229985
-0.253935	0.602739	ENSG00000214973	CHCHD3P3
0.263603	0.394742	ENSG00000225159	NPM1P39
-0.721864		ENSG00000225990	SNRPEP7
-0.689402	0.20915	ENSG00000224311	WDTC1-DT
-0.0551387	0.712116	ENSG00000142784	WDTC1
-0.639254	0.578268	ENSG00000252098	ENSG00000252098
0.509961	0.489124	ENSG00000243659	ENSG00000243659
-0.311481	0.00594547	ENSG00000186501	TMEM222
1.06193	0.227061	ENSG00000206888	RNU6-48P
0.999969	0.0105751	ENSG00000241547	ACTG1P20
0.907658	0.0122695	ENSG00000142765	SYTL1
0.637687	0.00442485	ENSG00000142733	MAP3K6
-0.0710501	0.941741	ENSG00000142748	FCN3
-0.620169	0.333185	ENSG00000174950	CD164L2
-0.0122309		ENSG00000231207	ENSG00000231207
-1.08048	0.0333541	ENSG00000181773	GPR3
-0.373039	1.58268e-05	ENSG00000158195	WASF2
-0.527225	0.214639	ENSG00000241169	ENSG00000241169
0.366653	0.280498	ENSG00000237429	ENSG00000237429
0.0295519	0.887134	ENSG00000126705	AHDC1
1.03598	0.0243886	ENSG00000000938	FGR
-0.35689	0.164204	ENSG00000235912	ENSG00000235912
-1.62122	0.0261768	ENSG00000233975	LINC02574
-0.860816	0.0244995	ENSG00000126709	IFI6
-0.875541	0.017197	ENSG00000225886	ENSG00000225886
-0.794873		ENSG00000206767	RNU6-949P
-2.10979		ENSG00000226662	CHMP1AP1
-1.66996	0.0312247	ENSG00000287244	ENSG00000287244
-0.136984	0.222413	ENSG00000009780	FAM76A
0.423418	0.615679	ENSG00000231344	ENSG00000231344
-1.08704	0.26862	ENSG00000230833	RPEP3
0.112488	0.354228	ENSG00000117758	STX12
1.54035	0.117329	ENSG00000269971	ENSG00000269971
0.523272	0.492409	ENSG00000270031	ENSG00000270031
0.324239	0.849092	ENSG00000223062	RNU6-1245P
0.479917	0.0347007	ENSG00000286433	ENSG00000286433
0.35412	0.000828477	ENSG00000117751	PPP1R8
0.663848	0.676224	ENSG00000252947	SCARNA1
0.703225	0.0455766	ENSG00000130775	THEMIS2
-0.0602708	0.745622	ENSG00000117748	RPA2
-0.382553	0.092119	ENSG00000130768	SMPDL3B
-0.377182	0.0746579	ENSG00000227050	ENSG00000227050
0.390868	0.000649195	ENSG00000158156	XKR8
-0.00717676	0.950342	ENSG00000158161	EYA3
-0.729834	0.285654	ENSG00000238231	ENSG00000238231
-1.19879	0.0161783	ENSG00000240750	RN7SL559P
-0.0348738	0.873073	ENSG00000228589	SPCS2P4
-0.241336		ENSG00000228943	ENSG00000228943
-0.787146	0.516005	ENSG00000214812	ARL8BP2
0.087584	0.958508	ENSG00000253005	RNU6-176P
-0.474797	0.217686	ENSG00000169403	PTAFR
-0.105653	0.360115	ENSG00000126698	DNAJC8
-0.663214	4.00766e-05	ENSG00000130770	ATP5IF1
1.66665	1.90798e-07	ENSG00000270605	ENSG00000270605
1.26085	0.0110312	ENSG00000271398	ENSG00000271398
-0.0165788	0.955621	ENSG00000130766	SESN2
-0.304168	0.0246657	ENSG00000130772	MED18
-0.535496	3.18708e-05	ENSG00000204138	PHACTR4
0.318068	0.832712	ENSG00000206779	ENSG00000206779
-0.966987	0.120067	ENSG00000229820	DNAJC8P4
-1.62921	0.0104896	ENSG00000221216	RNU6ATAC27P
0.363846	0.0176147	ENSG00000180198	RCC1
0.962289	7.86425e-08	ENSG00000242125	SNHG3
0.940174	0.0129519	ENSG00000274266	SNORA73A
0.582249	0.20093	ENSG00000200087	SNORA73B
-0.805944	0.047578	ENSG00000231468	PRDX3P2
-0.380741	0.384532	ENSG00000279443	ENSG00000279443
-0.0538505	0.719042	ENSG00000180098	TRNAU1AP
2.13255	1.89851e-18	ENSG00000197989	SNHG12
3.36854	1.47377e-06	ENSG00000221539	SNORD99
1.96091	7.163e-09	ENSG00000278274	SNORA61
2.39027	1.98537e-10	ENSG00000273544	SNORA44
2.5296	1.02509e-08	ENSG00000280498	ENSG00000280498
2.61318	3.75354e-09	ENSG00000274582	SNORA16A
-0.344913	0.00383558	ENSG00000120656	TAF12
-0.533439	0.099348	ENSG00000188060	RAB42
-0.740347	0.00799914	ENSG00000229388	TAF12-DT
-0.64304	0.314574	ENSG00000274978	RNU11
-0.654191	0.307779	ENSG00000270103	ENSG00000270103
-0.237246	0.0155674	ENSG00000162419	GMEB1
-0.572507	0.757468	ENSG00000252777	ENSG00000252777
-0.188114	0.0342389	ENSG00000198492	YTHDF2
-1.57083	5.04263e-06	ENSG00000116329	OPRD1
-1.7485	3.67198e-05	ENSG00000233427	ENSG00000233427
-0.508064		ENSG00000199756	ENSG00000199756
-0.0781044	0.419142	ENSG00000159023	EPB41
-0.80748	0.0119758	ENSG00000225616	ENSG00000225616
-0.359556		ENSG00000206704	ENSG00000206704
-1.46165	0.109334	ENSG00000277958	ENSG00000277958
-0.295435	0.0059457	ENSG00000253304	TMEM200B
-0.771482	0.0483465	ENSG00000225750	ENSG00000225750
0.134092	0.0191917	ENSG00000116350	SRSF4
2.08033	5.82225e-05	ENSG00000277916	ENSG00000277916
-0.00655388	0.967925	ENSG00000116353	MECR
0.864014	0.253565	ENSG00000237934	ENSG00000237934
-0.47023	0.154632	ENSG00000060656	PTPRU
-0.849692	0.143378	ENSG00000230523	LINC01756
-1.9917	0.00523963	ENSG00000225011	ENSG00000225011
-0.607456		ENSG00000228176	ENSG00000228176
-1.6213	0.000409817	ENSG00000284676	ENSG00000284676
-0.415038		ENSG00000270927	ENSG00000270927
0.656467	0.270795	ENSG00000233399	LINC01648
-0.869048		ENSG00000233372	ENSG00000233372
-1.01328		ENSG00000236335	ENSG00000236335
-2.54155	0.00895223	ENSG00000231949	ENSG00000231949
0.319898	0.260841	ENSG00000162510	MATN1
0.994554	9.26694e-05	ENSG00000186056	MATN1-AS1
-0.402112	0.219698	ENSG00000287510	ENSG00000287510
-0.0924424	0.817558	ENSG00000162511	LAPTM5
1.03022	0.371874	ENSG00000264773	MIR4420
-1.26511	0.161644	ENSG00000229607	ENSG00000229607
-2.12567	2.1893e-07	ENSG00000223382	LINC01778
-0.416213		ENSG00000222784	RN7SKP91
0.708712	0.677985	ENSG00000235143	ENSG00000235143
0.188643	0.55168	ENSG00000162512	SDC3
-0.449947		ENSG00000266210	RN7SL371P
-0.253498	0.00130371	ENSG00000134644	PUM1
1.40734	0.167761	ENSG00000237329	ENSG00000237329
-1.03291	0.197527	ENSG00000232768	ENSG00000232768
0.661305	0.619806	ENSG00000215900	SELENOWP1
-0.6643		ENSG00000225142	RPL21P22
-1.16635	0.000387871	ENSG00000084628	NKAIN1
0.0879611	0.544665	ENSG00000060688	SNRNP40
0.892365	0.0868496	ENSG00000229447	ENSG00000229447
-0.485494	2.69546e-06	ENSG00000121766	ZCCHC17
-0.258697	0.0289395	ENSG00000229044	ENSG00000229044
0.0465262	0.860594	ENSG00000121769	FABP3
-0.289104	0.301626	ENSG00000168528	SERINC2
0.150619	0.845092	ENSG00000215899	EEF1A1P46
-0.641138		ENSG00000206981	RNU6-40P
-0.497063	0.357117	ENSG00000260386	LDC1P
-1.30712		ENSG00000265961	ENSG00000265961
1.0323	6.25686e-07	ENSG00000284543	LINC01226
0.752268	0.000595149	ENSG00000229167	ENSG00000229167
0.623723	0.00113818	ENSG00000142910	TINAGL1
-0.646491	2.41806e-07	ENSG00000121764	HCRTR1
-0.428685	4.79282e-05	ENSG00000162517	PEF1
0.255787	0.163972	ENSG00000235790	PEF1-AS1
0.270858	0.194129	ENSG00000264078	ENSG00000264078
0.500269	0.0175413	ENSG00000084636	COL16A1
0.185201	0.530208	ENSG00000121753	ADGRB2
-0.923385	0.0756064	ENSG00000254545	ENSG00000254545
-0.116621	0.819441	ENSG00000134668	SPOCD1
-0.366579	0.541083	ENSG00000203620	ENSG00000203620
-0.18217	0.0603874	ENSG00000269967	ENSG00000269967
-0.111066	0.296924	ENSG00000184007	PTP4A2
-0.178367	0.699939	ENSG00000228634	ENSG00000228634
-1.15632	0.0273138	ENSG00000284702	ENSG00000284702
0.0340662	0.793772	ENSG00000121774	KHDRBS1
-0.558862	0.00283353	ENSG00000203325	ENSG00000203325
-0.0366491	0.772008	ENSG00000121775	TMEM39B
-0.793543	0.662421	ENSG00000266203	MIR5585
-2.24809	0.0432328	ENSG00000276493	ENSG00000276493
-0.737466	2.17168e-10	ENSG00000025800	KPNA6
-0.820664	2.8451e-11	ENSG00000250135	ENSG00000250135
0.436287	0.000331355	ENSG00000084652	TXLNA
-0.235559	0.348845	ENSG00000160050	CCDC28B
-0.179743	0.374632	ENSG00000224066	ENSG00000224066
0.879888	6.90015e-08	ENSG00000160051	IQCC
1.30189	1.67768e-07	ENSG00000222046	DCDC2B
0.460398	0.00115197	ENSG00000160055	TMEM234
-0.18464	0.282573	ENSG00000084623	EIF3I
1.6385	3.6204e-09	ENSG00000220785	MTMR9LP
-0.0764564	0.872475	ENSG00000183615	FAM167B
0.59833	0.0758909	ENSG00000182866	LCK
0.203246	0.894634	ENSG00000277617	ENSG00000277617
-0.688732		ENSG00000252450	ENSG00000252450
0.320296	0.00808654	ENSG00000116478	HDAC1
-0.329402	0.101588	ENSG00000175130	MARCKSL1
0.66793	0.496023	ENSG00000233775	ENSG00000233775
1.37238	2.15479e-06	ENSG00000162526	TSSK3
1.58418	2.60261e-07	ENSG00000225828	FAM229A
0.221841	0.0550358	ENSG00000160058	BSDC1
0.0156893	0.986019	ENSG00000224333	GAPDHP20
-0.762902		ENSG00000270850	ENSG00000270850
0.0822887	0.960473	ENSG00000229259	LRRC37A12P
-0.126348		ENSG00000263529	RN7SL122P
-0.658865	2.74588e-05	ENSG00000254553	ENSG00000254553
-0.991842	0.00762616	ENSG00000273274	ZBTB8B
-0.608384	7.68787e-05	ENSG00000160062	ZBTB8A
-0.471861	0.000319791	ENSG00000176261	ZBTB8OS
-0.0766023	0.909143	ENSG00000200591	ENSG00000200591
0.173049	0.0796447	ENSG00000162521	RBBP4
-0.131127	0.127813	ENSG00000162520	SYNC
-0.805237	0.0464206	ENSG00000224409	ENSG00000224409
0.171202	0.482304	ENSG00000162522	NHSL3
0.0738164	0.743025	ENSG00000134684	YARS1
0.256063	0.0190321	ENSG00000116497	S100PBP
-0.687371	0.00299305	ENSG00000160097	FNDC5
-0.634217	0.00764607	ENSG00000121905	HPCA
-0.614293	0.00994057	ENSG00000121900	TMEM54
0.286324	0.148419	ENSG00000287691	ENSG00000287691
0.269933	0.193478	ENSG00000116514	RNF19B
0.682771	0.164385	ENSG00000278966	ENSG00000278966
0.178489	0.832802	ENSG00000217644	ENSG00000217644
0.0401828	0.961247	ENSG00000239670	ENSG00000239670
0.0352528	0.83952	ENSG00000236065	ENSG00000236065
0.0446846	0.795953	ENSG00000004455	AK2
-1.73056	0.0128724	ENSG00000276645	ENSG00000276645
0.873138	0.00902165	ENSG00000142920	AZIN2
0.483184	0.203119	ENSG00000278997	ENSG00000278997
0.291205	0.00598068	ENSG00000116525	TRIM62
0.192842	0.405392	ENSG00000279179	ENSG00000279179
-0.723921	0.340089	ENSG00000284721	ENSG00000284721
-0.107565	0.499203	ENSG00000160094	ZNF362
0.160438	0.880825	ENSG00000270115	ENSG00000270115
-1.06838	0.000136553	ENSG00000184389	A3GALT2
-0.168137	0.30121	ENSG00000225313	ENSG00000225313
-0.1903	0.215344	ENSG00000134686	PHC2
0.184798	0.53638	ENSG00000284154	MIR3605
0.407567	0.53728	ENSG00000222112	RN7SKP16
-0.205575	0.411071	ENSG00000233246	PHC2-AS1
0.539678	0.524464	ENSG00000234512	TLR12P
0.414033	0.00839815	ENSG00000121903	ZSCAN20
0.840415	0.479147	ENSG00000235907	ENSG00000235907
-0.853355	0.00689633	ENSG00000121904	CSMD2
-1.88889		ENSG00000227000	HSPD1P14
-0.756077	0.595732	ENSG00000176256	HMGB4
-0.916435	0.0691457	ENSG00000231163	CSMD2-AS1
-0.393766		ENSG00000201148	RNA5SP42
-1.2697	0.0016436	ENSG00000142698	C1orf94
-0.408021		ENSG00000270241	ENSG00000270241
-0.939385	0.0903072	ENSG00000287703	ENSG00000287703
-0.174631		ENSG00000207941	MIR552
-0.242559	0.16456	ENSG00000163866	SMIM12
0.357099	0.643045	ENSG00000189280	GJB5
0.546997	0.460681	ENSG00000189433	GJB4
0.202959	0.750932	ENSG00000255811	ENSG00000255811
0.260677	0.69518	ENSG00000188910	GJB3
0.335435	0.519683	ENSG00000187513	GJA4
0.238571	0.30992	ENSG00000230163	ENSG00000230163
-0.921016	0.00190719	ENSG00000116544	DLGAP3
-0.119269	0.309467	ENSG00000284773	ENSG00000284773
1.09052	2.70637e-05	ENSG00000241014	GPR199P
0.345826	0.000174342	ENSG00000271741	ENSG00000271741
-0.154909	0.234069	ENSG00000243749	TMEM35B
0.850234	4.36972e-11	ENSG00000163867	ZMYM6
0.244529	0.0306564	ENSG00000197056	ZMYM1
-0.386978	0.710365	ENSG00000233940	RPL12P45
0.806526	0.462626	ENSG00000228348	EFCAB14P1
-0.341027	0.645891	ENSG00000284640	ENSG00000284640
0.488778	0.000145268	ENSG00000116560	SFPQ
0.108974		ENSG00000201868	ENSG00000201868
0.171105	0.0756338	ENSG00000146463	ZMYM4
-0.783517	0.522785	ENSG00000240374	RN7SL503P
-0.0152913		ENSG00000201542	ENSG00000201542
-1.04392	1.0819e-08	ENSG00000229994	RPL5P4
0.817241	0.00250688	ENSG00000227409	ZMYM4-AS1
-1.54927		ENSG00000278702	ENSG00000278702
-0.467248	2.23976e-06	ENSG00000142687	KIAA0319L
-2.03331	0.00267691	ENSG00000236274	ENSG00000236274
0.742051	0.000326459	ENSG00000020129	NCDN
0.511006	0.223364	ENSG00000239636	TFAP2E-AS1
0.317143	0.379107	ENSG00000116819	TFAP2E
-0.0683237	0.728394	ENSG00000126067	PSMB2
0.303277	0.266634	ENSG00000142686	C1orf216
-0.58528	0.0691457	ENSG00000092853	CLSPN
0.49578	0.168578	ENSG00000232335	ENSG00000232335
-0.000548484	0.998062	ENSG00000134698	AGO4
0.0465188	0.817593	ENSG00000092847	AGO1
0.10716		ENSG00000271164	CFAP97P1
0.77576	0.35996	ENSG00000286899	ENSG00000286899
1.11229	0.172627	ENSG00000271914	ENSG00000271914
-0.224477	0.117389	ENSG00000126070	AGO3
-0.667984	0.00130593	ENSG00000271554	ENSG00000271554
-0.492312	0.553418	ENSG00000232862	ENSG00000232862
-0.822824	0.0268309	ENSG00000092850	TEKT2
-0.197086	0.0874828	ENSG00000116863	ADPRS
0.121187	0.761093	ENSG00000171812	COL8A2
-0.0996527	0.275081	ENSG00000054116	TRAPPC3
0.0262847	0.90663	ENSG00000116871	MAP7D1
0.142835	0.0580061	ENSG00000054118	THRAP3
0.174716	0.882496	ENSG00000231849	UBE2V2P4
0.188664	0.475504	ENSG00000214193	SH3D21
-0.4635	0.025348	ENSG00000142694	EVA1B
0.783146	0.0940183	ENSG00000286379	ENSG00000286379
0.00805448	0.968711	ENSG00000196182	STK40
-0.337983	0.0509339	ENSG00000181817	LSM10
-1.20764		ENSG00000222821	RNU4-27P
-0.262936	0.214732	ENSG00000116885	OSCP1
-1.59557	0.353692	ENSG00000201448	SNORA63C
-0.112637	0.506607	ENSG00000116898	MRPS15
0.848645	0.216752	ENSG00000119535	CSF3R
-0.388749		ENSG00000230214	FTLP18
-0.775919	0.369137	ENSG00000284705	ENSG00000284705
-1.86347	0.152245	ENSG00000284720	ENSG00000284720
-1.65295	0.0463669	ENSG00000234481	ENSG00000234481
-0.655949	0.0064885	ENSG00000163873	GRIK3
-0.429226	0.757549	ENSG00000284650	ENSG00000284650
-1.13265	0.013268	ENSG00000223944	ENSG00000223944
-0.207934	0.323959	ENSG00000233621	LITATS1
1.87183	1.51895e-07	ENSG00000163874	ZC3H12A
3.09651	1.58919e-05	ENSG00000283724	MIR6732
0.231894	0.0273101	ENSG00000163875	MEAF6
2.19797	0.0132625	ENSG00000263675	MIR5581
0.320698	0.0139629	ENSG00000163877	SNIP1
0.153818	0.790262	ENSG00000232273	FTH1P1
-0.614081	0.00804561	ENSG00000237749	RPS27P9
-0.28458	0.114495	ENSG00000163879	DNALI1
0.440944	0.000430497	ENSG00000134697	GNL2
-1.80152	5.6784e-05	ENSG00000284748	ENSG00000284748
-0.139436	0.812136	ENSG00000169218	RSPO1
0.766354	3.21532e-06	ENSG00000116922	AIRIM
0.0106248	0.971945	ENSG00000134690	CDCA8
0.633563	0.0181652	ENSG00000183317	EPHA10
-1.47639	0.146009	ENSG00000200421	ENSG00000200421
-0.278552	0.653934	ENSG00000214141	ACTN4P2
-1.74876		ENSG00000227416	ENSG00000227416
0.0311002	0.91802	ENSG00000185090	MANEAL
-0.0224416	0.9439	ENSG00000233728	ENSG00000233728
0.189857	0.378918	ENSG00000196449	YRDC
-0.456475	0.0117642	ENSG00000197982	C1orf122
0.178951	0.191853	ENSG00000188786	MTF1
-0.0227144	0.984942	ENSG00000235673	ENSG00000235673
0.159743	0.389191	ENSG00000204084	INPP5B
0.226866	0.362991	ENSG00000230955	INPP5B-AS1
-0.592491	0.174418	ENSG00000252448	ENSG00000252448
2.65135	0.00286557	ENSG00000222282	RNU6-584P
-0.458652		ENSG00000277168	ENSG00000277168
-0.147886	0.21442	ENSG00000183431	SF3A3
1.26644	0.231866	ENSG00000212541	RNU6-510P
0.0268046	0.941603	ENSG00000183386	FHL3
0.0586867	0.747019	ENSG00000183520	UTP11
-1.3938	0.0040982	ENSG00000185668	POU3F1
-1.02632	0.00801089	ENSG00000224592	MIR3659HG
0.13546		ENSG00000223589	ENSG00000223589
-2.6283	9.90917e-06	ENSG00000284623	LINC02786
-1.00902	0.132142	ENSG00000286552	ENSG00000286552
-1.60179	0.00418263	ENSG00000287987	ENSG00000287987
-2.17337	0.00242262	ENSG00000237290	LINC01343
-0.579105		ENSG00000275350	ENSG00000275350
-0.975638	0.0699247	ENSG00000238063	LINC01685
-0.33601	0.348553	ENSG00000215895	HSPA5P1
-1.29258	0.000400891	ENSG00000284632	ENSG00000284632
0.0182021	0.923418	ENSG00000116954	RRAGC
-0.0333179	0.809398	ENSG00000273637	ENSG00000273637
-0.162066	0.251335	ENSG00000228436	RRAGC-DT
-0.143974	0.290415	ENSG00000214114	MYCBP
-0.0445288	0.746408	ENSG00000274944	ENSG00000274944
-0.313154	0.321388	ENSG00000131233	GJA9
-0.110601	0.770366	ENSG00000158315	RHBDL2
-1.26069		ENSG00000199963	RNU6-605P
-0.450523		ENSG00000207466	ENSG00000207466
-1.96345	0.300632	ENSG00000235549	EIF1P2
0.4044	0.00612211	ENSG00000174574	AKIRIN1
-1.13963	5.62637e-08	ENSG00000168653	NDUFS5
0.475312	0.000629389	ENSG00000127603	MACF1
0.638749	0.613806	ENSG00000206654	RNU6-608P
0.379886	0.83138	ENSG00000222378	RNA5SP44
0.533247	0.74706	ENSG00000270040	ENSG00000270040
0.341405	0.170782	ENSG00000287422	ENSG00000287422
0.539581	0.033036	ENSG00000226438	ENSG00000226438
-1.72538	0.0149918	ENSG00000217897	HSPE1P8
0.703699	0.00123851	ENSG00000183682	BMP8A
-0.492012	0.0473757	ENSG00000237624	OXCT2P1
1.44491	9.6133e-11	ENSG00000243970	PPIEL
-0.642962	3.75194e-08	ENSG00000090621	PABPC4
0.261099	0.156823	ENSG00000228060	PABPC4-AS1
2.5393	0.00267724	ENSG00000201457	SNORA55
0.0276457	0.941793	ENSG00000163909	HEYL
-0.598064		ENSG00000225903	ENSG00000225903
-1.52428	0.00088328	ENSG00000116981	NT5C1A
-1.14058	0.0245066	ENSG00000116983	HPCAL4
-0.153441	0.326758	ENSG00000084072	PPIE
-0.914813	0.410602	ENSG00000225333	ENSG00000225333
-0.100312	0.779633	ENSG00000116985	BMP8B
-0.405708	0.0940121	ENSG00000198754	OXCT2
-0.170176	0.884951	ENSG00000285905	BMP8B-AS1
0.233711	0.651695	ENSG00000261798	ENSG00000261798
0.152944		ENSG00000229213	ENSG00000229213
0.404497	0.206276	ENSG00000284719	ENSG00000284719
0.122615	0.744207	ENSG00000284678	LINC02811
0.310369	0.00127166	ENSG00000043514	TRIT1
-1.82521	0.0173468	ENSG00000202222	ENSG00000202222
0.12915	0.53273	ENSG00000116990	MYCL
0.542199	0.04485	ENSG00000236546	MYCL-AS1
-0.363476		ENSG00000207356	ENSG00000207356
0.392279	0.356117	ENSG00000168389	MFSD2A
0.277827	0.369891	ENSG00000228477	ENSG00000228477
0.376018	0.0201594	ENSG00000131236	CAP1
0.00685665	0.972838	ENSG00000131238	PPT1
0.952499	0.291566	ENSG00000226745	OAZ1P1
-0.426728	4.70881e-05	ENSG00000117000	RLF
-0.0516431	0.967025	ENSG00000207508	RNU6-1237P
-0.509093	0.318482	ENSG00000188800	TMCO2
0.692555	0.000551465	ENSG00000259943	ZMPSTE24-DT
0.0788109	0.653565	ENSG00000084073	ZMPSTE24
0.833833	0.304515	ENSG00000231296	ENSG00000231296
0.894748	0.00446591	ENSG00000049089	COL9A2
-0.649538	0.200823	ENSG00000227311	RPL21P20
0.204353	0.486486	ENSG00000084070	SMAP2
-0.451948	0.80162	ENSG00000213172	ENSG00000213172
0.177618	0.761008	ENSG00000284677	ENSG00000284677
0.14351	0.624686	ENSG00000187801	ZFP69B
0.205652	0.543647	ENSG00000260920	ENSG00000260920
0.977899	0.39158	ENSG00000279667	ENSG00000279667
-0.00734764	0.974116	ENSG00000187815	ZFP69
-0.585157	0.00619894	ENSG00000238287	EXO5-DT
0.111134	0.477016	ENSG00000164002	EXO5
0.766825	0.00131412	ENSG00000227278	ENSG00000227278
-0.807247	5.97168e-05	ENSG00000238186	ENSG00000238186
0.342436	0.0451667	ENSG00000117010	ZNF684
-0.954956	0.0193752	ENSG00000286838	ENSG00000286838
-0.622948		ENSG00000236505	ENSG00000236505
-0.478089		ENSG00000233910	GTF2F2P2
1.12078	7.79493e-06	ENSG00000117016	RIMS3
0.697509	0.0569424	ENSG00000287743	ENSG00000287743
0.337048	0.3445	ENSG00000237899	ENSG00000237899
0.648762	0.000592115	ENSG00000272145	NFYC-AS1
-0.0343994	0.669133	ENSG00000066136	NFYC
-1.44443		ENSG00000198974	MIR30E
-0.407274		ENSG00000207962	MIR30C1
-0.141971	0.558104	ENSG00000117013	KCNQ4
-0.303722	0.894926	ENSG00000264582	RN7SL326P
-0.780394	0.00648892	ENSG00000179862	CITED4
-0.87068	0.171545	ENSG00000229528	ENSG00000229528
0.271695	0.882078	ENSG00000228940	ENSG00000228940
-1.26462	0.128108	ENSG00000286668	ENSG00000286668
0.86784	0.000404723	ENSG00000171793	CTPS1
0.443307	0.0014104	ENSG00000281207	SLFNL1-AS1
0.521785	0.10822	ENSG00000171790	SLFNL1
-0.126187	0.354983	ENSG00000010803	SCMH1
-1.35799	0.0157548	ENSG00000215893	RPL23AP17
0.290434	0.370754	ENSG00000287400	ENSG00000287400
0.130279	0.823978	ENSG00000235358	SCMH1-DT
-0.254637		ENSG00000213987	RPL36AP9
-1.58396	0.171973	ENSG00000286640	ENSG00000286640
-0.775386	0.000369379	ENSG00000204060	FOXO6
-0.945174	0.229531	ENSG00000229901	FOXO6-AS1
-0.540036		ENSG00000252563	RNA5SP45
-0.323845	0.642246	ENSG00000127129	EDN2
-0.319529	0.168491	ENSG00000127124	HIVEP3
0.00507026		ENSG00000230881	ENSG00000230881
0.513839	0.327006	ENSG00000230638	ENSG00000230638
-0.347617	0.417316	ENSG00000284895	ENSG00000284895
-1.28196	0.00148417	ENSG00000287587	ENSG00000287587
-1.8225	0.00500412	ENSG00000227538	HNRNPFP1
0.714466	0.513039	ENSG00000228776	ENSG00000228776
-1.47962	0.0276411	ENSG00000044012	GUCA2B
-1.36267	0.0197334	ENSG00000197273	GUCA2A
-0.125934	0.290415	ENSG00000198815	FOXJ3
0.0881837	0.762614	ENSG00000227527	ENSG00000227527
-0.122191	0.764082	ENSG00000177181	RIMKLA
-0.057954	0.973344	ENSG00000235002	ENSG00000235002
-0.367376	0.101083	ENSG00000066185	ZMYND12
0.107321	0.308115	ENSG00000127125	PPCS
0.0388065	0.801441	ENSG00000186409	CCDC30
-1.63208	0.114636	ENSG00000230116	RPS3AP11
0.251299	0.393291	ENSG00000236876	TMSB4XP1
-0.279035		ENSG00000200254	RNU6-536P
-0.635272	0.665751	ENSG00000236180	ENSG00000236180
-0.0243335	0.893072	ENSG00000171960	PPIH
-0.0145682	0.937415	ENSG00000285728	ENSG00000285728
0.750626	0.122183	ENSG00000234917	ENSG00000234917
-0.180212	0.230313	ENSG00000065978	YBX1
-1.3278	0.000521193	ENSG00000164007	CLDN19
0.589628	0.00770252	ENSG00000117385	P3H1
-0.127265	0.173038	ENSG00000164008	C1orf50
-0.138885	0.124425	ENSG00000283580	ENSG00000283580
0.0514785	0.858106	ENSG00000228452	ENSG00000228452
-0.338742	0.00823699	ENSG00000274386	TMEM269
-0.338192	0.00872684	ENSG00000177868	SVBP
0.28035	0.0339601	ENSG00000164010	ERMAP
0.535503	0.00190795	ENSG00000228192	ZNF691-DT
0.308217	0.0371408	ENSG00000164011	ZNF691
-2.08465	0.00181603	ENSG00000233708	ENSG00000233708
0.0785144	0.952552	ENSG00000237090	MKRN8P
0.93592	0.391964	ENSG00000225099	ATP6V1E1P1
0.232208	0.481419	ENSG00000117394	SLC2A1
-1.93875	0.00360582	ENSG00000284138	ATP6V0CP4
0.00436538	0.99141	ENSG00000227533	SLC2A1-DT
0.416192	0.565894	ENSG00000283973	ENSG00000283973
-0.321021		ENSG00000207256	RNU6-880P
-0.384024		ENSG00000277513	ENSG00000277513
-0.670798	0.233695	ENSG00000186973	CFAP144
-0.112485	0.520642	ENSG00000117395	EBNA1BP2
1.17113	0.0780313	ENSG00000284410	MIR6733
-0.113234	0.59739	ENSG00000243710	CFAP57
-0.558673		ENSG00000199240	RNA5SP46
-0.557364	0.0267071	ENSG00000179178	TMEM125
-0.146387	0.644728	ENSG00000253313	C1orf210
0.305603	0.363034	ENSG00000066056	TIE1
-0.324793	0.252544	ENSG00000117400	MPL
0.596548	0.437632	ENSG00000287113	ENSG00000287113
-0.359053	0.151644	ENSG00000234694	CDC20-DT
-0.179178	0.653596	ENSG00000117399	CDC20
-0.161117	0.357575	ENSG00000066322	ELOVL1
2.5805	2.95001e-05	ENSG00000283836	MIR6734
0.187192	0.109127	ENSG00000159479	MED8
0.461079	0.00178025	ENSG00000229431	MED8-AS1
0.21765	0.133767	ENSG00000198198	SZT2
1.55861	1.91021e-16	ENSG00000229372	SZT2-AS1
1.92339	0.0274777	ENSG00000274975	MIR6735
-0.392202	0.0565483	ENSG00000178922	HYI
-0.0418455	0.857136	ENSG00000229348	HYI-AS1
0.00996115	0.977842	ENSG00000142949	PTPRF
0.232132	0.0174394	ENSG00000284989	ENSG00000284989
0.332876	0.0140831	ENSG00000066135	KDM4A
0.22181	0.0993919	ENSG00000236200	KDM4A-AS1
-0.161107	0.547159	ENSG00000126091	ST3GAL3
-0.634766	0.051527	ENSG00000229444	ST3GAL3-AS1
-0.0882876		ENSG00000283414	ENSG00000283414
-0.704535	0.448467	ENSG00000233674	ENSG00000233674
-0.701144		ENSG00000283477	MIR6079
-0.560319	0.467502	ENSG00000224751	SHMT1P1
-0.0594389	0.922148	ENSG00000117407	ARTN
0.567912	0.016265	ENSG00000237950	LINC02918
0.292096	0.00208375	ENSG00000117408	IPO13
0.174446	0.43977	ENSG00000285649	ENSG00000285649
0.209851	0.353263	ENSG00000132768	DPH2
-0.465344	0.00396081	ENSG00000117410	ATP6V0B
-0.35159	0.0691807	ENSG00000117411	B4GALT2
0.455373	0.013287	ENSG00000159214	CCDC24
0.722842	0.000322258	ENSG00000196517	SLC6A9
-0.121896	0.646062	ENSG00000230615	ENSG00000230615
-0.0933812		ENSG00000227163	ENSG00000227163
-0.77713	0.00864824	ENSG00000271647	KRT8P47
-1.11776		ENSG00000239560	RN7SL479P
-0.409734	0.339243	ENSG00000171872	KLF17
0.0497811	0.946956	ENSG00000233514	ENSG00000233514
-0.598588	0.733598	ENSG00000283039	KLF18
-1.61679		ENSG00000226804	ENSG00000226804
-0.407231		ENSG00000200171	ENSG00000200171
-0.649828		ENSG00000238037	OOSP1P1
-0.454221		ENSG00000227994	ENSG00000227994
-1.75523	0.0617432	ENSG00000271329	ENSG00000271329
-0.171187	0.164521	ENSG00000178028	DMAP1
-0.107022	0.373629	ENSG00000117419	ERI3
-0.373535	0.450163	ENSG00000233602	ERI3-IT1
-0.00342928	0.971673	ENSG00000187147	RNF220
-0.0530546	0.568578	ENSG00000126106	TMEM53
0.682393	0.0561013	ENSG00000198520	ARMH1
-0.255055	0.861084	ENSG00000199377	RNU5F-1
-1.03043	0.409124	ENSG00000200169	RNU5D-1
0.0203204	0.952552	ENSG00000142945	KIF2C
-0.69305	0.00010154	ENSG00000225721	ENSG00000225721
-0.830722	4.03285e-06	ENSG00000142937	RPS8
0.0315151	0.931839	ENSG00000264294	SNORD55
0.962264	0.0393199	ENSG00000200913	SNORD46
2.70429	2.66411e-05	ENSG00000202031	SNORD38A
0.386173	0.418636	ENSG00000281859	ENSG00000281859
0.377033	0.432382	ENSG00000207421	SNORD38B
-0.153607	0.766521	ENSG00000234093	RPS15AP11
-0.0892046	0.883463	ENSG00000142959	BEST4
1.07556	0.000605881	ENSG00000173846	PLK3
-0.504023	0.19055	ENSG00000188396	DYNLT4
1.36232	0.000172401	ENSG00000222009	BTBD19
0.231149	0.485551	ENSG00000117425	PTCH2
0.555358	0.670632	ENSG00000202444	RNU5E-6P
-0.861486	0.0315244	ENSG00000226499	ENSG00000226499
-0.412406	0.0127289	ENSG00000070785	EIF2B3
-0.489764		ENSG00000253039	RNA5SP47
0.969595	0.419941	ENSG00000229815	CCNB1IP1P1
-2.25499	0.000171599	ENSG00000232369	PPIAP35
-1.49967	0.0220696	ENSG00000268949	MRPS17P1
0.390586	0.0447619	ENSG00000126107	HECTD3
-0.0753244	0.447315	ENSG00000126088	UROD
-0.776976	0.00268979	ENSG00000162415	ZSWIM5
0.289811	0.804834	ENSG00000234315	OSTCP5
0.0564216	0.889793	ENSG00000281912	LINC01144
-0.298595	0.424838	ENSG00000186603	HPDL
0.154346	0.239233	ENSG00000132781	MUTYH
-0.461446	0.00636823	ENSG00000288208	ENSG00000288208
0.161825	0.225379	ENSG00000132773	TOE1
-0.716991	0.00547055	ENSG00000070759	TESK2
-0.450612	0.471747	ENSG00000236872	PPIAP36
1.3765	2.65084e-06	ENSG00000280670	CCDC163
-0.957797	6.76199e-08	ENSG00000132763	MMACHC
-0.53244	0.00192778	ENSG00000117450	PRDX1
-0.55795	0.696097	ENSG00000234379	HMGB1P48
-0.34481	0.0480698	ENSG00000117448	AKR1A1
0.919321	0.384944	ENSG00000281133	ENSG00000281133
0.627628	0.395016	ENSG00000280836	ENSG00000280836
0.147216	0.251718	ENSG00000132780	NASP
-2.03076	0.0821803	ENSG00000281112	ENSG00000281112
0.0229707	0.989146	ENSG00000281825	ENSG00000281825
0.854227	0.0111872	ENSG00000159588	CCDC17
0.0911805	0.543619	ENSG00000159592	GPBP1L1
-0.284235	0.513759	ENSG00000225447	RPS15AP10
1.12185	0.00231704	ENSG00000234329	RPL7AP16
0.230529	0.016006	ENSG00000159596	TMEM69
-0.256187	0.0301261	ENSG00000197429	IPP
-0.0409072	0.833816	ENSG00000230896	ENSG00000230896
-0.507796	0.296416	ENSG00000236111	RPL6P1
0.0621995	0.831541	ENSG00000086015	MAST2
1.69464	0.092039	ENSG00000232467	TMA16P2
0.168414	0.569938	ENSG00000117461	PIK3R3
-0.139705	0.623142	ENSG00000278139	P3R3URF-PIK3R3
-0.693463	0.237456	ENSG00000226957	ENSG00000226957
0.58611	0.669323	ENSG00000233114	COX7BP4
1.06883	0.282768	ENSG00000227857	ENSG00000227857
-0.171409	0.610442	ENSG00000117472	TSPAN1
-0.718323	0.309958	ENSG00000250719	P3R3URF
0.229678	0.0466927	ENSG00000085998	POMGNT1
-0.168784	0.615619	ENSG00000171357	LURAP1
0.135331	0.540865	ENSG00000085999	RAD54L
0.216111	0.0177402	ENSG00000132128	LRRC41
-0.822135	2.46625e-08	ENSG00000173660	UQCRH
-0.272344	0.00565248	ENSG00000117481	NSUN4
0.612569	0.598476	ENSG00000225779	ENSG00000225779
0.038031	0.909165	ENSG00000117480	FAAH
-0.9352	0.00145528	ENSG00000232022	FAAHP1
-1.47495	0.00354902	ENSG00000224863	LINC01398
-1.67767	0.000800259	ENSG00000197587	DMBX1
-1.82508	4.20253e-06	ENSG00000282881	TMEM275
0.896208	1.02786e-11	ENSG00000269956	MKNK1-AS1
-1.32175	0.0627277	ENSG00000162456	KNCN
0.746935	1.88759e-10	ENSG00000079277	MKNK1
0.493765	3.84598e-05	ENSG00000142961	MOB3C
0.00547017	0.979095	ENSG00000123472	ATPAF1
0.895396	0.493495	ENSG00000233647	NENFP1
-0.0736947	0.898201	ENSG00000186118	TEX38
0.392042	0.0237741	ENSG00000228237	EFCAB14-AS1
0.442987	0.0195779	ENSG00000159658	EFCAB14
-0.178214		ENSG00000236476	ENSG00000236476
-0.385493	0.391883	ENSG00000142973	CYP4B1
-0.417187	0.408679	ENSG00000154198	CYP4Z2P
-0.137995		ENSG00000238145	TUBAP8
-1.42748	0.0300692	ENSG00000187048	CYP4A11
-0.494358		ENSG00000259832	CYP4A26P
-0.755094		ENSG00000261196	CYP4A43P
-0.70384		ENSG00000261593	CYP4A27P
0.421912	0.357945	ENSG00000186377	CYP4X1
-0.352714	0.310818	ENSG00000186160	CYP4Z1
-0.309611	0.859778	ENSG00000225154	TUBAP9
-0.191857	0.579912	ENSG00000225506	CYP4A22-AS1
-1.19734	0.0252561	ENSG00000162365	CYP4A22
-0.552884		ENSG00000225514	MTND1P34
-0.954582	0.00515314	ENSG00000224805	LINC00853
-0.380592	0.501396	ENSG00000162366	PDZK1IP1
0.0204636	0.948765	ENSG00000162367	TAL1
0.206635	0.623605	ENSG00000226252	ENSG00000226252
0.328879	0.0845499	ENSG00000123473	STIL
0.230664	0.201281	ENSG00000162368	CMPK1
0.1489	0.638537	ENSG00000225762	LINC01389
-1.5196	0.000195136	ENSG00000186790	FOXE3
0.184052	0.536002	ENSG00000237424	FOXD2-AS1
-0.0574469	0.893862	ENSG00000186564	FOXD2
0		ENSG00000271355	ENSG00000271355
-0.285829		ENSG00000227883	ATP6V0E1P4
0.0618499	0.91738	ENSG00000227947	LINC01738
-1.06193	3.31477e-06	ENSG00000269113	TRABD2B
0.242115	0.61655	ENSG00000223814	ENSG00000223814
-0.246655	0.78026	ENSG00000225028	ENSG00000225028
-0.859204	0.0100104	ENSG00000226133	LINC02794
-0.0200578	0.989454	ENSG00000231413	ENSG00000231413
0.814453		ENSG00000237180	CYP46A4P
-0.441341	0.200163	ENSG00000242267	SKINT1L
0.0262505	0.981362	ENSG00000279096	ENSG00000279096
-1.85302	1.79354e-09	ENSG00000223720	ENSG00000223720
0.335737	0.490869	ENSG00000117834	SLC5A9
0.290792	0.602452	ENSG00000272491	ENSG00000272491
0.295198	0.84547	ENSG00000279214	ENSG00000279214
-0.0271184	0.861607	ENSG00000132122	SPATA6
0.438286	0.722625	ENSG00000224986	PPP1R8P1
-0.890803		ENSG00000206700	RNU6-723P
0.22737	0.623069	ENSG00000235105	ENSG00000235105
-1.34301		ENSG00000223175	RNU4-61P
-0.944268		ENSG00000232514	RPL21P25
-0.554063	0.0496377	ENSG00000186094	AGBL4
0.133053	0.941259	ENSG00000287661	ENSG00000287661
-0.470138	0.207458	ENSG00000162373	BEND5
-0.168483	0.840537	ENSG00000286597	ENSG00000286597
-0.628946	0.0815853	ENSG00000229846	ENSG00000229846
-0.546192	0.422536	ENSG00000230114	AGBL4-AS1
-0.344195	0.42393	ENSG00000225623	AGBL4-IT1
-0.512121		ENSG00000237478	ENSG00000237478
0.185633	0.864727	ENSG00000215887	ZNF859P
0.678747	0.613806	ENSG00000279324	ENSG00000279324
0.61026		ENSG00000233595	MTND2P29
-0.889227	1.79069e-05	ENSG00000162374	ELAVL4
-1.03688		ENSG00000230828	ENSG00000230828
-0.952897	0.516831	ENSG00000237337	ELAVL4-AS1
-0.845261	0.304604	ENSG00000233407	ENSG00000233407
-0.994627	0.0125945	ENSG00000284696	LINC02808
-2.28548	0.0843747	ENSG00000284645	ENSG00000284645
-0.941167	0.00858488	ENSG00000234080	ENSG00000234080
-0.101664		ENSG00000229316	HMGB1P45
0.436758	0.764197	ENSG00000225671	FCF1P6
-2.29924	1.11028e-06	ENSG00000142700	DMRTA2
-2.07681	0.0481311	ENSG00000284700	ENSG00000284700
-0.795527	1.59956e-07	ENSG00000185104	FAF1
-0.487691	0.190225	ENSG00000225767	FAF1-AS1
-0.39721		ENSG00000207194	RNU6-1026P
1.02148	0.0853598	ENSG00000230585	PHB1P12
0.537158	0.701144	ENSG00000237130	MRPS6P2
-0.127004	0.576582	ENSG00000123080	CDKN2C
-0.506077		ENSG00000265538	MIR4421
-0.472076		ENSG00000275816	MIR6500
-0.79168	0.0692406	ENSG00000204006	C1orf185
0.0415743	0.938105	ENSG00000213478	CFL1P2
-0.862957	0.00954732	ENSG00000203356	LINC01562
-0.0362689	0.862874	ENSG00000123091	RNF11
-0.249925	0.265883	ENSG00000233406	ENSG00000233406
0.0412366	0.949956	ENSG00000236434	ENSG00000236434
0.0219574	0.949849	ENSG00000085831	TTC39A
-0.240522	0.47038	ENSG00000261664	TTC39A-AS1
0.281604	0.000729412	ENSG00000085832	EPS15
-0.200225	0.77623	ENSG00000232027	ENSG00000232027
-2.64772	9.54442e-06	ENSG00000206595	RNU6-877P
-0.60625	0.169768	ENSG00000238140	ENSG00000238140
-0.751669	0.0391558	ENSG00000227070	EPS15-AS1
0.871744	0.307425	ENSG00000252032	RNU6-1281P
-1.08639	0.0132241	ENSG00000227742	CALR4P
-0.0450332	0.633725	ENSG00000117859	OSBPL9
1.73577	0.0743447	ENSG00000236973	GAPDHP51
-0.76359	0.553607	ENSG00000232846	SLC25A6P3
-0.418795		ENSG00000212624	ENSG00000212624
0.24988	0.0012403	ENSG00000078618	NRDC
0.59474	2.11026e-09	ENSG00000266993	ENSG00000266993
-0.551632	0.451485	ENSG00000272175	ENSG00000272175
1.18971	0.00122356	ENSG00000283899	MIR761
0.377822	0.737198	ENSG00000230604	TSEN15P2
-0.573671	0.047022	ENSG00000169213	RAB3B
-1.59586		ENSG00000200839	RNA5SP48
-0.0704628		ENSG00000229032	ENSG00000229032
-0.125359	0.203348	ENSG00000117862	TXNDC12
-0.10555	0.356912	ENSG00000285839	ENSG00000285839
0.189218	0.200123	ENSG00000198841	KTI12
-0.0475047	0.6242	ENSG00000223390	ENSG00000223390
-0.0318462	0.968967	ENSG00000228369	TXNDC12-AS1
-0.274927	0.00166213	ENSG00000134717	BTF3L4
-0.425897	0.0070441	ENSG00000157077	ZFYVE9
-0.285287	0.863893	ENSG00000241745	RN7SL788P
-0.419601	0.293779	ENSG00000228407	ENSG00000228407
-2.2934	0.0105631	ENSG00000223429	ENSG00000223429
-1.65487	0.0242482	ENSG00000224255	PDCL3P6
-0.0140675		ENSG00000236004	ENSG00000236004
-1.7007	0.0931223	ENSG00000237663	DNAJC19P7
-0.271231	0.839649	ENSG00000213735	ANAPC10P1
0.42081	1.11134e-07	ENSG00000154222	CC2D1B
0.278963	0.0436928	ENSG00000272100	ENSG00000272100
0.399298	0.0761219	ENSG00000287078	ENSG00000287078
0.593148	0.315276	ENSG00000224680	PLA2G12AP1
0.408086	0.112963	ENSG00000085840	ORC1
0.026733	0.818529	ENSG00000134748	PRPF38A
-0.0289216	0.801823	ENSG00000134744	TUT4
-0.752061		ENSG00000272371	ENSG00000272371
-0.0146611		ENSG00000236290	EEF1GP7
-0.0758147	0.88505	ENSG00000116157	GPX7
-0.177368	0.78338	ENSG00000182183	SHISAL2A
0.210237	0.298471	ENSG00000162377	COA7
-1.67682	0.102749	ENSG00000233664	NDUFS5P3
-0.697442		ENSG00000239640	RN7SL62P
-0.247209	0.0393701	ENSG00000162378	ZYG11B
-0.573266	0.712217	ENSG00000252018	RNU2-30P
-0.380361	0.0605195	ENSG00000228929	RPS13P2
-3.3753	4.73261e-08	ENSG00000206627	RNU6-969P
-0.771272	0.00658246	ENSG00000203995	ZYG11A
0.367916	0.799837	ENSG00000242391	ENSG00000242391
0.753776	0.00286655	ENSG00000121310	ECHDC2
2.04568	2.67656e-06	ENSG00000230953	ENSG00000230953
-0.525378	0.691679	ENSG00000231866	ENSG00000231866
0.0488255	0.860291	ENSG00000116171	SCP2
-0.152357	0.937801	ENSG00000264834	ENSG00000264834
-0.720513		ENSG00000266188	ENSG00000266188
-0.489152		ENSG00000265815	ENSG00000265815
-0.834552	0.542894	ENSG00000237279	H3P2
0.548945	0.142904	ENSG00000236360	RRAS2P1
1.15405	0.0107482	ENSG00000226147	TUBBP10
0.445992	0.128181	ENSG00000174348	PODN
0.391031	0.199954	ENSG00000232993	ENSG00000232993
1.25598	0.223459	ENSG00000227644	HIGD1AP11
-0.219627	0.713048	ENSG00000162383	SLC1A7
-1.79466	0.00896697	ENSG00000235563	ENSG00000235563
-1.43623	0.0150866	ENSG00000277397	ENSG00000277397
-0.184436	0.427055	ENSG00000157184	CPT2
0.000790575	0.997939	ENSG00000236723	ENSG00000236723
-0.426282	2.63416e-06	ENSG00000162384	CZIB
-1.20825	0.100831	ENSG00000259818	CZIB-DT
-0.55876	5.90927e-07	ENSG00000162385	MAGOH
0.685047	0.0737513	ENSG00000226754	MAGOH-DT
0.152872	0.750394	ENSG00000157193	LRP8
0.347379	0.780834	ENSG00000234578	ENSG00000234578
0.954232	0.159585	ENSG00000228838	ENSG00000228838
-0.529166	0.460681	ENSG00000232762	ENSG00000232762
-0.673815	0.157121	ENSG00000225675	LRP8-DT
-0.496088	0.397313	ENSG00000285954	ENSG00000285954
-1.71193	0.261791	ENSG00000226938	ENSG00000226938
0.644625	0.376598	ENSG00000230138	LINC02812
-1.46541	0.00156159	ENSG00000236253	SLC25A3P1
-2.12325	6.71637e-05	ENSG00000143006	DMRTB1
-0.886711	0.000270566	ENSG00000174332	GLIS1
-0.483754		ENSG00000239007	RNU7-95P
0.179072	0.413995	ENSG00000058804	NDC1
0.299049		ENSG00000201003	ENSG00000201003
-0.664941		ENSG00000229687	ENSG00000229687
0.187533	0.0334122	ENSG00000058799	YIPF1
-0.254438	0.449997	ENSG00000211452	DIO1
-0.0141946	0.925414	ENSG00000081870	IFT25
-0.132457	0.30872	ENSG00000116212	LRRC42
0.0951889	0.828467	ENSG00000219102	HNRNPA3P12
-0.555929	0.201194	ENSG00000203985	LDLRAD1
-0.292815	0.133972	ENSG00000116209	TMEM59
-0.959525	0.00215016	ENSG00000280378	ENSG00000280378
-0.0205724	0.86382	ENSG00000116205	TCEANC2
-0.417783		ENSG00000283749	MIR4781
-0.245484	0.886314	ENSG00000225183	COX7BP3
-0.601855	0.0384951	ENSG00000279049	ENSG00000279049
0.230416	0.10485	ENSG00000256407	ENSG00000256407
-0.504058	0.17072	ENSG00000157211	CDCP2
-0.248042	0.733378	ENSG00000280425	ENSG00000280425
0.294303	0.0440933	ENSG00000215883	CYB5RL
-0.489171	0.000388593	ENSG00000116221	MRPL37
-0.411695	0.000813489	ENSG00000157216	SSBP3
0.747545	0.0115119	ENSG00000198711	SSBP3-AS1
0.986619	0.227378	ENSG00000225632	ENSG00000225632
-1.80138	0.00810981	ENSG00000232245	ENSG00000232245
-1.0108	0.313477	ENSG00000287582	ENSG00000287582
-1.344		ENSG00000235741	LINC02784
-0.445749		ENSG00000237173	ENSG00000237173
-1.63702	0.0271776	ENSG00000227453	HNRNPA1P63
-0.390388	0.238032	ENSG00000162390	ACOT11
-0.665329	0.0795666	ENSG00000162391	FAM151A
-0.738614	0.164076	ENSG00000230728	ENSG00000230728
0.747215	0.0926044	ENSG00000184313	MROH7
0.396613	0.0892369	ENSG00000271723	MROH7-TTC4
-0.0418726	0.690132	ENSG00000243725	TTC4
0.098716	0.618656	ENSG00000162396	PARS2
0.363399	0.217905	ENSG00000006555	TTC22
2.24729	5.14889e-05	ENSG00000237453	ENSG00000237453
0.177292	0.655434	ENSG00000162398	CIMAP2
0.172392	0.553559	ENSG00000116133	DHCR24
0.763683	0.024607	ENSG00000287724	ENSG00000287724
0.716473	0.0506975	ENSG00000242396	ENSG00000242396
-0.442884	0.168503	ENSG00000233203	DHCR24-DT
-0.383128	0.579614	ENSG00000284601	ENSG00000284601
-0.248093	0.384246	ENSG00000143001	TMEM61
-0.229392	0.424636	ENSG00000233271	ENSG00000233271
-0.609333	0.191332	ENSG00000162399	BSND
1.0339	0.0401008	ENSG00000169174	PCSK9
0.54253	0.000464495	ENSG00000162402	USP24
-0.798251	0.111566	ENSG00000231090	MIR4422HG
-0.826608	0.595724	ENSG00000231095	GYG1P3
-0.708931		ENSG00000265822	MIR4422
-0.745175	0.0342389	ENSG00000234810	ENSG00000234810
-2.00085	0.500696	ENSG00000231900	GOT2P1
-0.540975		ENSG00000232198	MTCO2P34
-0.867125		ENSG00000199831	RN7SKP291
-0.580876	0.172876	ENSG00000233079	LINC01755
-1.04495	0.0384951	ENSG00000230250	LINC01753
-0.244215		ENSG00000227104	PIGQP1
-0.912809	0.192838	ENSG00000235612	ENSG00000235612
-0.70921	0.0217319	ENSG00000260971	ENSG00000260971
-0.047591	0.827994	ENSG00000284686	ENSG00000284686
-0.26223		ENSG00000229871	RPSAP20
-0.318409	0.617957	ENSG00000223956	LINC01767
0.0117963	0.964773	ENSG00000162407	PLPP3
0.19547	0.897031	ENSG00000236776	RPL21P23
-0.480048		ENSG00000224980	RPL23AP85
-1.19804	0.00591467	ENSG00000225475	ENSG00000225475
-0.781572	0.0402779	ENSG00000162409	PRKAA2
-0.465844	0.283663	ENSG00000187889	FYB2
-1.12683	0.236265	ENSG00000229913	ENSG00000229913
-1.89874	1.34273e-05	ENSG00000157131	C8A
-1.18496	0.0072234	ENSG00000021852	C8B
-0.371326	0.49496	ENSG00000236341	ENSG00000236341
-0.526751	0.00592778	ENSG00000173406	DAB1
-0.453974		ENSG00000227935	ENSG00000227935
-1.06109		ENSG00000236888	RPS20P5
-0.928425	0.0427275	ENSG00000226759	DAB1-AS1
-0.0818142	0.862452	ENSG00000229887	HNRNPA1P6
-1.07764	0.000381636	ENSG00000223416	RPS26P15
-1.16279	0.0142787	ENSG00000235038	ENSG00000235038
-0.602684		ENSG00000233216	ENSG00000233216
0.124982	0.285917	ENSG00000162600	OMA1
0.647032	0.0122695	ENSG00000286918	ENSG00000286918
-0.209428		ENSG00000270209	ENSG00000270209
-0.278517		ENSG00000264128	RN7SL713P
-0.140793	0.853493	ENSG00000184292	TACSTD2
0.0120642	0.967306	ENSG00000185839	ENSG00000185839
1.27101	6.7227e-10	ENSG00000162601	MYSM1
-0.800993	0.0512596	ENSG00000283445	ENSG00000283445
0.16638	0.640711	ENSG00000177606	JUN
0.107976	0.701691	ENSG00000234807	JUN-DT
0.964646	0.193315	ENSG00000272226	ENSG00000272226
0.142411	0.810186	ENSG00000231740	ENSG00000231740
0.203728	0.507347	ENSG00000232453	LINC02777
-0.171578	0.5958	ENSG00000237352	LINC01358
-0.229375	0.761008	ENSG00000228121	PHB1P3
1.55184	0.124068	ENSG00000241042	ENSG00000241042
0.0724136	0.89246	ENSG00000235215	ENSG00000235215
-0.337817	0.206402	ENSG00000224609	FGGY-DT
0.55837	0.645303	ENSG00000270457	ENSG00000270457
-0.529251	0.00260597	ENSG00000172456	FGGY
-0.44439		ENSG00000266150	MIR4711
-0.271861	0.182904	ENSG00000226883	ENSG00000226883
0.503076	0.0577713	ENSG00000134709	HOOK1
-0.292049	0.469193	ENSG00000134716	CYP2J2
-0.789346	0.0542861	ENSG00000162598	C1orf87
-1.6526		ENSG00000229332	PGBD4P8
-0.763647	0.100533	ENSG00000238242	LINC02778
-0.185654	0.742719	ENSG00000226476	LINC01748
-0.611316	0.0793244	ENSG00000231252	ENSG00000231252
-1.23995	1.34764e-09	ENSG00000162599	NFIA
-1.30608	4.80197e-05	ENSG00000237928	NFIA-AS2
-1.59543	0.00278012	ENSG00000237853	NFIA-AS1
-1.22769	0.00911721	ENSG00000284808	ENSG00000284808
0.396117	0.785812	ENSG00000287224	ENSG00000287224
-1.79928	0.00472151	ENSG00000223920	ENSG00000223920
0.123425	0.253934	ENSG00000162604	TM2D1
-0.0208085	0.978308	ENSG00000271200	PATJ-DT
-0.660011	0.00109309	ENSG00000132849	PATJ
-2.0341	0.176615	ENSG00000200575	RNU6-414P
-1.62284	0.0927663	ENSG00000212360	RNU6-1177P
0.210533	0.829443	ENSG00000236646	LAMTOR5P1
-2.82388	0.000341022	ENSG00000242860	RN7SL180P
-0.0445377		ENSG00000263908	MIR3116-1
-0.0511223		ENSG00000283690	MIR3116-2
-1.14648		ENSG00000234204	PIGPP2
-0.867624		ENSG00000234088	RPS15AP7
1.25244	0.0844943	ENSG00000240563	L1TD1
0.758582	0.570796	ENSG00000237227	ENSG00000237227
2.35357	0.0101561	ENSG00000200174	ENSG00000200174
-1.17861	0.00910171	ENSG00000132854	KANK4
0.285674	0.0529381	ENSG00000162607	USP1
-0.0105869	0.943771	ENSG00000116641	DOCK7
-1.69668	0.208629	ENSG00000270549	ENSG00000270549
0.241936	0.679035	ENSG00000132855	ANGPTL3
-0.643338	0.364814	ENSG00000278967	ENSG00000278967
-0.710606	0.321251	ENSG00000213703	RPL13AP9
-0.110543	0.802671	ENSG00000235545	DOCK7-DT
-0.00101481	0.994891	ENSG00000125703	ATG4C
0.0771372	0.963883	ENSG00000234318	ENSG00000234318
-1.51768		ENSG00000237163	ENSG00000237163
-0.811625	0.117209	ENSG00000229537	LINC01739
0.658105	0.570728	ENSG00000286455	ENSG00000286455
-0.0296831		ENSG00000227485	ENSG00000227485
-0.550809		ENSG00000229225	ENSG00000229225
-1.27544	0.00881689	ENSG00000203605	ENSG00000203605
-0.843618	0.0278505	ENSG00000224209	LINC00466
-1.06336	0.408782	ENSG00000228734	ENSG00000228734
-1.92358		ENSG00000223683	RPSAP65
-0.90475	0.00699163	ENSG00000230798	FOXD3-AS1
-0.607355	0.143554	ENSG00000187140	FOXD3
-1.46885		ENSG00000275836	MIR6068
-0.54039	0.702478	ENSG00000236674	ENSG00000236674
0.402583	2.10728e-05	ENSG00000088035	ALG6
0.109099	0.42072	ENSG00000142856	ITGB3BP
0.0251028	0.928804	ENSG00000286429	ENSG00000286429
0.217958	0.22983	ENSG00000203965	EFCAB7
-0.835123		ENSG00000264271	RN7SL488P
0.265083	0.86294	ENSG00000251720	RNU7-123P
0.907963	0.0767023	ENSG00000116652	DLEU2L
1.14944	0.275632	ENSG00000276884	ENSG00000276884
1.02226	0.402608	ENSG00000278287	ENSG00000278287
1.03752	0.403432	ENSG00000277565	ENSG00000277565
0.617832	0.656874	ENSG00000275823	ENSG00000275823
0.304291	0.845349	ENSG00000277689	ENSG00000277689
0.294186	0.84769	ENSG00000274199	ENSG00000274199
-0.259297	0.204813	ENSG00000079739	PGM1
-0.700233	0.10746	ENSG00000244256	RN7SL130P
-0.896206	6.44253e-05	ENSG00000185483	ROR1
0.208912	0.87749	ENSG00000177452	ENSG00000177452
-0.678988	0.401351	ENSG00000228056	CFL1P3
-3.38178	0.35415	ENSG00000207190	RNU6-809P
-0.932439	3.3996e-06	ENSG00000223949	ROR1-AS1
-0.912318	0.252317	ENSG00000284928	ENSG00000284928
-1.97766	4.96961e-06	ENSG00000177414	UBE2U
-0.384935	0.0179793	ENSG00000158966	CACHD1
0.391751	0.129136	ENSG00000162437	RAVER2
0.285976	0.0454879	ENSG00000162434	JAK1
-0.73208		ENSG00000234784	ENSG00000234784
0.71478	0.538668	ENSG00000233877	ENSG00000233877
-0.185872	0.624648	ENSG00000226891	LINC01359
0.904369	0.272632	ENSG00000185031	SLC2A3P2
-0.304845	0.718723	ENSG00000272506	ENSG00000272506
-0.511139	0.708126	ENSG00000212257	RNU6-1176P
1.1516	0.111526	ENSG00000265996	MIR3671
0.551406	0.749765	ENSG00000199135	MIR101-1
-0.215581		ENSG00000235804	ENSG00000235804
-2.88511	0.00545971	ENSG00000234496	MRPS21P1
-0.393057	0.333	ENSG00000162433	AK4
-1.75786	0.0799346	ENSG00000231622	RPS29P7
-0.818019	0.000339288	ENSG00000116675	DNAJC6
-0.923929	0.0222246	ENSG00000229294	DNAJC6-AS1
-0.680903		ENSG00000234144	COX6CP13
-0.0556205		ENSG00000222624	RNU2-15P
0.391965	0.00216323	ENSG00000213625	LEPROT
0.268601	0.0172434	ENSG00000116678	LEPR
-0.159673	0.824797	ENSG00000237852	ENSG00000237852
-0.143165	0.936288	ENSG00000224570	ENSG00000224570
-0.683878	0.354983	ENSG00000285079	ENSG00000285079
-0.686547		ENSG00000239319	RN7SL854P
-0.0346144	0.958222	ENSG00000184588	PDE4B
-0.521637	0.657756	ENSG00000227466	PDE4B-AS1
-0.804687		ENSG00000223152	RNU4-88P
-0.610569	0.0940531	ENSG00000118473	SGIP1
-0.342248		ENSG00000264720	MIR3117
-0.0105402	0.988224	ENSG00000248458	ENSG00000248458
0.283455	0.514734	ENSG00000152760	DYNLT5
0.379585	0.795649	ENSG00000172410	INSL5
0.109691	0.782611	ENSG00000152763	DNAI4
1.13527	0.0556867	ENSG00000231080	ENSG00000231080
0.0634122	0.683427	ENSG00000198160	MIER1
0.318134	0.128765	ENSG00000116704	SLC35D1
-0.117502	0.611664	ENSG00000203963	C1orf141
-0.367325	0.652319	ENSG00000275678	ENSG00000275678
-0.162816	0.474834	ENSG00000162594	IL23R
-0.552434		ENSG00000253074	RNU6-586P
-0.558506		ENSG00000252116	RNU4ATAC4P
-0.34877	0.730837	ENSG00000228523	DNAJB6P4
-0.290707	0.403279	ENSG00000081985	IL12RB2
-0.00251682	0.990034	ENSG00000142864	SERBP1
-0.926558	0.0307289	ENSG00000223263	RNU6-387P
-1.04903	0.143334	ENSG00000235200	LINC01702
-0.228565		ENSG00000238139	ENSG00000238139
-0.743084		ENSG00000242482	RN7SL392P
0.101187	0.9576	ENSG00000232048	HNRNPCP9
-0.0453057	0.873447	ENSG00000116717	GADD45A
-0.0492971	0.87785	ENSG00000172380	GNG12
-0.187781	0.891778	ENSG00000238778	RNU7-80P
-0.159635	0.327319	ENSG00000232284	GNG12-AS1
-1.91464	0.00198548	ENSG00000235055	ENSG00000235055
-0.247386	0.38507	ENSG00000162595	DIRAS3
-0.140844	0.920776	ENSG00000228431	ARL5AP3
-0.173905	0.344195	ENSG00000116729	WLS
0.390835	0.408229	ENSG00000234383	CTBP2P8
-0.449487		ENSG00000221203	MIR1262
-0.570089	0.130985	ENSG00000229133	RPS7P4
-0.340764		ENSG00000225242	COX6B1P7
0.20221		ENSG00000237622	ELOCP18
0.327137	0.595452	ENSG00000116745	RPE65
0.696526	0.0273113	ENSG00000024526	DEPDC1
1.24528	0.00310828	ENSG00000233589	ENSG00000233589
-0.34909	0.323381	ENSG00000234264	DEPDC1-AS1
-2.01946	0.0186653	ENSG00000285041	ENSG00000285041
-0.72041	0.0370792	ENSG00000285407	ENSG00000285407
-0.501339	0.388372	ENSG00000285473	ENSG00000285473
-0.686248	0.0858094	ENSG00000223883	LINC01707
-1.71263	0.000270566	ENSG00000235446	LINC02791
-0.48921		ENSG00000229639	LINC01758
-2.0007	9.30766e-08	ENSG00000287453	ENSG00000287453
-0.185844	0.189693	ENSG00000033122	LRRC7
-1.85624	0.136194	ENSG00000270615	SGO1P1
-1.00027	0.271335	ENSG00000287283	ENSG00000287283
0.0876895		ENSG00000240692	RN7SL538P
-0.872269	0.622389	ENSG00000229359	PIN1P1
-0.613535	0.323969	ENSG00000237919	LRRC7-AS1
0.504154	0.00217849	ENSG00000066557	LRRC40
0.200445		ENSG00000244389	RN7SL242P
0.161597	0.345666	ENSG00000116754	SRSF11
-0.486515	0.460999	ENSG00000228988	ENSG00000228988
-0.188747	0.0153906	ENSG00000118454	ANKRD13C
-0.299979	0.0858584	ENSG00000197568	ANKRD13C-DT
1.08737	0.288632	ENSG00000226088	LINC03102
-0.302269	0.31768	ENSG00000116761	CTH
-0.491369		ENSG00000278636	ENSG00000278636
-1.56629	0.000111275	ENSG00000271992	ENSG00000271992
-0.070292		ENSG00000233020	CHORDC1P5
-0.392628		ENSG00000237033	CASP3P1
0.11317	0.883771	ENSG00000229051	LINC01788
1.20976		ENSG00000226208	ENSG00000226208
-0.711999	0.0106119	ENSG00000050628	PTGER3
-2.06073	0.0376605	ENSG00000235782	ENSG00000235782
0.139421		ENSG00000269933	ENSG00000269933
1.15715	1.18089e-12	ENSG00000235079	ZRANB2-AS1
0.846449	3.05324e-09	ENSG00000132485	ZRANB2
1.72518	4.99154e-05	ENSG00000207721	MIR186
-0.711731	0.0001041	ENSG00000229956	ZRANB2-DT
-0.515144		ENSG00000226324	ENSG00000226324
-1.31524	4.93977e-12	ENSG00000172260	NEGR1
-0.72336	0.49883	ENSG00000231985	ENSG00000231985
-0.252268		ENSG00000271618	ENSG00000271618
-1.00221	0.015656	ENSG00000228853	NEGR1-IT1
0.557863	0.0269523	ENSG00000233994	GDI2P2
-0.851089	0.00898653	ENSG00000286863	ENSG00000286863
-1.08389	0.0948289	ENSG00000227207	RPL31P12
-0.699657	0.106898	ENSG00000225087	ENSG00000225087
-0.399669	0.600546	ENSG00000227016	LINC02796
-0.5889	0.242622	ENSG00000285808	LINC02797
-0.743595		ENSG00000280317	ENSG00000280317
-1.60529	0.00122074	ENSG00000229636	KRT8P21
0.152445	0.803745	ENSG00000233973	LINC01360
-0.564048	0.304338	ENSG00000223479	LINC02238
-1.08319	0.0106965	ENSG00000285778	ENSG00000285778
-0.359412	0.246248	ENSG00000162620	LRRIQ3
0.63574	9.01005e-05	ENSG00000254685	FPGT
0.270168	0.0623585	ENSG00000259030	FPGT-TNNI3K
-0.922096	0.000130263	ENSG00000116783	TNNI3K
0.241777	0.560624	ENSG00000237324	ENSG00000237324
-2.43177	0.0374386	ENSG00000233894	ENSG00000233894
-1.7471	9.60069e-06	ENSG00000162621	LRRC53
-0.919188	0.0190318	ENSG00000178965	ERICH3
-1.08657	0.00850562	ENSG00000234497	ERICH3-AS1
0.346153	0.679171	ENSG00000272864	ENSG00000272864
0.109906	0.694146	ENSG00000116791	CRYZ
0.254066	0.0418369	ENSG00000162623	TYW3
-0.932853		ENSG00000229943	ENSG00000229943
-1.41797		ENSG00000261213	ENSG00000261213
-1.4862	0.157059	ENSG00000224127	ENSG00000224127
-1.18327	0.00966954	ENSG00000162624	LHX8
-0.885298	0.581798	ENSG00000224149	LHX8-AS1
-0.330269		ENSG00000206999	RNU6-622P
-0.516649	0.301649	ENSG00000137968	SLC44A5
-0.558955		ENSG00000224493	ENSG00000224493
-0.396051	0.684343	ENSG00000213579	RPL29P5
-0.297739	0.514747	ENSG00000230863	ENSG00000230863
0.214978	0.388231	ENSG00000117054	ACADM
0.814738	0.00752614	ENSG00000181227	DLSTP1
0.362423	0.00141	ENSG00000137955	RABGGTB
1.25981	0.0211124	ENSG00000206620	SNORD45C
1.2152	0.0403631	ENSG00000207241	SNORD45A
2.86897	0.000211298	ENSG00000201487	SNORD45B
0.170002	0.538458	ENSG00000057468	MSH4
-0.255668	0.81335	ENSG00000154007	ASB17
-0.970398	0.0118402	ENSG00000225605	ENSG00000225605
-0.634174	0.140664	ENSG00000230027	ENSG00000230027
-0.659726	0.0109619	ENSG00000184005	ST6GALNAC3
0.191533	0.908851	ENSG00000223905	ENSG00000223905
-0.0209792		ENSG00000272855	ENSG00000272855
-0.220132	0.293948	ENSG00000226415	TPI1P1
[truncated: 55,830 more rows]
