# Supplementary material for: Endoscopic healing in pediatric IBD perpetuates a persistent signature defined by Th17 cells with molecular and microbial drivers of disease
Source: Cell Rep Med. 2025 Jul 15;6(7):102236. doi: 10.1016/j.xcrm.2025.102236 (PMC12281438; doi:10.1016/j.xcrm.2025.102236)
Supplement: Table S3. Persistent DEGs, related to Figure 1 [file mmc4.csv]

log2FC active vs non-IBD	padj active vs non-IBD	log2FC EH vs non-IBD controls	padj EH vs non-IBD controls	label
7.424585	0	3.633766	0.0000327	DUOX2
6.810703	0	3.377755	0.000592	SAA2
6.669781	0	3.242471	0.000515	SAA2-SAA4
6.01059	0	2.113291	0.011273	FCGR3B
5.635164	0	4.43679	0.000000527	ENSG00000239906
4.994521	0	2.451739	0.000237	NOS2
4.984694	0	2.016194	0.00308	CXCL1
4.951692	0.000000015	3.887982	0.0000244	ENSG00000275942
4.932401	0.0000343	3.383559	0.008922	ENSG00000286318
4.574226	0	2.211255	0.002694	DMBT1
4.52937	0	2.14346	0.00158	CXCL3
4.523217	0.000000004	2.206759	0.009471	ENSG00000253838
4.515476	0.000000002	2.167314	0.009923	CXCL11
4.479722	0	4.310646	0	MIR324
4.471813	0	2.296779	0.0000512	GBP5
4.440566	0	2.190628	0.000154	ENSG00000237568
4.418486	0	4.020482	0	MIR5047
4.390866	0.000000016	3.414776	0.0000298	ENSG00000287119
4.320133	0.0000396	2.407999	0.040238	IGHD5-24
4.068918	0.000000002	3.096505	0.0000159	MIR6732
4.066407	0.00000119	3.771221	0.0000151	ENSG00000276919
4.008824	0.00000301	3.508402	0.0001	MIR4257
3.979421	0.00000993	2.308029	0.020085	IGHD5-5
3.966908	0	2.715171	0.00000333	CASP1P2
3.901244	0.000000175	2.015209	0.014968	IFNG
3.876301	0.00000121	3.620323	0.0000131	MIR6845
3.863636	0	2.805479	0.000000262	IGHJ3P
3.84773	0	2.854708	0.000000771	ENSG00000276991
3.833134	0.00000134	3.732376	0.00000563	ISG20L2P2
3.784949	0.000000219	3.468106	0.00000471	ENSG00000279155
3.772275	0.00000623	2.826799	0.001543	ENSG00000271590
3.77169	0.000000053	3.615841	0.000000436	MIR6840
3.756565	0.00000166	3.764813	0.00000326	MIR1304
3.746988	0.0000202	2.144726	0.027601	IGHD5-18
3.737676	0	3.752124	0	PVRIG2P
3.728082	0	2.920898	0	LINC02887
3.690482	0	2.613511	0.000000039	ENSG00000206028
3.679343	0	2.501424	0.000000015	MIR223HG
3.648803	0.000000004	3.650198	0.000000011	MIR631
3.643276	0	2.777731	0	ENSG00000268903
3.638539	0	3.449797	0	ENSG00000277599
3.615163	0.00054	3.16801	0.00434	ENSG00000255089
3.614102	0	3.420859	0	ENSG00000278050
3.611409	0.00000818	3.570157	0.0000214	ENSG00000275915
3.608961	0.000622	2.716542	0.017478	IGHD2-8
3.596569	0.000000005	2.600328	0.0000692	ENSG00000277941
3.593592	0	2.547811	0.000000001	ENSG00000282051
3.585703	0.00000748	3.066925	0.000283	MIR1233-2
3.557287	0.00124	2.773039	0.020335	IGKV2D-36
3.54319	0.0000343	2.452295	0.008129	SRP68P1
3.539189	0	3.264825	0	MIR6080
3.508713	0.000000165	2.055276	0.004933	ENSG00000274415
3.506769	0.0000144	3.422216	0.0000462	SNORD19C
3.500894	0	3.213279	0	MIR3064
3.494384	0.000000054	2.281881	0.000987	ENSG00000254204
3.479926	0.00000698	3.270644	0.0000489	ENSG00000271011
3.479805	0.0000128	3.419609	0.0000354	SNORD27
3.479271	0	3.111418	0	MIR3916
3.471687	0	2.701068	0.000000055	ERVK-28
3.440657	0.0000346	3.324897	0.000126	RNU6-882P
3.427536	0.0000258	3.239728	0.00014	SNORD124
3.425891	0.000126	2.265587	0.020428	IGHD1-26
3.422484	0.0000934	3.377333	0.000214	TRBV23-1
3.417987	0.000024	2.88917	0.00074	MIR1233-1
3.40446	0	2.96766	0	GOLGA8A
3.401317	0	3.580296	0	MIR1914
3.385725	0	2.136268	0	NFKBIZ
3.38292	0.000000378	2.145702	0.00312	IGHV3-64D
3.379785	0	2.409812	0.000000025	MIAT
3.377189	0.0000153	3.394342	0.0000266	MIR3685
3.365592	0	2.35105	0.000000009	ENSG00000282416
3.364998	0.000000337	3.271139	0.00000159	ENSG00000272240
3.361471	0.0000194	3.333472	0.0000436	ENSG00000271141
3.359212	0.000054	2.353573	0.010156	ENSG00000200174
3.356321	0.000000012	2.159454	0.000688	MIR4538
3.354879	0.0000245	2.839621	0.000784	IGHVIII-67-2
3.3532	0.000000609	2.314694	0.001276	ENSG00000234389
3.342585	0.00000164	3.237116	0.00000763	ENSG00000278635
3.32321	0.000000218	3.46639	0.000000142	MIR647
3.315725	0	2.693072	0.000000031	MIR8085
3.315218	0.000000003	2.162688	0.000308	MIR4539
3.31269	0.0000117	2.947692	0.000195	RNU6-322P
3.308149	0.000000316	3.148876	0.00000274	MTND4P20
3.299983	0.000107	2.824509	0.001914	ENSG00000260877
3.298121	0	2.83535	0	GOLGA8B
3.278024	0.000000019	2.626921	0.0000173	ENSG00000254258
3.266584	0	3.092926	0	ENSG00000278144
3.248823	0.0000421	3.133172	0.00015	RPL38P5
3.237278	0	2.950668	0.000000012	ENSG00000271670
3.23242	0.0000176	3.216807	0.0000367	ENSG00000278852
3.231984	0.0000772	2.915406	0.00071	MIR548AR
3.230346	0.000264	2.188403	0.023916	MIR146A
3.228508	0.000000908	3.030241	0.00000904	SNORD18C
3.227012	0.000000623	3.372741	0.000000403	ENSG00000278527
3.222209	0.0000435	2.933959	0.000371	MIR199A2
3.220429	0	2.857911	0	PGGHG
3.214657	0.0000166	3.274756	0.000022	RNU6-850P
3.202826	0.0000326	3.399922	0.0000188	MIR3176
3.202662	0	3.082692	0.000000002	MIR6859-4
3.194726	0	2.374766	0	LINC01001
3.19132	0.000000978	2.039434	0.004145	IGHD3-10
3.172431	0.000312	2.585274	0.005992	ENSG00000283202
3.171284	0	2.892004	0.000000001	SNORA4
3.166254	0.0000835	2.716575	0.001436	MIR4326
3.163133	0.0000658	3.170369	0.000117	ENSG00000270257
3.159	0.0000831	2.900383	0.000576	MIR6895
3.154011	0.000182	2.871483	0.001196	ENSG00000279812
3.153431	0.0000748	2.395462	0.005051	ENSG00000278404
3.151348	0	2.408898	0.000000132	ENSG00000269981
3.149071	0.000000023	2.050423	0.000784	IGHV3-64
3.138993	0	3.182923	0	ENSG00000261490
3.117857	0	2.842335	0	BPTFP1
3.11549	0.003356	2.345218	0.044738	IGKV1OR22-1
3.114051	0.00000582	3.096803	0.0000133	MIR4691
3.1116	0	2.446365	0.000000076	ENSG00000284294
3.110727	0	2.538682	0	ENSG00000260145
3.10058	0.00000002	3.134461	0.000000043	MIR200B
3.093401	0.0000176	3.002458	0.0000584	SNORD36C
3.074575	0.000202	3.10748	0.000304	RPS12P20
3.067392	0.0000362	2.868969	0.000211	SNORD45B
3.063558	0.000159	2.687957	0.001725	SYPL1P2
3.062501	0.000000009	3.017749	0.000000059	ENSG00000255513
3.055974	0.000000004	3.070373	0.00000001	MIR6824
3.05348	0.000234	3.127098	0.000283	ENSG00000227329
3.051808	0.00000614	3.034358	0.0000134	ENSG00000235681
3.051737	0.00000727	2.775252	0.0000941	PRDX3P1
3.045127	0.000177	3.071613	0.000276	ENSG00000250081
3.039723	0	2.688311	0.000000087	ENSG00000202533
3.035786	0.00007	3.237052	0.0000393	RNA5SP187
3.026642	0.000196	3.032347	0.000355	ENSG00000213247
3.016823	0.00000427	2.611628	0.000144	MIR6894
3.016665	0.0000883	2.236696	0.007142	IGHVIII-22-2
3.015238	0.0000103	3.36854	0.00000147	SNORD99
3.002218	0.002777	2.212962	0.044314	IGKV2OR2-10
3.000207	0	3.071758	0	ENSG00000234793
2.99881	0	2.666043	0	SMIM5
2.996247	0.000606	2.781346	0.002522	ENSG00000201405
2.994579	0.000000002	2.706737	0.000000197	RN7SKP70
2.990963	0.001254	3.603008	0.000156	ENSG00000207207
2.990467	0.0000209	2.38947	0.001369	MIR6772
2.984922	0.000213	2.671153	0.001643	ENSG00000254694
2.97512	0.0000358	2.97303	0.0000667	SNORA3A
2.971643	0.003034	2.1837	0.047156	IGHD7-27
2.971492	0.000229	2.76206	0.001116	SNORD116-4
2.965974	0	2.64842	0	GABRE
2.952019	0.000000026	2.503819	0.00000789	ITGB2-AS1
2.940593	0.000255	2.56044	0.002606	ENSG00000273243
2.933333	0.000931	2.600364	0.005767	TRAJ22
2.932531	0.000399	2.997494	0.000504	ENSG00000273687
2.927098	0.000147	2.00648	0.016752	IGHD6-25
2.926481	0	2.961046	0.000000001	ENSG00000260306
2.920074	0	2.887826	0	ENSG00000265298
2.917105	0.0000583	2.562338	0.000778	ENSG00000267349
2.909755	0.0000346	2.45778	0.000912	MIR4489
2.892018	0.0000631	2.092428	0.00752	ENSG00000269553
2.890757	0.0000112	2.160709	0.002127	ENSG00000275332
2.867475	0.000497	2.674664	0.002084	ENSG00000201820
2.864653	0.0000405	2.485568	0.000693	ENSG00000278959
2.864581	0.0000985	2.711423	0.000407	ENSG00000276470
2.857316	0.000000007	2.585276	0.00000045	SNORD2
2.849713	0.0000772	2.697977	0.000331	SNORD19B
2.846437	0.0000358	2.427341	0.000856	MIR145
2.842949	0.00338	2.214998	0.036525	IGLVI-42
2.839806	0.0000168	2.494247	0.000315	MIR6751
2.835156	0.001282	2.143173	0.026331	ENSG00000230515
2.831579	0.000022	2.773382	0.000064	SNORD36B
2.830109	0	2.290901	0.000000071	ENSG00000274845
2.825524	0.000000002	2.808767	0.000000007	ENSG00000226143
2.819325	0.000597	2.607483	0.002576	SNORD19
2.819296	0.0000124	2.66419	0.0000705	RNY4P10
2.819029	0.00000534	2.70429	0.0000266	SNORD38A
2.818891	0.000000515	2.124028	0.000409	TBC1D27P
2.8162	0	2.693358	0	MIR6859-2
2.804671	0.002459	2.731611	0.005276	ENSG00000286984
2.803428	0	2.252845	0.000000004	ENSG00000262580
2.789493	0	2.668875	0	MIR6859-1
2.786787	0.00062	2.446068	0.004705	SNORD18B
2.786787	0.00062	2.446068	0.004705	ENSG00000280554
2.784211	0.001044	2.420857	0.007562	ENSG00000226744
2.779628	0.000000017	2.425447	0.00000243	ENSG00000201778
2.776889	0.00000285	2.377437	0.000136	ENSG00000286656
2.775093	0.0000711	2.800809	0.000108	SNORA56
2.76983	0	2.678684	0	KPNA2P3
2.768147	0.000659	2.384886	0.005803	PTGES3P2
2.765629	0.00000395	2.387196	0.000144	RN7SL834P
2.763453	0.00000119	2.156328	0.000358	ITIH4-AS1
2.760364	0	2.352427	0	ENSG00000269886
2.758218	0	2.324126	0	ENSG00000277701
2.757738	0.001448	2.316651	0.012817	ENSG00000258943
2.745789	0.003078	2.357556	0.017392	ENSG00000270105
2.744939	0.000512	2.605751	0.001687	MIR6738
2.73703	0.000183	2.671204	0.000443	ENSG00000278151
2.729217	0.005105	2.278497	0.031126	OR7E115P
2.728694	0	2.682501	0	ENSG00000258515
2.7285	0.000000084	2.489753	0.00000264	ENSG00000254419
2.728285	0	2.315973	0.000000013	ENSG00000275560
2.714843	0.000886	2.849247	0.00078	BRCA1P1
2.710985	0.000915	2.418383	0.00525	SNORD20
2.708615	0.00000239	2.536069	0.0000225	SNORA63B
2.701894	0	2.687815	0	PKD1P4
2.700706	0.000923	2.828804	0.000834	MIR3677
2.690268	0.000775	2.440082	0.004066	MIR23A
2.68645	0.0000795	2.77986	0.0000763	C21orf140
2.68053	0.001351	2.275651	0.011388	RNU4-32P
2.674541	0	2.61318	0.000000004	SNORA16A
2.674369	0.000374	2.403564	0.002398	MIR4722
2.649116	0.000000067	2.235367	0.0000147	PFN1P6
2.6481	0	2.392207	0	ZNF731P
2.646269	0	2.602162	0	MIR6859-3
2.644279	0.001057	2.842638	0.00067	SCARNA15
2.639682	0	2.516305	0	ENSG00000257808
2.633647	0.002489	2.554825	0.005507	ENSG00000285895
2.626426	0.000237	2.374626	0.00155	RNU6-312P
2.622024	0.000437	2.791979	0.000298	MIR4701
2.619201	0.00000108	2.467221	0.0000101	SNORD110
2.618876	0.001878	2.634149	0.002871	ENSG00000212371
2.617756	0.00021	2.769183	0.000143	ENSG00000201207
2.617524	0.000863	2.615122	0.00141	RNA5SP82
2.61488	0.000927	2.852909	0.00046	MIR3934
2.613821	0	2.43646	0	PLA2G4B
2.612583	0.003841	3.284496	0.000379	RNU6-1065P
2.608611	0.001208	2.897333	0.000492	ENSG00000287868
2.604981	0.000000001	2.551339	0.000000005	ENSG00000202335
2.604704	0.001064	2.707274	0.00106	SNORD24
2.602375	0.00000245	2.43652	0.0000232	SNORA81
2.600464	0.001231	2.367766	0.005306	ENSG00000279758
2.59402	0.002223	2.651348	0.002866	RNU6-584P
2.589868	0.000639	2.513474	0.001517	RN7SL535P
2.588293	0	2.511456	0	ENSG00000265678
2.587381	0.000014	2.580505	0.0000295	MIR6734
2.586852	0	2.507069	0	SEC31B
2.58634	0.000000001	2.529604	0.00000001	ENSG00000280498
2.583264	0.00000004	2.513168	0.000000235	ENSG00000264290
2.580613	0	2.393724	0	ENSG00000234084
2.573616	0.00226	2.851256	0.00108	ENSG00000271427
2.571547	0	2.703746	0	ENSG00000272141
2.570231	0.000000005	2.304749	0.000000492	PPIAP53
2.570188	0.002635	2.568235	0.00433	RNU1-22P
2.569543	0.001482	2.539297	0.002677	SNORA55
2.560083	0.000379	2.928836	0.0000743	ENSG00000267689
2.559445	0.001097	2.549806	0.001838	BET1P1
2.554365	0.000000096	2.4553	0.000000775	ENSG00000268810
2.554267	0.001606	2.34311	0.006241	MIR6511A1
2.553538	0.000061	2.507568	0.000157	ENSG00000268845
2.552109	0.000000017	2.307501	0.00000101	MIR6758
2.548912	0.000246	2.645795	0.000234	RN7SL176P
2.547003	0.002672	2.003149	0.029669	SNORA63E
2.545172	0.0000479	2.367273	0.000298	MIR1248
2.54454	0.009809	2.287996	0.031758	IGLV8OR8-1
2.542129	0.000000148	2.280839	0.00000612	RNU1-153P
2.537802	0	2.539458	0	SAP25
2.523905	0	2.147674	0.000000001	ENSG00000274471
2.520701	0.000213	2.428037	0.00063	MIR6849
2.519415	0.0000147	2.519207	0.0000274	ENSG00000277577
2.516646	0.000155	2.29236	0.001014	ENSG00000277767
2.511314	0.000000001	2.227857	0.000000213	ENSG00000255026
2.510273	0.004314	2.338094	0.012138	MAF1P1
2.502637	0	2.493525	0	NPIPA6
2.496961	0.00027	2.506562	0.000425	ENSG00000271333
2.495619	0.001382	2.162053	0.009572	MIR221
2.494853	0.000000158	2.466572	0.000000569	SNORD25
2.494001	0.000000006	2.462192	0.00000003	SNORD96A
2.492107	0	2.415976	0	MIR570
2.488442	0.004745	2.583053	0.005065	TRBV21-1
2.487579	0	2.382379	0	ENSG00000270055
2.485978	0.00246	2.035536	0.020695	ENSG00000268316
2.480348	0.001729	2.518188	0.002353	CYCSP24
2.480065	0.004574	2.23107	0.017197	ENSG00000206739
2.478433	0.00000585	2.538185	0.00000693	ENSG00000259015
2.475834	0.000000001	2.411205	0.000000012	SNORD22
2.474969	0.001622	2.506713	0.002179	SNORA41
2.472768	0.003354	2.415648	0.006594	ENSG00000280083
2.466779	0.007422	2.57209	0.007831	VN1R84P
2.463105	0	2.327656	0	HERC2P2
2.455957	0.000255	2.145837	0.002495	RNU4-25P
2.452778	0.003187	2.205773	0.012783	ATP8A2P2
2.452749	0.0000541	2.085068	0.001185	SNORD28
2.447205	0.000000008	2.45048	0.000000023	SNORD58C
2.445506	0.0000832	2.323982	0.00038	ENSG00000286948
2.444693	0	2.416216	0	SNORA70
2.443583	0.00000315	2.533417	0.0000027	ENSG00000254909
2.44329	0.000466	2.358635	0.001239	ENSG00000275936
2.442373	0.00676	2.644751	0.004966	BTG1P1
2.4423	0.006369	2.003604	0.038974	ENSG00000226904
2.440264	0	2.467359	0	PKD1P2
2.440107	0.004281	2.142384	0.018992	MIR4273
2.437838	0.002664	2.442036	0.004016	SNORD51
2.437362	0.002912	2.731802	0.00124	ENSG00000201555
2.437327	0.00000267	2.498978	0.00000361	MIR200A
2.427853	0.000000611	2.371997	0.0000025	ENSG00000234983
2.427694	0.003623	2.215557	0.012438	ENSG00000202385
2.426906	0.005385	2.499766	0.006272	TRBV12-5
2.419969	0	2.407785	0.000000001	ENSG00000263683
2.419539	0.00466	2.586283	0.003696	TRPC6P10
2.417571	0.008144	2.210397	0.023955	MIR941-4
2.413712	0.000799	2.190454	0.003873	MIR29B2
2.412914	0	2.250642	0.000000002	ENSG00000265982
2.412268	0	2.177504	0.000000001	ENSG00000259668
2.407284	0	2.390266	0	SNORA44
2.401145	0	2.398856	0	NPIPA1
2.400564	0	2.09504	0	OGT
2.398006	0	2.20522	0	ENSG00000244560
2.39044	0.000000088	2.200478	0.00000232	MRPS18AP1
2.388293	0.0000433	2.429225	0.0000602	MIR7113
2.386782	0.002579	2.318395	0.005325	RN7SL244P
2.386749	0.000000674	2.240156	0.00000698	PHB1P9
2.384837	0.006224	2.247619	0.015582	ENSG00000279659
2.381016	0.001388	2.263305	0.003845	MIR4436B1
2.379768	0.00362	2.182432	0.011891	RNA5SP265
2.372481	0.004293	2.173157	0.013621	MIR1225
2.370374	0.0000146	2.508105	0.0000084	ENSG00000260973
2.370071	0.000266	2.464823	0.000246	ENSG00000269894
2.368815	0	2.30821	0	NSUN5P1
2.367327	0.000000001	2.339817	0.000000006	SNORD87
2.365737	0.005234	2.109079	0.020124	ENSG00000272954
2.365303	0	2.171562	0	LENG8
2.361923	0.00000336	2.413863	0.00000451	SNORD59A
2.360706	0.000172	2.553627	0.0000813	MIR4635
2.359117	0.005891	2.487661	0.005491	ENSG00000202461
2.357796	0.00000915	2.424261	0.00000995	ENSG00000267370
2.348266	0.00000747	2.366161	0.000013	ZBTB40-IT1
2.347947	0	2.382673	0	STAG3L5P
2.345916	0	2.356103	0	ENSG00000254428
2.345055	0	2.416589	0	STAG3L5P-PVRIG2P-PILRB
2.343995	0.006589	2.285802	0.012074	RPL37P12
2.34371	0.000000018	2.21327	0.000000308	ACAP2-IT1
2.342499	0.0000236	2.226747	0.000118	RPL28P2
2.339074	0.00000154	2.27702	0.00000628	ENSG00000270789
2.338505	0	2.425005	0	PILRB
2.333003	0	2.049014	0	RAB11FIP1P1
2.332444	0.000162	2.128261	0.001047	ENSG00000259162
2.3313	0.000000035	2.438173	0.000000025	ENSG00000272789
2.330196	0	2.213071	0	CPT1B
2.329206	0.002847	2.137138	0.009545	ENSG00000272386
2.325435	0.000203	2.164498	0.000982	ENSG00000267143
2.32454	0	2.13533	0	TBC1D3C
2.320539	0.004475	2.568512	0.002389	ENSG00000271734
2.320465	0.003269	2.03272	0.01528	MIR3120
2.319998	0.007096	2.187988	0.016743	NANOGP7
2.318362	0.002221	2.488525	0.001539	TRBV25-1
2.312838	0.003311	2.335425	0.004532	ENSG00000200714
2.311632	0.005932	2.544031	0.003546	ENSG00000251775
2.309584	0.017719	2.241569	0.030518	ENSG00000232208
2.305547	0	2.182388	0	TBC1D3G
2.301512	0.006369	2.828798	0.001057	ENSG00000201965
2.299969	0.038704	2.638969	0.023561	RNA5SP528
2.29869	0.00521	2.290261	0.00813	SNORA51
2.297595	0.000728	2.162236	0.002651	CYP4F29P
2.293129	0.003639	2.325946	0.004816	ENSG00000254509
2.291336	0.000000086	2.217572	0.000000731	MIR429
2.290757	0.004419	2.333658	0.005588	ENSG00000286689
2.290096	0	2.270422	0.000000002	SNORA32
2.288143	0.007708	2.319506	0.010211	RN7SL49P
2.286986	0	2.113973	0	TBC1D3E
2.286321	0.007923	2.411145	0.007562	ENSG00000270048
2.283745	0.000548	2.09851	0.002502	ENSG00000286975
2.28286	0.006841	2.827293	0.001067	ENSG00000250778
2.281772	0	2.050244	0	ENSG00000267571
2.280974	0.0000167	2.172317	0.0000831	HNRNPA1P49
2.280858	0	2.181865	0	CSAD
2.278106	0.0000138	2.092662	0.000132	ENSG00000273196
2.276668	0.00000142	2.226906	0.00000539	SNORD5
2.275782	0	2.102118	0	ENSG00000259865
2.271853	0	2.098318	0	TBC1D3D
2.270511	0.0000451	2.424654	0.0000257	ENSG00000227370
2.268469	0.004234	2.209128	0.007995	ENSG00000279837
2.263516	0	2.106863	0	ENSG00000254398
2.261325	0	2.29612	0	ENSG00000285628
2.257113	0	2.086143	0	GOLGA8O
2.243321	0.01969	2.512488	0.012497	FCF1P5
2.242965	0.000000003	2.296761	0.000000006	C6orf141
2.23897	0.005933	2.051848	0.017585	MIR6511A2
2.22864	0.0000277	2.207052	0.0000665	TAS2R5
2.22578	0.008417	2.274301	0.010295	ENSG00000271778
2.224317	0.017166	2.084634	0.036994	ENSG00000274139
2.224226	0.0000716	2.220155	0.000133	ENSG00000280968
2.22328	0.008598	2.056425	0.02214	ENSG00000260011
2.222188	0	2.249174	0	CLUHP3
2.221385	0	2.017739	0	TBC1D3
2.220136	0.009854	2.474546	0.005807	RNU6-1043P
2.21978	0.00798	2.343032	0.007318	ENSG00000269125
2.216499	0.00000001	2.100339	0.000000193	EIF2AK1P1
2.215324	0.008123	2.391533	0.006178	SNORA22
2.211063	0	2.140514	0	ENSG00000260447
2.207645	0	2.356399	0	ENSG00000278864
2.206911	0	2.00082	0.000000001	ENSG00000260425
2.20651	0	2.075162	0	CAPN3
2.203581	0.014764	2.142056	0.025643	DPPA3P1
2.203477	0.000217	2.003852	0.001386	ENSG00000286782
2.202491	0.013324	2.764469	0.002477	MIR3174
2.198938	0.005747	2.037268	0.016026	ENSG00000229156
2.198056	0.004892	2.385788	0.003282	RPL36AP43
2.193406	0	2.00158	0	TBC1D3L
2.190586	0.00017	2.437601	0.0000491	TRPC6P2
2.189962	0.0000015	2.116153	0.00000768	LCDR
2.186865	0.000000246	2.251687	0.000000346	ENSG00000278912
2.18461	0.007549	2.484373	0.003296	RPL34P10
2.183756	0	2.266401	0	ENSG00000261731
2.181824	0.00975	2.197974	0.013263	MIR5581
2.181785	0.003684	2.334935	0.002756	RNU6-105P
2.181445	0.013364	2.381198	0.009971	RNU7-61P
2.1789	0.011653	2.371657	0.008466	ENSG00000278236
2.176595	0.000000422	2.330046	0.000000141	MIR1279
2.176062	0.014623	2.397025	0.01004	SNORA70G
2.17443	0	2.040921	0.000000001	NEAT1
2.173988	0.00000138	2.074001	0.00000965	SNORD57
2.171975	0.0000328	2.074148	0.000141	SNORD54
2.168918	0.000000219	2.314512	0.000000109	ENSG00000279693
2.168783	0	2.064423	0	ARHGAP27P1-BPTFP1-KPNA2P3
2.16722	0.009625	2.525349	0.003492	SNORA5B
2.156463	0	2.179867	0	NPIPA9
2.156408	0	2.072183	0	RGL4
2.146426	0.000132	2.114757	0.000291	SNORD125
2.144726	0.001306	2.032189	0.003773	MIR590
2.141427	0.00247	2.284553	0.001887	ENSG00000267560
2.136686	0	2.132547	0	SNHG12
2.132311	0.001332	2.073314	0.002896	ENSG00000277595
2.131765	0.001031	2.019409	0.003103	TAS2R6P
2.131348	0.002454	2.065726	0.005156	MIR6864
2.124574	0	2.167715	0	NPIPA7
2.122522	0.000000021	2.082928	0.000000112	NPPA
2.117811	0.015619	2.137164	0.020635	ENSG00000288056
2.11249	0.003463	2.114492	0.005156	ENSG00000273343
2.10432	0.013324	2.362689	0.007482	MIR6763
2.103372	0.000000001	2.027199	0.00000001	ENSG00000259408
2.099905	0.0000882	2.528279	0.00000384	ENSG00000276603
2.099811	0.0000339	2.051096	0.0000997	ENSG00000255142
2.097041	0.007095	2.115561	0.009486	ENSG00000233250
2.092718	0.0000286	2.19714	0.0000221	ENSG00000272505
2.088518	0.011765	2.210847	0.010748	RNU6-1157P
2.087219	0.022158	2.274723	0.017534	KLHL25P1
2.085124	0	2.087671	0	PKD1P1
2.084828	0.011217	2.134329	0.013507	HCG9P5
2.083862	0.034941	2.203754	0.035079	MIR641
2.077961	0.000459	2.093311	0.000724	VN1R81P
2.073884	0.000031	2.080329	0.0000582	ENSG00000277916
2.068062	0.0000251	2.285673	0.00000661	ENSG00000260337
2.06676	0.015266	2.268436	0.01085	E2F3-IT1
2.066024	0.00000079	2.246789	0.000000197	BRD9P2
2.061371	0.006717	2.461188	0.001617	MIR6812
2.060577	0.0000294	2.207667	0.0000141	TMX1P1
2.049214	0	2.103007	0	NPIPA8
2.048123	0.000000542	2.079438	0.000000928	ENSG00000256433
2.043691	0.01516	2.377477	0.00629	SNORA15B-2
2.039597	0.026154	2.560102	0.006681	ENSG00000271259
2.038925	0	2.022453	0	LINC01355
2.031114	0.015971	2.654406	0.002026	YWHAQP6
2.028009	0	2.00008	0	LINC01089
2.023244	0.007332	2.121221	0.007017	SNORD21
2.022098	0	2.072296	0	NPIPA5
2.018991	0.022592	2.128448	0.022475	MIR4726
2.017639	0.000000128	2.125872	0.000000067	ENSG00000279342
2.013897	0.015644	2.198438	0.01143	RNU6-1048P
2.000938	0.003253	2.382006	0.000648	SNORD14E
-2.006292	0.000527	-2.011012	0.001277	FEZF1-AS1
-2.00793	0.0000134	-2.045807	0.0000305	ENSG00000242540
-2.008856	0.035319	-2.144601	0.036845	ENSG00000277766
-2.01008	0.002551	-2.273511	0.001484	LINC00029
-2.010791	0.00149	-2.093584	0.002165	ENSG00000259312
-2.011044	0.000567	-2.025177	0.001416	OR2L5
-2.014261	0.002209	-2.136208	0.002683	ENSG00000213642
-2.01742	0.020288	-2.151155	0.021162	OR7A19P
-2.017916	0.000000616	-2.149757	0.000000695	FOXCUT
-2.019187	0.022477	-2.596849	0.005975	SLC9A3P1
-2.022861	0.030366	-2.031376	0.045001	ENSG00000243621
-2.023024	0.000000001	-2.030873	0.00000001	ANTXRL
-2.02488	0.030558	-2.447726	0.01401	ENSG00000213752
-2.025814	0.043972	-2.276465	0.035682	LINC02103
-2.026021	0.029447	-2.17336	0.029546	LINC01365
-2.028671	0.0000124	-2.229114	0.0000082	ENSG00000287537
-2.028867	0.040271	-2.176825	0.040742	GXYLT1P7
-2.030554	0.000000379	-2.16273	0.000000262	WNT7B
-2.033065	0.0000503	-2.068705	0.000132	PSAPL1
-2.03361	0	-2.182968	0	ZDHHC22
-2.035354	0.000000439	-2.009609	0.00000312	FSCN1P1
-2.035499	0.000858	-2.050229	0.00202	ENSG00000266711
-2.038597	0.00000606	-2.615257	0.000000047	TBXT
-2.038621	0.0000546	-2.866589	0.00000018	ENSG00000261564
-2.039454	0	-2.001364	0	SEC62-AS1
-2.041045	0.000571	-2.147641	0.000783	ENSG00000260532
-2.041579	0.0000168	-2.208382	0.0000105	ENSG00000278909
-2.041596	0.002221	-2.214195	0.002207	IRX1P1
-2.042253	0.024893	-2.013891	0.041834	DEFB133
-2.04511	0.000000002	-2.013407	0.000000022	ONECUT1
-2.047201	0.003929	-2.182455	0.003743	LCT-AS1
-2.04752	0.0000194	-2.229308	0.0000162	ENSG00000267462
-2.047586	0.014964	-2.60658	0.003882	MAGEA1
-2.048645	0.001884	-2.111468	0.00321	ENSG00000283033
-2.050576	0.00000824	-2.220007	0.00000693	ENSG00000183729
-2.051146	0.006287	-2.188861	0.007096	NPM1P10
-2.051587	0.0000321	-2.072875	0.0000912	ENSG00000279839
-2.051875	0	-2.016655	0.000000005	SULT4A1
-2.053664	0.0000558	-2.360357	0.0000147	BPIFB3
-2.058849	0	-2.084805	0	FAM21EP
-2.058886	0.002867	-2.030545	0.006634	MARCKSL1P2
-2.059789	0.048168	-2.340106	0.037182	ENSG00000206660
-2.060496	0.04691	-2.526404	0.021108	BAG1P1
-2.06075	0.022149	-2.003724	0.041984	CSPG4P4Y
-2.060836	0.00457	-2.302515	0.003334	CHORDC2P
-2.06184	0.0000005	-2.133791	0.000000939	CFAP90
-2.061989	0.002342	-2.107892	0.003749	ENSG00000279725
-2.064371	0	-2.112462	0	SCRT1
-2.064446	0.002864	-2.146395	0.004259	LCN9
-2.065793	0.009312	-2.050525	0.017177	OR6B3
-2.066696	0.000332	-2.00055	0.001189	ENSG00000278250
-2.066895	0.0000141	-2.008021	0.0000866	ENSG00000234089
-2.068831	0.036278	-2.164509	0.043042	ENSG00000253825
-2.071505	0.011655	-2.199191	0.012952	ENSG00000237265
-2.072144	0.005314	-2.751478	0.000671	ENSG00000284694
-2.072343	0.000000488	-2.09133	0.00000235	LINC01944
-2.072345	0.00000419	-2.11964	0.0000123	HTR5A
-2.072537	0.0000377	-2.413994	0.00000707	IGFBP1
-2.072565	0.0000799	-2.222464	0.0000897	LINC01159
-2.073528	0.001685	-2.342947	0.001033	ENSG00000286601
-2.076317	0.000559	-2.318921	0.000388	LINC01760
-2.078487	0.000027	-2.217199	0.0000256	ENSG00000278979
-2.081278	0.010478	-2.271107	0.009902	ENSG00000196893
-2.081343	0.00000256	-2.183634	0.00000442	FEZF1
-2.087278	0.030967	-2.174983	0.03629	FABP7P1
-2.087552	0.000000543	-2.438219	0.000000048	LKAAEAR1
-2.088958	0.009282	-2.000276	0.021646	ENSG00000288023
-2.091633	0.000198	-2.141549	0.000381	GSX2
-2.091874	0.001224	-2.304422	0.000983	H3Y1
-2.092597	0.0000455	-2.171532	0.0000828	LINC02431
-2.093052	0.000014	-2.150486	0.0000252	RNU6-1024P
-2.096213	0.000616	-2.024111	0.002313	NAA50P2
-2.098762	0.039848	-2.245861	0.040489	SSX11P
-2.099063	0.00000465	-2.137598	0.0000122	ENSG00000254141
-2.099249	0.001127	-2.005062	0.003973	MAGEB1
-2.100141	0.038935	-2.183799	0.047269	ENSG00000279625
-2.100149	0.000193	-2.065506	0.000589	ZNF587P1
-2.105681	0.0000079	-2.113432	0.0000276	TLX3
-2.106642	0.000000004	-2.043252	0.000000093	FGF8
-2.107244	0.000802	-2.345315	0.000548	LINC02171
-2.107471	0.001708	-2.124816	0.003677	ENSG00000235071
-2.107678	0.00000149	-2.336734	0.000000602	ENSG00000234979
-2.10892	0.001451	-2.144809	0.002713	ENSG00000206816
-2.111744	0.003334	-2.157395	0.005472	RNU12
-2.112153	0.00000201	-2.193373	0.00000316	KCNJ18
-2.117226	0.007932	-2.095324	0.015553	SUPT20HL2
-2.117696	0.000664	-2.015219	0.002601	ENSG00000287433
-2.118729	0.013356	-2.655209	0.004043	KDM4F
-2.121824	0.00000191	-2.352538	0.000000933	RBMXL2
-2.121868	0.039159	-2.485366	0.023388	ENSG00000228286
-2.123015	0.0000362	-2.085117	0.000191	RPL3P5
-2.123613	0.000000017	-2.040523	0.000000405	PAX1
-2.124792	0.000144	-2.564421	0.0000205	TUBB4AP1
-2.128573	0.002183	-2.187598	0.003777	TUBB8P9
-2.130989	0.000000086	-2.012408	0.0000025	ADAMTS16-DT
-2.132852	0.002245	-2.794417	0.000216	MIR4285
-2.134758	0.000000629	-2.069245	0.00000597	PCARE
-2.134928	0.00000495	-2.325387	0.00000266	ENSG00000286627
-2.137536	0.005871	-2.18641	0.008732	ENSG00000200397
-2.137746	0.020561	-2.105014	0.036206	ENSG00000228173
-2.140051	0.023159	-2.724658	0.006734	ENSG00000258576
-2.142917	0.001226	-2.019212	0.00516	IRS4-AS1
-2.14516	0.000000538	-2.094081	0.00000474	CIMIP1
-2.146542	0.001058	-2.408793	0.000805	ENSG00000285610
-2.147047	0.000176	-2.607011	0.0000233	LINC01574
-2.149223	0.005817	-2.208994	0.009298	ENSG00000260605
-2.150397	0	-2.138023	0	TMEM151A
-2.150965	0.000675	-2.033311	0.002677	ENSG00000236274
-2.151425	0.0000089	-2.126863	0.0000475	ENSG00000284692
-2.153437	0.00931	-2.50536	0.004705	ENSG00000274175
-2.15361	0.00000108	-2.269146	0.00000136	ENSG00000285902
-2.155066	0.00000492	-2.585169	0.00000034	PRSS29P
-2.157444	0.025751	-2.314046	0.026742	ENSG00000239991
-2.159882	0.0000076	-2.122833	0.0000414	ENSG00000263547
-2.161269	0.000627	-2.032436	0.002866	RN7SL577P
-2.164994	0.00000136	-2.023002	0.0000237	LINC00523
-2.169594	0.031714	-2.44206	0.024233	OR5S1P
-2.169883	0.013036	-2.028988	0.033009	OR4C4P
-2.170482	0.016725	-2.421356	0.01284	OR1P1
-2.171984	0.0015	-2.283684	0.001806	CRNN
-2.173551	0.000000267	-2.272602	0.000000404	UTF1
-2.17371	0.000000627	-2.119743	0.0000068	FEM1AP2
-2.173994	0.007307	-2.056328	0.018542	ENSG00000230922
-2.174442	0	-2.236947	0.000000001	PRRG3
-2.175188	0.00000375	-2.300366	0.0000065	ENSG00000285930
-2.175204	0.001538	-2.313338	0.001666	LINC02425
-2.176235	0.010873	-2.162075	0.018755	ENSG00000286958
-2.177103	0.000123	-2.490514	0.0000473	ANKRD33BP9
-2.177289	0.000000148	-2.527889	0.00000001	PRR18
-2.179438	0.006435	-2.259419	0.008555	ENSG00000279437
-2.179652	0.0000117	-2.013411	0.000136	ENSG00000200953
-2.180148	0.008119	-2.185671	0.014345	TMEM132D-AS1
-2.182251	0.003097	-2.135829	0.007662	LINC02685
-2.184577	0.002841	-2.012973	0.011347	HNRNPA1P46
-2.185462	0.017933	-2.147928	0.031653	ENSG00000258854
-2.185859	0.000000005	-2.188387	0.000000034	ENSG00000287289
-2.186712	0.00000117	-2.029587	0.0000243	ZNF648
-2.188036	0.00000488	-2.094057	0.0000443	ENSG00000257272
-2.188722	0.00000275	-2.410775	0.00000115	ENSG00000259362
-2.191476	0.011285	-2.169198	0.020013	ENSG00000279525
-2.193966	0.00847	-2.032864	0.024378	SPPL2C
-2.194378	0.00036	-2.296454	0.00051	ACTL9
-2.197926	0.00000845	-2.002056	0.000141	RN7SKP78
-2.200052	0.00000761	-2.117211	0.0000602	TEKT4
-2.20134	0.0000157	-2.298041	0.0000305	NEUROG2
-2.203623	0.007405	-2.614816	0.002918	ENSG00000249513
-2.205032	0.013491	-2.632276	0.005858	SLC6A6P1
-2.205429	0.000000111	-2.048078	0.00000319	ENSG00000228423
-2.207608	0.00000326	-2.085189	0.0000465	CBY2
-2.208422	0.000022	-2.016757	0.000292	LINC01345
-2.209338	0.0000705	-2.217174	0.000182	NPY5R
-2.212936	0.001368	-2.456912	0.000961	RBMXL3
-2.212966	0.020783	-2.39701	0.019843	SLC25A1P3
-2.213679	0.00000108	-2.376443	0.00000114	ENSG00000269883
-2.214613	0.0000246	-2.153977	0.000157	EIF3JP2
-2.217446	0.0000161	-2.269457	0.0000346	KRT16P1
-2.218316	0.007727	-2.47149	0.005952	ENSG00000260073
-2.219387	0.00000362	-2.023794	0.0000828	ENSG00000280414
-2.219911	0.0000181	-2.515858	0.00000806	ENTR1P1
-2.220314	0.0000112	-2.085908	0.00012	KRT16P3
-2.220755	0.0000658	-2.191279	0.000227	ENSG00000227834
-2.223199	0.000106	-2.114605	0.000727	ENSG00000235377
-2.224252	0.000199	-2.093407	0.00113	TEX13C
-2.225433	0.000000001	-2.323774	0.000000002	NR5A1
-2.226145	0.005171	-2.283388	0.008519	RCC2P5
-2.227388	0.00162	-2.363766	0.002041	ENSG00000277270
-2.228499	0	-2.127038	0.000000001	C18orf63
-2.231019	0.000000003	-2.162158	0.000000076	GPR26
-2.231722	0.000669	-2.173367	0.002423	LINC01343
-2.231955	0.000000032	-2.484427	0.000000006	C19orf81
-2.232701	0.000147	-2.081578	0.001013	C1QL2
-2.234423	0	-2.079335	0.000000001	ENSG00000203987
-2.236753	0.0000597	-2.188005	0.000295	ELOBP1
-2.237424	0.007468	-2.51546	0.00514	OR8H2
-2.237574	0.00064	-2.022784	0.004315	ENSG00000261800
-2.238647	0.000000141	-2.18707	0.0000015	FIGLA
-2.238826	0.013655	-2.29125	0.01813	MIR1910
-2.239646	0.000000056	-2.061385	0.00000219	ENSG00000279706
-2.239712	0.000000003	-2.019467	0.000000535	SCRT2
-2.240016	0	-2.000703	0.000000093	ENSG00000287453
-2.241386	0.000031	-2.079581	0.000333	ENSG00000280936
-2.241699	0.000000147	-2.102993	0.00000441	KRT74
-2.24182	0.000483	-2.193518	0.001583	ENSG00000262786
-2.2425	0.020636	-2.518965	0.014819	RN7SL11P
-2.242537	0.002711	-2.416547	0.002646	ENSG00000235861
-2.245108	0.000323	-2.021992	0.002594	ENSG00000287783
-2.245502	0.029824	-2.24809	0.043233	ENSG00000276493
-2.248256	0.006208	-2.109878	0.017631	NEK4P2
-2.248531	0.016479	-2.089444	0.040431	ENSG00000287056
-2.249176	0.007438	-2.074747	0.022644	ENSG00000256626
-2.249813	0.011826	-2.169814	0.024929	ENSG00000261710
-2.251309	0.000000135	-2.110111	0.00000358	SOX1
-2.251341	0	-2.02834	0.000000077	LINC00685
-2.252678	0.007122	-2.132168	0.017858	ENSG00000272157
-2.252949	0.0000133	-2.019907	0.000293	C1orf232
-2.254016	0.038104	-2.386183	0.041892	OR6B2
-2.254928	0.0000709	-2.376235	0.0000754	RPS23P6
-2.256562	0.000118	-2.171787	0.0006	MIR34BHG
-2.257062	0.001593	-2.435224	0.001701	ENSG00000248560
-2.257484	0.049775	-2.643473	0.031671	LIN28AP1
-2.258405	0	-2.257438	0.000000002	ENSG00000285846
-2.260385	0.015941	-2.246147	0.027074	ENSG00000279273
-2.260715	0.002489	-2.06001	0.010883	LYPD2
-2.262972	0.000000001	-2.067298	0.000000191	EN2-DT
-2.264157	0.0000741	-2.518808	0.0000465	CYP2A7P1
-2.266051	0.026879	-2.363491	0.03223	ENSG00000235503
-2.266052	0.0000202	-2.149383	0.000172	PNMA6F
-2.268179	0.000795	-2.13544	0.003099	ADAD1P1
-2.26943	0	-2.529444	0	DUSP9
-2.270362	0.012142	-2.105299	0.03223	ENSG00000235158
-2.270393	0.0000331	-2.224486	0.000154	ENSG00000286460
-2.271136	0.013019	-2.051791	0.03904	ENSG00000233397
-2.271285	0.000215	-2.442616	0.000243	ENSG00000255057
-2.272476	0.002158	-2.00447	0.013246	ENSG00000286701
-2.272644	0.0000328	-2.275647	0.000101	TPRG1LP1
-2.273455	0.000000001	-2.129482	0.000000102	PNPLA5
-2.274281	0.000311	-2.695628	0.0000811	MIR4734
-2.274457	0.00000482	-2.477247	0.00000377	ENSG00000259166
-2.274496	0.000000016	-2.014958	0.00000262	FOXG1
-2.275319	0.000385	-2.339812	0.000779	ENSG00000277704
-2.276633	0.007423	-2.494758	0.00642	CENPUP1
-2.278473	0.000459	-2.226183	0.001444	POU3F4
-2.279963	0.000326	-2.037754	0.002676	TERF2IPP1
-2.280035	0.000112	-2.180904	0.000576	H3-4
-2.280139	0.00000819	-2.242856	0.0000417	LINC01168
-2.280757	0.000000036	-2.202718	0.000000632	VSX1
-2.28082	0.00000272	-2.763165	0.000000071	SOX11
-2.282289	0.000000536	-2.003365	0.000036	ENSG00000243423
-2.282879	0.000331	-2.37022	0.000546	ENSG00000284745
-2.283493	0.000000908	-2.019338	0.0000434	ENSG00000276845
-2.283813	0.000067	-2.509931	0.000051	ENSG00000229203
-2.285303	0.00000162	-2.553633	0.00000054	PLCH1-AS2
-2.285333	0.025298	-2.34571	0.033612	YBX1P5
-2.286804	0.011881	-2.312591	0.017153	LINC02560
-2.288491	0.000000076	-2.17013	0.00000203	OR2V1
-2.288669	0.000000224	-2.540728	0.000000096	BPIFB6
-2.288721	0.00000151	-2.048869	0.0000504	RABGAP1L-IT1
-2.290929	0.0000171	-2.207115	0.000112	ANKRD60
-2.291198	0.000000048	-2.340095	0.00000018	FOXC2-AS1
-2.291525	0.0000048	-2.340006	0.0000124	PCDHA14
-2.292183	0	-2.138008	0.000000002	LINC01509
-2.293609	0.000785	-2.235604	0.00236	ENSG00000199856
-2.295865	0.000000204	-2.333088	0.000000789	C11orf87
-2.298382	0.00000207	-2.220207	0.0000184	PRSS56
-2.29897	0.000000003	-2.100341	0.000000403	IQCA1L
-2.299257	0.0000032	-2.173782	0.0000398	PENK
-2.299386	0.00000004	-2.406062	0.000000079	DMRT3
-2.29961	0.0000143	-2.091704	0.000229	BUD13P1
-2.299885	0.001457	-2.020044	0.010613	LINC02517
-2.302156	0.00000362	-2.38008	0.0000081	MROH4P
-2.302899	0.000181	-2.5382	0.000127	PRR23B
-2.303547	0.000898	-2.030522	0.006868	ENSG00000267234
-2.305158	0.000125	-2.043968	0.001538	ENSG00000197320
-2.306405	0.003331	-2.037741	0.016517	ENSG00000263375
-2.31482	0.001304	-2.166774	0.005128	DPPA2P4
-2.315875	0.000000013	-2.451121	0.000000016	EN2
-2.315896	0.001495	-2.0381	0.009823	ENSG00000228935
-2.31596	0.004599	-2.123528	0.017133	PDHA2
-2.316608	0.012876	-2.287049	0.023109	LINC01718
-2.316959	0.000000596	-2.168213	0.000014	TSSK1B
-2.318863	0.000000191	-2.097555	0.00000993	SIX3
-2.32133	0.00000149	-2.170258	0.0000271	SP9
-2.323793	0.000101	-2.409001	0.000172	LINC01143
-2.32393	0.000776	-2.256236	0.002495	LINC02282
-2.324232	0	-2.05353	0.000000031	ENSG00000251446
-2.32428	0.009348	-2.793503	0.003832	OLIG3
-2.324415	0.0000037	-2.055294	0.000143	RHO
-2.325293	0.000000352	-2.249059	0.00000408	ENSG00000259993
-2.325874	0	-2.021114	0.000000018	RPA4
-2.326475	0.0000379	-2.697723	0.0000129	HTR5A-AS1
-2.328596	0.019533	-2.209656	0.041511	RARRES2P9
-2.328776	0.0000222	-2.123038	0.000324	LINC00273
-2.329276	0	-2.063855	0.000000093	HSP90AB4P
-2.329667	0.00055	-2.238387	0.00218	ENSG00000285958
-2.330271	0.007167	-2.3326	0.012357	ENSG00000283371
-2.330665	0.000000117	-2.29475	0.00000101	NR2E1
-2.330913	0.0000214	-2.27975	0.000125	ZNF628-DT
-2.33136	0.00000994	-2.143759	0.000133	C14orf180
-2.332758	0.000000046	-2.258092	0.000000789	ENSG00000287946
-2.333634	0.0000527	-2.339757	0.000155	ALOX15P2
-2.33429	0	-2.098148	0.000000002	ENSG00000269365
-2.334494	0.000000878	-2.683382	0.000000131	IQSEC3P1
-2.334892	0.003226	-2.758672	0.001176	MRPS16P1
-2.33589	0.0000138	-2.187965	0.000144	PRLHR
-2.335924	0	-2.295625	0	ENSG00000265737
-2.336213	0.000245	-2.806426	0.0000501	TDH-AS1
-2.336876	0.02443	-2.879901	0.009175	ENSG00000230172
-2.337429	0	-2.358099	0	RGS9BP
-2.338569	0.00075	-2.182376	0.003525	CLK3P2
-2.33908	0.000177	-2.464294	0.000239	ENSG00000249122
-2.340591	0.001027	-2.492342	0.001179	PRR20G
-2.34181	0.001194	-2.249735	0.004058	ENSG00000276122
-2.342964	0.0000297	-2.514345	0.0000391	OTOS
-2.345257	0.00000015	-2.070533	0.0000137	ENSG00000243486
-2.346628	0.00001	-2.239997	0.000082	ENSG00000280222
-2.348998	0.000108	-2.135687	0.000973	OPCML-IT1
-2.350709	0.001882	-2.140259	0.009507	ENSG00000267722
-2.351493	0.00000352	-2.157266	0.0000613	ENSG00000254432
-2.351592	0.024033	-2.349708	0.036865	ENSG00000283259
-2.352374	0.011354	-2.087713	0.038102	ENSG00000267389
-2.352533	0.000189	-3.255586	0.00000247	BECN2
-2.354298	0.011786	-2.372825	0.018891	MOCS1P1
-2.354816	0	-2.261368	0.000000001	GAL3ST3
-2.355994	0	-2.007927	0.000000011	GNAT1
-2.357777	0.000000006	-2.318295	0.000000096	C1QL4
-2.358693	0.008951	-2.541553	0.008952	ENSG00000231949
-2.359079	0.000000206	-2.13782	0.0000108	INSM2
-2.360181	0.00000127	-2.177773	0.0000237	ENSG00000278703
-2.360225	0.017932	-2.452693	0.022303	DUX4L45
-2.360495	0.008941	-2.087499	0.033263	ENSG00000279578
-2.36055	0.000455	-2.02026	0.005408	ENSG00000253600
-2.36159	0.00162	-2.618787	0.001262	OR10N1P
-2.362714	0.000000408	-2.319677	0.00000293	LINC01304
-2.36352	0.00000705	-2.183804	0.000113	LINC02443
-2.364534	0.000000117	-2.122984	0.00000841	ENSG00000227728
-2.364649	0.0000236	-2.223969	0.000216	ENSG00000288013
-2.36478	0.029912	-2.628182	0.024683	ENSG00000213959
-2.364787	0.0000876	-2.607827	0.0000639	CENPVL3
-2.366331	0.0000201	-2.263079	0.00016	KRT18P64
-2.366451	0.00000055	-2.226648	0.00000842	NDUFAF2P2
-2.367155	0.0000532	-2.283062	0.000254	ENSG00000229721
-2.367875	0.0000062	-2.134331	0.00013	MIR148B
-2.370479	0.00000338	-2.302888	0.0000203	DTWD1P2
-2.371008	0.000278	-2.253475	0.001155	ENSG00000270077
-2.371143	0.0000139	-2.23378	0.000134	ENSG00000213150
-2.372461	0.000000213	-2.070182	0.000023	CYP1D1P
-2.373435	0.000000345	-2.066074	0.0000325	NHLH2
-2.373768	0.000000739	-2.470297	0.00000165	LINC01391
-2.374572	0.000941	-2.102484	0.007032	ENSG00000287314
-2.374605	0	-2.245521	0	ZAN
-2.375569	0.00000241	-2.158643	0.0000707	SPACA1
-2.375869	0.0000768	-2.300861	0.000372	PAPOLB
-2.37609	0	-2.245655	0	FAM247A
-2.37751	0.003443	-2.669881	0.002366	ENSG00000236295
-2.378684	0.00000998	-2.651104	0.00000437	ENSG00000287358
-2.379238	0	-2.253698	0	CUZD1
-2.380279	0.000000534	-2.110067	0.0000322	ENSG00000288062
-2.382712	0	-2.220381	0.000000001	ENSG00000226204
-2.385305	0.00000187	-2.210317	0.0000365	NKX2-5
-2.387798	0.011608	-2.492219	0.013812	ENSG00000206592
-2.388647	0.000000003	-2.505299	0.000000008	LINC00051
-2.390275	0	-2.420541	0	YWHAZP6
-2.391757	0.001288	-2.426286	0.002403	ENSG00000199676
-2.392695	0.000000009	-2.224589	0.000000408	RPRML
-2.393433	0.000000241	-2.47848	0.000000706	LINC02623
-2.395819	0.000241	-2.0455	0.003526	ENSG00000258500
-2.395966	0.000000165	-2.401118	0.0000011	NKX2-1-AS1
-2.396084	0.000000025	-2.634592	0.00000001	RNF225
-2.399299	0.015275	-2.278516	0.034312	UBQLN1P1
-2.39979	0.0000839	-2.255148	0.000573	TPST2P1
-2.400052	0	-2.095912	0.000000022	ENSG00000203900
-2.401206	0.00000409	-2.380049	0.0000113	HOXC-AS1
-2.403538	0.00024	-2.683183	0.000138	ENSG00000267073
-2.403631	0	-2.475098	0	TMEM271
-2.405068	0.002756	-2.156403	0.012735	RN7SL231P
-2.405831	0.000000062	-2.299241	0.00000111	DMRTA2
-2.406293	0.00000353	-2.413756	0.000019	ENSG00000251621
-2.406971	0.012417	-2.236835	0.032233	ENSG00000275467
-2.407679	0.0000582	-2.146416	0.000817	TVP23BP1
-2.409715	0.000000022	-2.183319	0.00000193	ENSG00000260403
-2.410542	0.00000193	-2.209436	0.000052	MYOD1
-2.410743	0.00000662	-2.11228	0.000204	ENSG00000288076
-2.410788	0.001693	-2.523625	0.002313	ENSG00000267478
-2.412182	0.0000846	-2.230062	0.000739	ENSG00000232197
-2.41223	0.000000203	-2.106391	0.0000202	LINC01833
-2.413148	0.000221	-2.119653	0.0026	ENSG00000287076
-2.416213	0.00487	-2.11201	0.023036	TMEM247
-2.416576	0.000000022	-2.087034	0.0000049	ENSG00000259827
-2.416711	0.0000165	-2.243971	0.000164	RN7SL233P
-2.418281	0.000000022	-2.088356	0.00000493	MT1X
-2.418496	0.005199	-2.389747	0.010637	ENSG00000227282
-2.422096	0	-2.094745	0.000000001	SCT
-2.423118	0	-2.17476	0	ADRA1B
-2.423722	0.001229	-2.665705	0.000943	LINC03101
-2.426704	0.04286	-2.622529	0.041608	ENSG00000204990
-2.429287	0	-2.395665	0	SLC9A3P3
-2.430167	0	-2.520641	0	LHX3
-2.430887	0.000000009	-2.214382	0.000000703	POU5F2
-2.431926	0.0000339	-2.235509	0.000374	ENSG00000287904
-2.433058	0.00000615	-2.201279	0.000117	RN7SL587P
-2.433179	0.001717	-2.586132	0.002048	LNCRI
-2.434604	0.000000008	-2.536262	0.000000017	CCDC166
-2.435033	0.016651	-2.505764	0.022689	KCNA10
-2.435586	0.000000001	-2.030445	0.00000123	RN7SL524P
-2.436793	0.032068	-2.49633	0.041775	HSP90AB5P
-2.438091	0.000000216	-2.312075	0.00000442	GBX2
-2.440955	0.000086	-2.058098	0.001729	ACTG1P18
-2.441957	0.000821	-2.44954	0.00218	BAK1P2
-2.442588	0.0000013	-2.255879	0.0000294	PCDH8P1
-2.442851	0.000000592	-2.007305	0.000111	RNU6-824P
-2.443788	0.004765	-2.422777	0.009552	ENSG00000287136
-2.444132	0.00000147	-2.217918	0.0000442	ENSG00000275038
-2.445907	0.00739	-2.341222	0.01795	OR6M1
-2.446858	0.0000111	-2.500684	0.0000278	SAPCD2P1
-2.447873	0.002206	-2.078705	0.016537	RNU6-319P
-2.44876	0.002857	-2.669979	0.002439	ENSG00000259789
-2.450804	0.0000106	-2.110005	0.000328	RNU6-975P
-2.450852	0.0000121	-2.272663	0.000157	FOXB2
-2.452269	0.0000191	-2.463644	0.0000725	ENSG00000243225
-2.454564	0.016327	-2.940693	0.00689	ENSG00000288459
-2.454916	0.0000945	-2.27723	0.000763	ENSG00000262768
-2.45581	0.000000006	-2.24598	0.000000431	HMBOX1-IT1
-2.455908	0.00000797	-2.651875	0.00000918	ENSG00000248533
-2.45614	0.001208	-2.038955	0.012623	ENSG00000287357
-2.458925	0.00171	-2.063283	0.014663	OR2T10
-2.459207	0.0000706	-2.516467	0.00015	LINC02040
-2.459647	0.018547	-2.713059	0.015676	ENSG00000255099
-2.460318	0.000144	-2.977628	0.000021	AWAT2
-2.460688	0.000533	-2.626383	0.000614	ENSG00000224661
-2.461477	0.0000267	-2.15965	0.000602	ENSG00000279416
-2.461577	0	-2.03585	0.000000542	LHX1
-2.463736	0.001742	-2.236772	0.008441	DCAF4L2
-2.464119	0.000142	-2.004152	0.004195	OR10A4
-2.464382	0	-2.509397	0	ENSG00000259420
-2.465281	0.0000834	-2.33444	0.000541	RPS27P23
-2.465496	0.000000011	-2.499121	0.000000048	IRX4
-2.465611	0.00000275	-2.378483	0.0000252	HOXC13-AS
-2.466948	0	-2.118881	0.000000073	HRH3
-2.467229	0.0000419	-2.046816	0.001542	ENSG00000284607
-2.467675	0.0000793	-2.699055	0.0000639	LCN1
-2.469479	0.00127	-2.81071	0.000684	MIR3187
-2.473636	0.000000047	-2.442976	0.000000296	MRS2P2
-2.475781	0.000000058	-2.411779	0.000000938	HELT
-2.476668	0.000439	-2.233186	0.003282	ENSG00000238031
-2.476776	0.000321	-2.495709	0.000759	LINC02907
-2.477113	0.002957	-2.594229	0.00394	ENSG00000256256
-2.479451	0.0000607	-2.612992	0.0000942	ENSG00000260066
-2.481102	0.021346	-2.36838	0.042569	MTHFD2P6
-2.481423	0	-2.303911	0	LINC01609
-2.482094	0.015286	-2.490157	0.023898	BORCS8P1
-2.483618	0.000426	-3.065429	0.0000547	ENSG00000282375
-2.484201	0.002755	-2.252996	0.011497	ENSG00000260777
-2.486274	0.0000162	-2.173628	0.000389	ENSG00000225002
-2.488037	0.000423	-2.250065	0.003142	ENSG00000267231
-2.488197	0.000171	-2.549935	0.000339	ENSG00000230471
-2.488594	0.003046	-2.497945	0.006075	ENSG00000235349
-2.489352	0.00000274	-2.595975	0.00000391	ENSG00000203258
-2.489634	0.028152	-2.551205	0.036774	ENSG00000266951
-2.489867	0.019814	-2.421995	0.036958	POM121L12
-2.490415	0.001523	-2.275993	0.007203	RPS8P6
-2.491172	0.0000543	-2.388554	0.000311	PRR23C
-2.491579	0.0000925	-2.513081	0.000254	LINC00554
-2.492546	0	-2.041226	0.000000742	DLX2
-2.495808	0.000365	-2.319021	0.002219	EEF1A1P34
-2.501505	0	-2.251605	0	ADGRA1
-2.501988	0.000000003	-2.522299	0.000000022	LHX5
-2.502593	0.000051	-2.081833	0.001769	PFN3
-2.503888	0.0000539	-2.084655	0.001816	ENSG00000233708
-2.505415	0.0000371	-2.335393	0.000344	DNAJB8
-2.505663	0	-2.318234	0.000000071	NKX2-1
-2.506644	0.0000046	-2.451122	0.0000244	ENSG00000280274
-2.509354	0.000000004	-2.222916	0.00000102	ZAR1
-2.510485	0.000000002	-2.233024	0.00000054	ADGRA1-AS1
-2.51104	0.000000001	-2.258306	0.000000319	GSC2
-2.511884	0.03935	-2.647559	0.042811	VPS51P12
-2.512255	0.026621	-2.796647	0.020285	ENSG00000278732
-2.514273	0.0000151	-2.126732	0.000556	ENSG00000279378
-2.517432	0.01638	-2.26323	0.047932	RPS10P27
-2.520681	0.0000139	-2.109746	0.000659	MIR5094
-2.521207	0.00000319	-2.201202	0.000153	HAPSTR2
-2.522633	0.000000001	-2.239503	0.000000269	NSRP1P1
-2.523721	0.000048	-2.368735	0.000376	ENSG00000237783
-2.523816	0.012311	-3.567345	0.0008	LINC01070
-2.524539	0.000000004	-2.209395	0.00000185	KRT71
-2.525975	0.000402	-2.39082	0.001819	GDF2
-2.526208	0.0000812	-2.34559	0.000661	IMPDH1P4
-2.526292	0	-2.251571	0	HMGA2-AS1
-2.528134	0	-2.621713	0.000000001	CCDC177
-2.528892	0.001086	-2.096077	0.012231	ENSG00000287465
-2.529006	0.005297	-2.650578	0.006537	H2AC3P
-2.530908	0.000000372	-2.304039	0.0000122	BCORP1
-2.532129	0.00024	-2.676037	0.000279	ENSG00000231699
-2.532189	0.000778	-2.612075	0.001305	DDX39AP1
-2.532395	0.000000446	-2.405485	0.00000699	ENSG00000285623
-2.534207	0.0000509	-2.748539	0.0000423	SOHLH1
-2.53423	0.0000203	-2.266217	0.000379	ENSG00000224269
-2.534306	0.00000646	-2.647718	0.00000954	RNU6-877P
-2.53642	0.000000146	-2.206158	0.0000195	FAM246B
-2.537325	0.000357	-2.043671	0.007567	MIR581
-2.5379	0	-2.490354	0	LINGO1
-2.537938	0.00000112	-2.134534	0.000127	ENSG00000250405
-2.5394	0.008899	-2.885109	0.00546	MRPS21P1
-2.541705	0.048447	-3.122616	0.022035	IRX4-AS1
-2.542283	0.03872	-2.648257	0.044685	ENSG00000276213
-2.542432	0.004724	-2.297644	0.018785	NPPB
-2.542784	0	-2.745527	0	DLK1
-2.543997	0.000129	-2.147247	0.002592	MT1H
-2.544087	0	-2.011095	0.00000113	ENSG00000285857
-2.546006	0	-2.526815	0.000000003	HMX1
-2.548277	0.000455	-2.174033	0.005332	RGPD4-AS1
-2.549252	0.002957	-2.427512	0.008959	FOXO1B
-2.549335	0.000000248	-2.491793	0.00000234	ENSG00000288108
-2.551686	0.006841	-2.027298	0.0489	H2BW1
-2.553943	0.000581	-2.251836	0.004786	SNORD38C
-2.554765	0.000285	-2.683858	0.000398	RNY3P14
-2.555487	0.00049	-2.23578	0.004663	ENSG00000254921
-2.557149	0	-2.012658	0.00000104	ENSG00000250461
-2.557622	0.006097	-2.460634	0.014847	ENSG00000273214
-2.558191	0	-2.096582	0.000000003	ENSG00000287332
-2.558213	0.000000015	-2.457852	0.000000422	FEM1AP1
-2.560069	0.00000844	-2.247425	0.000261	ENSG00000259026
-2.560641	0.0000707	-2.155605	0.001781	PPIAP71
-2.560694	0.000564	-2.746184	0.00063	ENSG00000236634
-2.562065	0	-2.237655	0	RPSAP52
-2.563867	0	-2.27778	0.000000001	UNCX
-2.564561	0.009057	-2.378638	0.025269	IQCF2
-2.565461	0.002622	-2.096717	0.024548	KRT18P42
-2.56851	0.0000218	-2.109428	0.001297	SAGE2P
-2.575945	0.000000008	-2.336009	0.00000101	DNAJB8-AS1
-2.577167	0.000000068	-2.075462	0.0000429	RPS15AP16
-2.577226	0.0000251	-2.681455	0.0000436	ENSG00000277900
-2.578242	0	-2.261517	0.000000252	KCNA1
-2.578503	0.001031	-2.777461	0.001023	HMGA1P7
-2.581779	0.000412	-2.156685	0.006071	ENSG00000237539
-2.581945	0.00000006	-2.709598	0.0000001	BHLHE23
-2.582603	0.0000791	-2.093664	0.002917	NEU2
-2.582767	0.001019	-2.930803	0.000544	BIRC8
-2.586014	0	-2.472572	0	PRSS41
-2.587075	0.000000089	-2.170679	0.0000221	RNU6-130P
-2.58732	0.00000234	-2.289608	0.0000977	LINC02075
-2.587974	0.00201	-2.483192	0.006116	ENSG00000286498
-2.588468	0.00000305	-2.617282	0.0000118	ENSG00000258507
-2.589602	0.000000001	-2.23215	0.000000836	PRDM13
-2.592157	0.002217	-2.16596	0.018452	REXO1L9P
-2.593698	0.00000368	-2.254992	0.000172	PPIAP35
-2.594424	0.002861	-2.285163	0.015472	PGAM5P1
-2.595426	0.00000683	-2.926549	0.00000221	LINC02564
-2.597928	0.00000285	-2.634968	0.00000822	ENSG00000230751
-2.600198	0.00000035	-2.056971	0.000157	ENSG00000232939
-2.604144	0.002103	-2.245537	0.014367	NEFHP1
-2.604558	0	-2.538223	0.000000008	CDX4
-2.606076	0.002868	-2.159915	0.022609	ANKRD33BP7
-2.606616	0.000000001	-2.163299	0.00000191	FOXE1
-2.607258	0	-2.374668	0.000000001	VAX1
-2.60785	0.002881	-2.210233	0.019445	RBPMS2P1
-2.610904	0.00000202	-2.39063	0.0000495	FAM246A
-2.611672	0.008717	-2.523989	0.018822	ENSG00000286126
-2.613642	0.0000378	-2.641839	0.000107	SNORD13E
-2.618409	0.007429	-2.65936	0.011369	RPS25P5
-2.618736	0.039613	-2.944678	0.030205	GAPDHP26
-2.620236	0.004454	-2.185038	0.027748	UBL5P4
-2.62066	0.000000487	-2.545083	0.00000548	FEM1AP4
-2.620948	0.000000302	-2.364221	0.000013	ENSG00000279591
-2.621143	0	-2.521448	0.000000001	ENSG00000234646
-2.621389	0.000000012	-2.466483	0.000000524	LINC01971
-2.621413	0	-2.261405	0.000000281	SFTPC
-2.621674	0	-2.550362	0.000000001	FGF3
-2.622118	0.00000248	-2.215798	0.000204	ENSG00000237326
-2.622786	0.006535	-2.780324	0.00721	FRG2EP
-2.623861	0.002665	-2.20592	0.019234	ENSG00000243695
-2.626748	0	-2.435154	0.000000032	SALL3
-2.630058	0.000915	-2.742703	0.001061	MAPK8IP1P2
-2.631896	0.000000979	-2.483071	0.0000167	NEFHP2
-2.632067	0.000000006	-2.247664	0.00000268	SLC18A3
-2.638859	0	-2.417471	0.000000073	ZIC2
-2.640224	0	-2.778075	0.000000001	IFNL4P1
-2.640352	0.000104	-2.31808	0.001515	ENSG00000219240
-2.641063	0.000000004	-2.46864	0.000000252	LACTBL1
-2.643555	0.000542	-2.654576	0.001317	ENSG00000228844
-2.644754	0.000084	-2.943126	0.0000498	YWHAZP7
-2.644976	0.0000177	-2.868022	0.0000174	ENSG00000288051
-2.645385	0.000936	-2.244999	0.009484	GJA8
-2.648558	0.00051	-2.111007	0.010703	ENSG00000285841
-2.64911	0.000000022	-2.36659	0.00000295	GAPDHP16
-2.649572	0.00081	-2.091564	0.014695	ENSG00000255916
-2.649661	0.023457	-2.503811	0.047915	ENSG00000235610
-2.650127	0.000000932	-2.454295	0.0000281	ENSG00000253942
-2.650415	0.001612	-2.366631	0.009129	ANKRD33BP3
-2.650416	0.00000702	-2.913859	0.00000626	BARX1-DT
-2.650675	0.0000118	-2.495007	0.000117	LINC00454
-2.651267	0.0000693	-2.369479	0.000919	ENSG00000286183
-2.65157	0.026477	-3.006557	0.018759	SMCO4P1
-2.652537	0.000000102	-2.123248	0.0000672	DMRTB1
-2.653084	0.000000609	-2.466865	0.0000161	ENSG00000232886
-2.65419	0.001186	-2.652735	0.002703	ENSG00000254586
-2.654931	0.007739	-2.384757	0.027835	ENSG00000240419
-2.655871	0.00000499	-2.211273	0.00039	OR1R1P
-2.656002	0.00000508	-2.334603	0.000185	PRR30
-2.656953	0	-2.323122	0.000000112	LINC01029
-2.657425	0.001243	-2.644093	0.002798	RN7SKP96
-2.658286	0.0000328	-2.435463	0.000338	LCT
-2.660673	0.001342	-3.06939	0.000573	ENSG00000228015
-2.661183	0.029826	-3.088771	0.017432	ADAM24P
-2.663144	0.000000002	-2.576195	0.000000056	GFRA4
-2.66397	0	-2.101882	0.000000186	ENSG00000226454
-2.664468	0.001317	-2.293402	0.010563	ENSG00000223429
-2.667607	0.000977	-2.119901	0.015569	ENSG00000259213
-2.670347	0.000000001	-2.872727	0.000000001	BHLHA9
-2.671343	0.004395	-2.208392	0.030972	LINC00352
-2.672305	0.000657	-2.077916	0.013418	NT5CP2
-2.672554	0.006391	-2.745735	0.00906	ENSG00000260021
-2.673261	0.000000002	-2.143438	0.00000561	ENSG00000274387
-2.673697	0.000302	-2.49496	0.00173	ENSG00000254678
-2.673887	0.000000611	-2.235899	0.0000977	NKX2-4
-2.677693	0.003341	-2.573068	0.009015	OR10S1
-2.677956	0	-2.29124	0.000000014	ENSG00000287243
-2.678588	0.000000004	-2.364515	0.00000114	IRX1
-2.679631	0.001035	-2.902353	0.000985	ENSG00000279708
-2.681269	0.005661	-2.384017	0.023124	ENSG00000223672
-2.68448	0.000000005	-2.219914	0.0000057	HOXC12
-2.685068	0.0000449	-2.125275	0.002657	KRT17P3
-2.686231	0	-2.589511	0.000000012	SOST
-2.686817	0.000445	-2.289803	0.005424	FEM1AP3
-2.686822	0.000638	-2.210179	0.008707	ENSG00000212517
-2.68856	0.00000195	-2.541615	0.0000269	GPR50-AS1
-2.689223	0.00000898	-2.666905	0.0000391	DRD5P1
-2.689301	0.000000029	-2.489621	0.00000145	ENSG00000234740
-2.691718	0.004952	-2.076813	0.048131	ENSG00000284700
-2.693152	0.027025	-2.810547	0.032078	RPL23AP96
-2.695413	0.025941	-2.894038	0.025721	ATP2B2-IT1
-2.69621	0.000392	-2.652034	0.001185	ENSG00000231054
-2.696391	0	-2.561971	0.000000002	ENSG00000234273
-2.700515	0.01642	-2.615917	0.031364	EGFLAM-AS3
-2.70358	0.003461	-3.012283	0.002485	RCN1P1
-2.707501	0.004948	-3.123965	0.002421	RPS6P12
-2.707714	0	-2.392822	0.000000035	EN1
-2.708433	0.018279	-3.087387	0.011627	OR51F2
-2.708691	0.000178	-3.250451	0.0000326	ENSG00000261751
-2.708978	0.000155	-2.113334	0.006114	ENSG00000265101
-2.710069	0.000253	-2.292614	0.003908	RNU4-40P
-2.710344	0.00577	-2.489293	0.019032	ENSG00000257360
-2.711292	0.0000126	-2.09304	0.001729	ENSG00000255209
-2.71164	0.000106	-2.550887	0.000692	ENSG00000233082
-2.715364	0.0000226	-2.528754	0.000244	ENSG00000287396
-2.71918	0.00000054	-2.610673	0.00000541	ENSG00000221639
-2.723732	0.0000211	-2.410092	0.000402	ENSG00000219150
-2.723856	0.00017	-2.313548	0.002948	ENSG00000267789
-2.726498	0.00000267	-2.010875	0.001138	ENSG00000241475
-2.726652	0.021597	-2.713726	0.034057	ENSG00000242393
-2.727478	0.002285	-2.64401	0.006166	ENSG00000258909
-2.728544	0.007062	-3.378455	0.001759	SNX33P1
-2.730934	0	-2.59378	0.000000003	CYP26C1
-2.732017	0.001612	-2.250489	0.016616	ENSG00000267137
-2.73202	0.001405	-2.566734	0.005074	ENSG00000252615
-2.732379	0.004888	-2.700963	0.009786	ENSG00000286210
-2.742264	0.000000142	-2.669413	0.00000162	ENSG00000271022
-2.742873	0.000000024	-2.331997	0.00000876	LHX5-AS1
-2.745074	0.0000956	-2.205436	0.003572	ENSG00000287111
-2.745757	0	-2.112882	0.000000979	TEDDM1
-2.746648	0.003975	-2.755676	0.006901	ENSG00000260483
-2.746993	0.000000113	-2.576658	0.00000361	ENSG00000288300
-2.747383	0	-2.256236	0.000000106	NKX1-1
-2.748052	0.000000168	-2.595947	0.00000376	LINGO1-AS2
-2.749163	0.0000101	-2.99256	0.00000852	LHX2-AS1
-2.7509	0.000000789	-2.034872	0.000585	LINC01381
-2.751132	0.000000013	-2.581325	0.000000655	ENSG00000284847
-2.751765	0.00000535	-2.595294	0.0000673	ANKRD11P1
-2.751882	0.000344	-2.698066	0.001138	LINC00404
-2.752619	0.000671	-2.66511	0.00238	ENSG00000285969
-2.757762	0.000000008	-2.540969	0.000000515	KBTBD13
-2.760491	0.005	-2.562576	0.015853	MYCLP1
-2.761441	0.000015	-2.181245	0.001394	RHEBP3
-2.761595	0.000546	-2.310499	0.007845	ENSG00000286428
-2.761887	0.00000163	-2.617814	0.0000229	IMPDH1P2
-2.762779	0.005379	-2.654082	0.013277	LINC02140
-2.767437	0.000888	-2.861124	0.00139	C1QL1P1
-2.76779	0.00000001	-2.061269	0.0000604	ENSG00000274421
-2.770048	0.000000003	-3.326524	0	ENSG00000267202
-2.770082	0.000038	-2.898487	0.0000739	ENSG00000231069
-2.770321	0.003277	-2.615904	0.010057	ENSG00000249053
-2.770863	0.001112	-2.629444	0.003919	ENSG00000206751
-2.77232	0.000000005	-2.467366	0.0000012	C8orf90
-2.77248	0	-2.651159	0	LINC02625
-2.77375	0.005454	-2.862367	0.008047	GUSBP12
-2.774878	0	-2.671572	0	MIR3976HG
-2.775043	0.000196	-2.403851	0.002814	RPL19P20
-2.775116	0.00000957	-2.945979	0.0000134	ENSG00000229533
-2.775707	0.000109	-2.779812	0.000287	FTH1P19
-2.776309	0.00000351	-2.802413	0.0000131	OR11H2
-2.776806	0.0000656	-2.504327	0.00079	B3GNTL1P1
-2.778827	0.011704	-2.713341	0.022434	ENSG00000228257
-2.779102	0.00000112	-2.524732	0.0000366	ZNRF4
-2.782147	0.001978	-2.477491	0.010952	VPS51P19
-2.782974	0.003106	-2.620121	0.00997	ENSG00000219375
-2.783011	0	-2.439065	0.000000014	DLX5
-2.783739	0.000000004	-2.335672	0.00000314	ENSG00000288060
-2.78627	0.00000251	-2.405534	0.000149	ENSG00000257325
-2.788777	0.000000464	-2.486552	0.0000263	LINC01896
-2.789089	0.000000065	-2.824425	0.000000306	GPR50
-2.793932	0.002441	-2.479766	0.013246	TSPY18P
-2.796398	0.00000754	-2.583336	0.000107	LINC01743
-2.79657	0.001571	-2.202953	0.021886	SALL4P1
-2.802045	0.0000208	-2.267981	0.001377	GAS2L1P1
-2.802964	0.002274	-2.62784	0.008467	KIF18B-DT
-2.803737	0.0000012	-2.731529	0.00000993	LINC02744
-2.804511	0.012646	-2.624788	0.031215	MRM3P2
-2.805383	0.0000144	-2.669001	0.000114	BNIP3P47
-2.806604	0	-2.397389	0.000000291	ZIC5
-2.807096	0.00000937	-2.702146	0.0000794	MRGPRG
-2.808992	0.000000166	-2.054608	0.000346	ENSG00000279502
-2.809433	0.012766	-2.560172	0.036426	ENSG00000284513
-2.809836	0.000000109	-2.49902	0.0000081	ENSG00000271384
-2.811164	0.000000871	-2.13716	0.000465	HAND1
-2.812022	0.011433	-2.681392	0.025064	ENSG00000258393
-2.812133	0.00000039	-2.395042	0.0000476	ENSG00000259926
-2.814581	0.00000008	-2.793399	0.000000702	MRGPRG-AS1
-2.815345	0.001338	-2.322739	0.014528	RPL7AP29
-2.815988	0	-2.578959	0	ENSG00000285890
-2.817459	0.000000001	-2.598599	0.000000084	FOXL2
-2.827648	0.0000268	-2.578803	0.000353	SIX6
-2.830657	0.000964	-2.756589	0.002692	PGAM1P12
-2.831973	0.002159	-2.482412	0.012989	ENSG00000286199
-2.833821	0.010769	-2.521865	0.03751	ENSG00000230352
-2.835071	0.011661	-2.516638	0.039681	TSPY1
-2.840999	0.000325	-2.231585	0.009124	ENSG00000271527
-2.843507	0	-2.13791	0.00000545	ENSG00000237903
-2.843974	0.000000208	-2.402285	0.0000457	ENSG00000261447
-2.846242	0	-2.748258	0.000000001	ENSG00000274275
-2.846285	0.005477	-2.751896	0.012767	PPIAP49
-2.848215	0.0000289	-2.825456	0.000105	RNU6-558P
-2.849825	0.003833	-2.989371	0.004455	ENSG00000264145
-2.849961	0.000000075	-2.381353	0.0000227	ENSG00000279724
-2.850041	0.000000382	-2.109631	0.000394	ENSG00000228667
-2.852506	0.0000478	-3.17228	0.0000299	SALRNA1
-2.853837	0	-2.60071	0.000000004	TBR1
-2.853877	0.000376	-2.661191	0.002174	TUBB8P4
-2.857049	0.000000706	-2.415184	0.0000756	MIR5695
-2.857326	0.000000003	-2.371695	0.00000314	PTH2
-2.857403	0.0000193	-2.349472	0.001025	ENSG00000224797
-2.858172	0.007347	-2.589741	0.025036	OR10J5
-2.859298	0.000242	-2.743879	0.001011	MIR412
-2.859304	0.000622	-2.65499	0.003162	KRT18P6
-2.859726	0.000000333	-2.291167	0.000121	RN7SKP187
-2.862154	0.00000634	-2.702133	0.0000626	MIR320D1
-2.862921	0.000000095	-2.903495	0.000000304	RNU6-194P
-2.873019	0.000547	-3.006779	0.000755	ENSG00000264050
-2.875937	0.00000383	-2.590553	0.0000977	ENSG00000243328
-2.87611	0.000049	-2.505066	0.000989	ENSG00000267446
-2.877961	0.0000188	-2.684089	0.000209	FTMT
-2.881155	0.000000001	-2.136566	0.0000169	NDUFA9P1
-2.881527	0.000000249	-2.303751	0.000087	ENSG00000279771
-2.883034	0	-2.061271	0.0000136	YWHAQP5
-2.886126	0	-2.848265	0.000000003	ENSG00000285833
-2.890651	0.00244	-2.698396	0.008809	ENSG00000261398
-2.892863	0.0000912	-3.411905	0.0000208	MAPT-IT1
-2.895392	0.026275	-2.902932	0.038544	RPS17P7
-2.895821	0.00000892	-2.851887	0.0000524	ENSG00000254190
-2.896091	0.008551	-2.428051	0.044049	ENSG00000230599
-2.896807	0.000000016	-2.990583	0.000000059	POU4F2
-2.897352	0.00233	-2.911517	0.004542	LINC02729
-2.910861	0.000325	-2.416521	0.005268	MT1HL1
-2.913421	0	-2.757397	0.000000001	LBX1
-2.915426	0.0000535	-2.871275	0.000223	ENSG00000266743
-2.916457	0.000000005	-2.384553	0.00000656	GPR6
-2.918	0.003439	-2.527812	0.019498	FAM47B
-2.919458	0.000000152	-2.6283	0.00000991	LINC02786
-2.922113	0.000000249	-2.098046	0.000392	ENSG00000199755
-2.922441	0.000144	-3.055995	0.000217	PABPC1L2A
-2.922452	0.0000161	-2.596146	0.000363	HTR1A
-2.92654	0.003788	-2.839593	0.008987	MIR4634
-2.929383	0	-2.374798	0.000000307	RLIMP1
-2.93398	0.0000714	-2.261178	0.004519	ENSG00000285615
-2.939518	0.000000041	-2.67556	0.00000297	LY6L
-2.940144	0	-2.849221	0.000000009	KLHL40
-2.94577	0.00000012	-2.842531	0.00000171	SOX3
-2.95014	0.0000174	-2.709695	0.000237	KIRREL3-AS3
-2.951498	0.000288	-3.191105	0.000266	RN7SL25P
-2.954793	0.005093	-3.174066	0.004928	ENSG00000229594
-2.95731	0.001304	-3.380177	0.000603	OR10B1P
-2.957589	0.00000029	-2.653546	0.0000137	ENSG00000272330
-2.961229	0.001078	-3.046013	0.00174	OR9Q2
-2.961377	0.00000504	-2.449228	0.0004	RBMX2P3
-2.96902	0.00000025	-2.759658	0.00000717	ENSG00000285922
-2.969233	0.0000049	-2.406562	0.000512	AVP
-2.974783	0.004357	-2.724655	0.01558	SNRPFP2
-2.975904	0.000017	-3.016268	0.0000475	CALML5
-2.979611	0.008711	-2.656411	0.031126	TSPY19P
-2.980476	0.000000001	-3.051822	0.000000004	ENSG00000287922
-2.981531	0.00000409	-2.303106	0.000847	RNU6-238P
-2.98233	0.000000001	-2.436516	0.00000189	TUBA3C
-2.9851	0.01469	-2.827158	0.033089	ENSG00000235429
-2.987316	0.000000197	-2.351806	0.000119	LINC02167
-2.989128	0.00000109	-2.102432	0.001136	ENSG00000248629
-2.993266	0.00000604	-2.079421	0.003403	ENSG00000259690
-2.997471	0.0000379	-2.330443	0.002861	ACTL7B
-2.999773	0	-2.482213	0.000000814	RPS2P52
-3.001091	0.00000662	-2.327435	0.001138	SAPCD2P2
-3.001366	0.003555	-3.303453	0.002501	ENSG00000287785
-3.012383	0	-2.382605	0.000000359	ENSG00000262296
-3.012878	0.005096	-2.524663	0.030421	KRTAP10-3
-3.014833	0.0000021	-2.660481	0.0000813	ENSG00000254315
-3.015773	0	-2.76314	0.000000005	ENSG00000280172
-3.015871	0.00146	-2.49079	0.015556	ENSG00000284962
-3.022409	0.0000027	-3.075419	0.00000816	SSX21P
-3.022825	0.000000001	-2.606109	0.000000628	IQSEC3P3
-3.029783	0.000000074	-2.423683	0.0000464	RPL21P135
-3.029894	0.001539	-2.44838	0.018634	ENSG00000284763
-3.031498	0.0000018	-3.101419	0.000005	SSX15P
-3.033509	0.032017	-3.164082	0.037287	ENSG00000279635
-3.036367	0.003909	-2.667258	0.019485	ENSG00000285370
-3.03738	0.00000026	-2.967316	0.00000219	BARX1
-3.038415	0.000000095	-2.624022	0.000016	ENSG00000285858
-3.04214	0.00000378	-3.155536	0.00000823	H2BW2
-3.045653	0.003244	-2.598947	0.020794	ENSG00000284867
-3.045653	0.003244	-2.598947	0.020794	ENSG00000285076
-3.04719	0.003268	-2.674243	0.016983	DUX4L16
-3.050511	0	-2.682767	0	LAMB4
-3.051667	0.0000672	-2.346903	0.004165	RN7SL448P
-3.052994	0.000000022	-2.825929	0.00000135	PCED1CP
-3.053669	0	-2.663202	0.000000007	SLC35D3
-3.054434	0.000000028	-2.131672	0.000284	ENSG00000200164
-3.054921	0.001258	-3.434408	0.00068	FTLP1
-3.0597	0.0000373	-2.295525	0.00394	OR5H1
-3.062308	0	-2.517553	0	C6
-3.063258	0.0000164	-2.660839	0.000438	RNU6-758P
-3.071273	0.000000007	-2.832226	0.000000588	MIR124-2HG
-3.072674	0.000000059	-3.007002	0.000000681	ENSG00000259603
-3.074477	0.000000182	-2.958508	0.00000259	ENSG00000259961
-3.075251	0.003038	-2.258971	0.047244	ENSG00000286939
-3.078855	0.000497	-3.138857	0.000983	LINC01656
-3.078884	0	-2.217029	0.000000002	BCYRN1
-3.084113	0.010826	-2.643595	0.04456	ENSG00000287677
-3.090433	0.00000569	-2.803558	0.000134	TMEM132E-DT
-3.099383	0.00000116	-2.481631	0.000263	ENSG00000271771
-3.104656	0.0000393	-2.338666	0.003635	RNU7-12P
-3.112083	0.000255	-2.695005	0.003522	ENSG00000229957
-3.113143	0.011315	-3.20581	0.014811	ENSG00000226172
-3.116317	0.0000265	-2.579517	0.001107	MED28P8
-3.119243	0.000016	-2.696041	0.000435	MIR4768
-3.120546	0.00000377	-2.029319	0.004725	ENSG00000273710
-3.125729	0.0000729	-3.132719	0.000214	OR2A2
-3.129008	0.005677	-2.991369	0.014059	TSEN15P1
-3.132079	0.004516	-3.239787	0.006067	PUDPP3
-3.13704	0.000000065	-2.631861	0.0000217	ENSG00000260827
-3.139128	0.000000002	-3.216231	0.000000005	ENSG00000253475
-3.140933	0.000235	-3.22008	0.000444	FERD3L
-3.147825	0.0000818	-2.477175	0.004011	ENSG00000288055
-3.149011	0	-2.769598	0.000000238	SSTR4
-3.155444	0	-2.589552	0.000000672	ENSG00000231440
-3.158207	0.000000358	-2.457705	0.000197	ENSG00000284839
-3.16133	0.000000014	-2.671095	0.00000698	ENSG00000260311
-3.165155	0.0000158	-2.49092	0.001509	ENSG00000279572
-3.168572	0.0000143	-2.574716	0.000953	ENSG00000285643
-3.172507	0.000202	-3.188618	0.000503	ADGB-DT
-3.17252	0	-2.315824	0.00000719	ENSG00000257531
-3.174709	0.000000076	-2.61736	0.0000294	ENSG00000200834
-3.178543	0.00000464	-3.321693	0.00000923	ENSG00000253134
-3.180922	0.0000741	-3.67679	0.0000208	ENSG00000250915
-3.185317	0.00000809	-2.95469	0.0001	ENSG00000221083
-3.186202	0.000000005	-2.742099	0.00000211	ECM1P2
-3.186497	0	-2.676133	0.000000216	ENSG00000248773
-3.188632	0.020853	-3.456306	0.018972	ENSG00000279935
-3.192332	0.001233	-2.303073	0.032417	OR8B7P
-3.197222	0	-2.959583	0.000000067	ENSG00000224931
-3.198442	0.000000006	-2.797264	0.00000171	ENSG00000249780
-3.203261	0.000000044	-2.098748	0.000622	TERF1P1
-3.216429	0.0000291	-2.751367	0.000885	ENSG00000263237
-3.219447	0.000719	-2.688545	0.008887	ENSG00000238297
-3.222393	0.00000506	-2.930948	0.000106	DUX4L19
-3.223112	0	-2.663052	0.000000361	GSX1
-3.223896	0.000717	-3.268578	0.001397	NDUFB4P4
-3.226084	0.017222	-3.156205	0.030549	ENSG00000232622
-3.229804	0	-3.220533	0.000000001	VGLL2
-3.2299	0.0000201	-3.450238	0.0000224	ENSG00000259346
-3.241162	0.000000002	-3.149124	0.000000049	ENSG00000287752
-3.24512	0.009828	-3.037246	0.025211	ENSG00000243085
-3.24636	0.005908	-3.271377	0.009784	RPL21P130
-3.247202	0.000023	-2.55047	0.001888	ENSG00000285745
-3.253702	0.005054	-2.636222	0.037631	RNA5SP177
-3.255459	0.00000441	-2.298536	0.002538	FAM47C
-3.26046	0.00000231	-2.292897	0.002006	ENSG00000222852
-3.26254	0.000000521	-3.187115	0.00000481	ENSG00000179755
-3.264667	0	-2.000837	0.000281	THRB-IT1
-3.272224	0.00000172	-3.181181	0.0000112	RNU7-41P
-3.273678	0.0000752	-3.190865	0.000323	ENSG00000261566
-3.279403	0.0000696	-2.751155	0.001849	MIR8066
-3.294804	0.0000461	-3.42864	0.0000809	ENSG00000253884
-3.296019	0.000000033	-3.073758	0.00000133	PWWP4
-3.296856	0.000309	-3.067082	0.00176	ENSG00000260308
-3.301803	0.004335	-3.41118	0.005887	PES1P1
-3.303155	0.000547	-2.917794	0.004775	CST9LP1
-3.311323	0.000004	-2.422614	0.001546	ENSG00000254095
-3.315229	0.000000165	-2.292633	0.000662	AIMP1P1
-3.321028	0.00000908	-2.566444	0.001326	ENSG00000243385
-3.322477	0.00000021	-2.802811	0.000036	ENSG00000248984
-3.330007	0.000000015	-2.798726	0.00000709	NPBWR2
-3.332526	0.002658	-2.942466	0.01401	ACTRT2
-3.333496	0	-2.802323	0.000000411	NUTF2P6
-3.335226	0.000000591	-2.971774	0.0000352	ENSG00000213153
-3.336992	0.000000052	-2.454299	0.000153	RNA5SP466
-3.342591	0.000703	-2.903339	0.006657	ENSG00000266925
-3.347937	0	-2.517639	0.00000231	BTBD9-AS1
-3.350434	0.00000459	-3.517425	0.00000745	ENSG00000257519
-3.356126	0.003881	-3.488282	0.00505	CETN1
-3.368106	0.005132	-2.964103	0.023062	ENSG00000220131
-3.375142	0.000492	-3.008765	0.003887	MOS
-3.383148	0.000000008	-3.101967	0.000000701	NKX2-8
-3.39809	0.000000447	-2.670503	0.000178	ENSG00000277035
-3.401119	0.0000494	-2.704424	0.002765	ENSG00000279757
-3.484488	0.00000203	-3.130526	0.0000623	TAS2R41
-3.48724	0.0000994	-3.64542	0.000136	RPL36AP29
-3.492757	0.00000345	-2.832037	0.000412	OR10H2
-3.51203	0.000000008	-3.23801	0.000000493	RNU6-437P
-3.525742	0.00000734	-2.689112	0.001328	LSM3P5
-3.550849	0.00926	-3.296834	0.025219	RN7SKP67
-3.556553	0.0000171	-2.623918	0.003154	ENSG00000248229
-3.562395	0.001926	-2.725904	0.030039	MTCO1P43
-3.574527	0.000138	-3.004387	0.00296	ENSG00000264845
-3.616078	0.000000001	-3.375301	0.000000047	RNU6-969P
-3.696881	0.000000141	-3.177291	0.0000192	RNA5SP367
-3.699909	0.0000191	-3.54998	0.000138	ENSG00000214669
-3.759795	0.000000904	-3.486399	0.000018	PABPC1L2B
-3.77544	0.00000238	-2.566998	0.002716	ENSG00000274977
-3.844046	0	-3.0102	0.000000027	ENSG00000258490
-3.85234	0.000000367	-3.264161	0.0000484	RN7SL76P
-3.858405	0.00000134	-3.125398	0.000236	ENSG00000276949
-3.878206	0.00000444	-3.15082	0.000528	RN7SL377P
-3.923496	0.000000115	-2.823884	0.000341	RN7SL180P
-3.958498	0.000000011	-3.48657	0.00000194	RNY4P34
-3.966012	0.006485	-3.279369	0.039001	ENSG00000250523
