# Supplementary material for: Endoscopic healing in pediatric IBD perpetuates a persistent signature defined by Th17 cells with molecular and microbial drivers of disease
Source: Cell Rep Med. 2025 Jul 15;6(7):102236. doi: 10.1016/j.xcrm.2025.102236 (PMC12281438; doi:10.1016/j.xcrm.2025.102236)
Supplement: Table S4. DEGs active IBD: CD terminal ileum vs. CD sigmoid colon, related to Figure S5 [file mmc5.xlsx]

## Sheet: Sheet 1
log2FC_positive_upregulated_in_CD_IL_Active	padj	ensID	label
-2.4754	1.57507e-14	ENSG00000237330	RNF223
3.21188	2.48275e-13	ENSG00000237058	MMEL1-AS1
2.27185	5.02831e-09	ENSG00000197241	SLC2A7
3.0614	2.18455e-17	ENSG00000142583	SLC2A5
2.08951	8.64455e-10	ENSG00000162461	SLC25A34
3.05332	2.24568e-15	ENSG00000268869	ESPNP
2.34674	7.09104e-06	ENSG00000279151	ENSG00000279151
-2.63494	2.64231e-11	ENSG00000117115	PADI2
2.15356	0.000588095	ENSG00000188784	PLA2G2E
2.47132	0.000264342	ENSG00000284743	ENSG00000284743
3.64855	4.71904e-08	ENSG00000179546	HTR1D
2.64474	2.84712e-13	ENSG00000225315	ENSG00000225315
2.64338	2.70388e-13	ENSG00000142661	MYOM3
2.65395	5.86281e-13	ENSG00000230703	MYOM3-AS1
-2.34123	3.91408e-07	ENSG00000230023	LINC02800
2.11784	4.4771e-08	ENSG00000236155	ZPLD2P
3.46516	1.09828e-16	ENSG00000131910	NR0B2
-2.21643	2.0157e-05	ENSG00000174950	CD164L2
2.26433	9.45391e-28	ENSG00000121753	ADGRB2
-2.57478	1.62711e-07	ENSG00000255811	ENSG00000255811
-2.84314	5.36499e-08	ENSG00000188910	GJB3
-3.64283	3.47694e-33	ENSG00000158315	RHBDL2
4.05032	5.89294e-15	ENSG00000127129	EDN2
-2.94758	1.14496e-23	ENSG00000177181	RIMKLA
-3.27078	8.21955e-16	ENSG00000117407	ARTN
-2.41096	2.04105e-08	ENSG00000142959	BEST4
3.62355	1.35257e-07	ENSG00000187048	CYP4A11
-2.26888	1.34287e-19	ENSG00000237424	FOXD2-AS1
-3.83637	3.75517e-35	ENSG00000186564	FOXD2
-3.78955	1.29199e-21	ENSG00000227947	LINC01738
4.55435	5.24064e-28	ENSG00000117834	SLC5A9
4.69402	4.52495e-26	ENSG00000272491	ENSG00000272491
2.61348	0.00102043	ENSG00000252032	RNU6-1281P
3.49848	2.93382e-16	ENSG00000162383	SLC1A7
3.49736	5.76884e-08	ENSG00000235563	ENSG00000235563
3.37763	2.1604e-13	ENSG00000230728	ENSG00000230728
5.49604	4.83504e-37	ENSG00000236341	ENSG00000236341
-3.49376	3.94912e-08	ENSG00000240563	L1TD1
-3.98579	4.19025e-08	ENSG00000200174	ENSG00000200174
-2.41154	5.31558e-09	ENSG00000132854	KANK4
-2.08896	8.23504e-10	ENSG00000162433	AK4
-9.78521	3.21111e-19	ENSG00000172410	INSL5
-2.99135	2.18284e-10	ENSG00000231080	ENSG00000231080
2.75536	0.000174235	ENSG00000154007	ASB17
2.47893	0.00177989	ENSG00000199959	ENSG00000199959
-2.15326	1.41847e-13	ENSG00000249237	ENSG00000249237
2.0028	6.66452e-10	ENSG00000180869	LINC01555
-2.06563	1.6462e-09	ENSG00000171517	LPAR3
-3.54786	3.36381e-11	ENSG00000142871	CCN1
-3.11464	4.31824e-06	ENSG00000016602	CLCA4
-2.822	4.25517e-05	ENSG00000224466	CDCA4P2
-3.11531	1.46989e-07	ENSG00000236915	CLCA4-AS1
2.93835	8.40855e-24	ENSG00000198691	ABCA4
2.00186	1.00518e-10	ENSG00000243967	NBPF5P
2.13867	1.77778e-08	ENSG00000186086	NBPF6
2.24483	8.01637e-06	ENSG00000285698	ENSG00000285698
-2.27567	1.65727e-11	ENSG00000173212	MAB21L3
2.40304	1.15936e-11	ENSG00000116882	HAO2
2.07662	0.0424438	ENSG00000203859	HSD3B2
2.10473	0.0240231	ENSG00000203858	HSD3BP2
5.72846	8.96891e-31	ENSG00000203857	HSD3B1
3.88757	9.99184e-07	ENSG00000226443	GAPDHP32
-3.27615	3.55277e-07	ENSG00000134240	HMGCS2
3.06468	3.36032e-05	ENSG00000223495	ENSG00000223495
2.89931	2.93754e-07	ENSG00000235887	LINC02799
3.37942	9.06632e-08	ENSG00000277199	LINC01632
4.6282	8.12588e-27	ENSG00000174827	PDZK1
4.06945	5.20847e-27	ENSG00000215859	PDZK1P1
2.37472	1.3042e-11	ENSG00000285554	LINC02988
-2.27463	7.59901e-10	ENSG00000143416	SELENBP1
2.96769	0.00186003	ENSG00000187173	LCE2A
3.2613	4.88809e-09	ENSG00000143595	AQP10
-2.01765	0.000111539	ENSG00000185499	MUC1
3.15641	1.15117e-16	ENSG00000143627	PKLR
2.09503	1.50676e-07	ENSG00000287839	ENSG00000287839
3.36113	0.00028159	ENSG00000272971	ENSG00000272971
2.94583	3.53889e-14	ENSG00000132702	HAPLN2
4.7061	1.5311e-09	ENSG00000198358	ENSG00000198358
3.5413	5.0559e-10	ENSG00000158764	ITLN2
4.82941	4.53494e-29	ENSG00000010932	FMO1
2.8662	0.000212459	ENSG00000230547	HMGB1P11
2.13737	1.89523e-09	ENSG00000120341	SEC16B
-2.26829	8.18043e-06	ENSG00000261250	ENSG00000261250
2.12547	1.41369e-08	ENSG00000231966	LINC02818
2.76018	1.20043e-07	ENSG00000237292	LINC01732
-2.31356	0.000237127	ENSG00000179930	ZNF648
-2.80327	0.000145996	ENSG00000224810	ENSG00000224810
-4.30792	1.33777e-09	ENSG00000225982	ENSG00000225982
-3.2819	3.08249e-07	ENSG00000261729	ENSG00000261729
-2.13981	5.39843e-06	ENSG00000090104	RGS1
-2.68307	2.15087e-10	ENSG00000287364	ENSG00000287364
2.60978	5.01752e-15	ENSG00000234996	ACTG1P25
2.72284	4.37046e-11	ENSG00000170498	KISS1
2.88354	4.97057e-19	ENSG00000174567	GOLT1A
-2.65167	8.40432e-14	ENSG00000174514	MFSD4A
2.368	0.000150549	ENSG00000228792	ENSG00000228792
-2.40481	2.06345e-08	ENSG00000162772	ATF3
2.84466	6.01416e-21	ENSG00000162769	FLVCR1
2.79444	2.34207e-16	ENSG00000196482	ESRRG
2.18213	1.35124e-08	ENSG00000207590	MIR215
2.02467	5.44243e-05	ENSG00000207624	MIR194-1
2.1497	1.48819e-13	ENSG00000162817	C1orf115
-2.05264	0.00471412	ENSG00000228437	LINC02474
2.39859	6.21719e-05	ENSG00000287338	ENSG00000287338
-6.44694	6.60007e-38	ENSG00000243709	LEFTY1
-2.31528	5.94377e-07	ENSG00000248322	ENSG00000248322
-4.82078	8.65692e-29	ENSG00000143768	LEFTY2
3.3826	2.04083e-05	ENSG00000271399	ENSG00000271399
-2.92185	5.47451e-12	ENSG00000162722	TRIM58
-3.90555	6.33514e-09	ENSG00000238243	OR2W3
3.08611	4.72836e-19	ENSG00000235779	ENSG00000235779
-2.3995	0.00641392	ENSG00000203635	ENSG00000203635
2.63805	2.33833e-13	ENSG00000285872	ENSG00000285872
2.58788	0.000341262	ENSG00000231403	ENSG00000231403
-2.70246	5.37431e-15	ENSG00000163032	VSNL1
8.49296	1.55434e-22	ENSG00000261012	ENSG00000261012
10.4711	3.77346e-35	ENSG00000084674	APOB
10.1172	1.53087e-25	ENSG00000280390	ENSG00000280390
5.46415	6.58731e-16	ENSG00000287956	ENSG00000287956
-2.39063	4.91171e-10	ENSG00000173557	CIMIP2C
-2.02377	5.43877e-17	ENSG00000084764	MAPRE3
5.0139	3.22788e-44	ENSG00000138030	KHK
4.31964	1.37257e-29	ENSG00000138028	CGREF1
4.26263	6.54931e-27	ENSG00000163803	PLB1
3.5656	2.7254e-19	ENSG00000230730	ENSG00000230730
3.08766	1.61274e-07	ENSG00000285984	ENSG00000285984
3.04305	5.62022e-19	ENSG00000158089	GALNT14
2.43823	5.09562e-13	ENSG00000226491	FTOP1
-2.43658	0.00450111	ENSG00000231826	LINC01819
4.78653	8.20226e-34	ENSG00000138075	ABCG5
5.18783	3.8385e-33	ENSG00000143921	ABCG8
2.56172	9.24035e-20	ENSG00000138079	SLC3A1
5.94273	7.03265e-24	ENSG00000144035	NAT8
3.89837	2.29834e-20	ENSG00000163016	ALMS1P1
5.17166	1.06555e-26	ENSG00000204872	NAT8B
-2.33526	2.08697e-11	ENSG00000287687	ENSG00000287687
-2.16415	3.41629e-08	ENSG00000286739	ENSG00000286739
-2.10008	4.98878e-10	ENSG00000159399	HK2
2.06884	0.00263479	ENSG00000229494	ENSG00000229494
7.54947	1.80405e-18	ENSG00000143954	REG3G
4.86471	2.48345e-05	ENSG00000172023	REG1B
3.6287	0.00144274	ENSG00000115386	REG1A
3.91578	3.0146e-06	ENSG00000204787	REG1CP
4.97247	2.44094e-07	ENSG00000172016	REG3A
4.94109	1.55257e-09	ENSG00000224879	ENSG00000224879
2.75416	6.94079e-05	ENSG00000182814	FUNDC2P2
2.49664	4.22984e-09	ENSG00000286698	ENSG00000286698
2.45335	4.42595e-09	ENSG00000236969	GGT8P
2.05571	8.6789e-05	ENSG00000236564	YWHAQP5
-2.12011	3.94558e-05	ENSG00000115590	IL1R2
-2.89212	2.47181e-17	ENSG00000115616	SLC9A2
-2.06166	0.000419897	ENSG00000144057	ST6GAL2
2.97719	9.55042e-20	ENSG00000186148	ENSG00000186148
2.81961	2.18802e-19	ENSG00000283684	ENSG00000283684
3.01397	3.21977e-15	ENSG00000240069	GPAA1P1
3.15098	1.59707e-22	ENSG00000261760	ENSG00000261760
3.5693	3.35633e-22	ENSG00000230596	GPAA1P2
2.89987	7.86218e-22	ENSG00000273471	ENSG00000273471
2.87285	5.25135e-21	ENSG00000184115	ENSG00000184115
-4.18121	2.13768e-07	ENSG00000280228	AMANZI
-2.87577	0.00216841	ENSG00000180152	XIAPP3
-2.29514	6.47996e-06	ENSG00000125571	IL37
-2.22046	0.00124953	ENSG00000235026	DPP10-AS1
-4.94669	1.63624e-36	ENSG00000115112	TFCP2L1
-2.39356	2.00374e-07	ENSG00000213225	NOC2LP1
2.0287	2.90849e-11	ENSG00000176771	NCKAP5
2.35935	0.0124988	ENSG00000279512	ENSG00000279512
3.80762	2.60997e-06	ENSG00000232474	NCKAP5-IT1
4.30802	5.30694e-11	ENSG00000115850	LCT
3.3244	0.000863506	ENSG00000279024	ENSG00000279024
2.89275	1.46236e-12	ENSG00000224675	GALNT13-AS1
3.50136	4.27206e-17	ENSG00000287900	ENSG00000287900
3.77172	1.2805e-23	ENSG00000162989	KCNJ3
-2.2916	9.11918e-09	ENSG00000153234	NR4A2
3.47188	2.0294e-23	ENSG00000197635	DPP4
3.18442	7.0626e-14	ENSG00000230918	DPP4-DT
-3.7512	7.44966e-17	ENSG00000228222	ENSG00000228222
-4.41347	1.73612e-31	ENSG00000235335	B3GALT1-AS1
-5.92135	3.39748e-28	ENSG00000172318	B3GALT1
-2.23048	1.04708e-07	ENSG00000073734	ABCB11
-2.99067	3.03937e-21	ENSG00000073737	DHRS9
-3.00923	8.88478e-06	ENSG00000235321	ENSG00000235321
3.06545	8.39877e-16	ENSG00000071967	CYBRD1
-3.00878	0.043955	ENSG00000170178	HOXD12
-4.98676	7.58358e-19	ENSG00000128713	HOXD11
-6.21671	1.58933e-24	ENSG00000128710	HOXD10
-2.01724	2.65678e-06	ENSG00000128709	HOXD9
-3.20581	2.62852e-10	ENSG00000225421	ENSG00000225421
-2.23068	1.64787e-11	ENSG00000225953	SATB2-AS1
7.87068	5.42302e-51	ENSG00000144410	CPO
6.23953	2.10837e-26	ENSG00000021826	CPS1
-2.07165	2.54947e-06	ENSG00000144452	ABCA12
2.09862	4.40647e-14	ENSG00000135929	CYP27A1
2.24259	1.76641e-07	ENSG00000272555	ENSG00000272555
2.60007	2.46446e-10	ENSG00000213901	SLC23A3
2.12599	1.41615e-06	ENSG00000268896	ENSG00000268896
-2.26227	1.42838e-07	ENSG00000272944	ENSG00000272944
4.66427	1.79031e-16	ENSG00000168955	TM4SF20
2.08638	2.74027e-06	ENSG00000244280	ECEL1P2
2.68576	4.60656e-06	ENSG00000237087	ENSG00000237087
5.31595	2.00783e-31	ENSG00000163295	ALPI
4.66544	6.04163e-38	ENSG00000241409	ENSG00000241409
6.18275	3.76818e-50	ENSG00000115474	KCNJ13
4.26139	7.57373e-10	ENSG00000228445	UGT1A2P
2.28602	0.000251468	ENSG00000178836	ENSG00000178836
2.00115	3.46449e-10	ENSG00000124839	RAB17
-2.60948	3.43813e-09	ENSG00000218416	GPC1-AS1
-5.56867	1.54247e-37	ENSG00000154252	GAL3ST2
-6.40695	8.45256e-28	ENSG00000215023	ENSG00000215023
-2.39657	3.88088e-12	ENSG00000224272	ENSG00000224272
-2.14828	0.00361917	ENSG00000287971	ENSG00000287971
2.92049	1.11095e-16	ENSG00000125046	SSUH2
3.74834	5.9103e-17	ENSG00000187288	CIDEC
-2.22906	1.5989e-09	ENSG00000168314	MOBP
-3.39454	3.1922e-09	ENSG00000285885	ENSG00000285885
2.1938	9.23703e-06	ENSG00000287415	ENSG00000287415
3.89766	1.02119e-12	ENSG00000279017	ENSG00000279017
3.09485	4.75454e-09	ENSG00000163817	SLC6A20
2.03107	2.46098e-15	ENSG00000285788	ENSG00000285788
2.6624	5.42543e-18	ENSG00000173585	CCR9
2.44037	3.45914e-14	ENSG00000114268	PFKFB4
2.64813	0.00213344	ENSG00000278799	MIR6823
2.43538	2.38471e-16	ENSG00000173531	MST1
2.59883	2.50371e-16	ENSG00000259970	ENSG00000259970
2.01841	1.08313e-17	ENSG00000243989	ACY1
3.86097	7.33873e-08	ENSG00000285685	ENSG00000285685
3.4948	3.63082e-20	ENSG00000010319	SEMA3G
2.61131	0.00018286	ENSG00000243384	ENSG00000243384
2.47794	4.1983e-12	ENSG00000144820	ADGRG7
3.54022	1.25413e-17	ENSG00000241224	C3orf85
-2.24721	4.25517e-05	ENSG00000065371	ROPN1
-2.02075	3.27742e-05	ENSG00000169704	GP9
2.44016	1.76125e-12	ENSG00000172752	COL6A5
2.14673	5.34467e-11	ENSG00000129048	ACKR4
4.10694	7.75643e-06	ENSG00000168875	SOX14
4.02026	3.35034e-34	ENSG00000248932	COPB2-DT
7.87477	1.84299e-65	ENSG00000114113	RBP2
6.47324	6.89808e-17	ENSG00000248790	ENSG00000248790
3.97299	4.13079e-08	ENSG00000169903	TM4SF4
4.39408	5.55962e-28	ENSG00000242908	AADACL2-AS1
2.29471	1.08134e-08	ENSG00000240602	AADACP1
3.38683	2.63481e-11	ENSG00000250271	ENSG00000250271
8.74015	2.48506e-45	ENSG00000114771	AADAC
5.56966	3.3981e-33	ENSG00000196549	MME
5.49497	8.19566e-30	ENSG00000240666	MME-AS1
2.06686	1.33109e-09	ENSG00000118849	RARRES1
3.67427	3.98871e-15	ENSG00000090402	SI
-5.67321	1.99899e-17	ENSG00000239205	LINC02023
3.27845	8.32046e-13	ENSG00000114204	SERPINI2
2.66657	8.80038e-10	ENSG00000174776	WDR49
6.78431	1.4058e-54	ENSG00000286856	ENSG00000286856
8.33185	5.09422e-24	ENSG00000199488	RNU1-70P
8.76546	3.44502e-47	ENSG00000163581	SLC2A2
2.2343	5.79316e-11	ENSG00000223387	LINC02068
2.26649	6.03316e-10	ENSG00000286086	ENSG00000286086
-3.26239	1.90359e-24	ENSG00000090530	P3H2
-2.09463	3.42548e-15	ENSG00000127249	ATP13A4
-2.36634	4.25517e-05	ENSG00000225473	ATP13A4-AS1
-3.39982	3.04218e-14	ENSG00000145113	MUC4
-3.62849	5.80149e-16	ENSG00000276489	MIR6829
-2.10684	1.11441e-06	ENSG00000286017	ENSG00000286017
5.7447	3.8618e-19	ENSG00000216560	LINC00955
6.35948	7.7658e-20	ENSG00000250681	ENSG00000250681
-2.75984	2.97377e-10	ENSG00000163993	S100P
2.60279	0.000161758	ENSG00000186146	DEFB131A
2.03093	0.0184605	ENSG00000252002	RNA5SP154
2.80566	4.21295e-12	ENSG00000250634	LINC01182
6.70856	2.74729e-17	ENSG00000250497	ENSG00000250497
-4.0247	1.12525e-14	ENSG00000137440	FGFBP1
3.18502	1.51469e-16	ENSG00000286046	ENSG00000286046
4.51425	2.15165e-09	ENSG00000251048	ENSG00000251048
3.56341	8.71902e-34	ENSG00000249948	GBA3
-3.58729	4.35546e-11	ENSG00000251292	ERVH-1
3.009	2.31976e-09	ENSG00000248608	ENSG00000248608
2.70581	4.86482e-13	ENSG00000248545	ENSG00000248545
3.75074	1.0089e-15	ENSG00000157765	SLC34A2
-3.70418	1.66067e-14	ENSG00000250781	ENSG00000250781
-5.9542	2.06779e-28	ENSG00000109182	CWH43
2.22776	0.00859926	ENSG00000250375	ENSG00000250375
2.69654	0.00191302	ENSG00000251529	ENSG00000251529
2.07719	0.00064187	ENSG00000198277	ENSG00000198277
3.35781	2.18802e-19	ENSG00000171234	UGT2B7
2.22769	0.0147609	ENSG00000196472	ENSG00000196472
2.83477	1.62711e-07	ENSG00000249956	UGT2B24P
2.60644	2.58469e-08	ENSG00000236959	SULT1D1P
5.80327	3.19921e-38	ENSG00000284695	ENSG00000284695
5.83267	2.02681e-29	ENSG00000109193	SULT1E1
-2.01695	2.95823e-05	ENSG00000163737	PF4
-2.37245	7.43222e-05	ENSG00000163734	CXCL3
-2.82982	1.00137e-08	ENSG00000124882	EREG
-3.7917	4.72836e-19	ENSG00000109321	AREG
-2.68532	2.03456e-17	ENSG00000169116	PARM1
-2.687	2.23843e-14	ENSG00000248165	ENSG00000248165
3.47217	1.72137e-15	ENSG00000138669	PRKG2
2.87037	1.28633e-12	ENSG00000251059	PRKG2-AS1
-2.58495	9.18399e-06	ENSG00000286618	ENSG00000286618
-2.95348	1.09009e-05	ENSG00000118785	SPP1
2.91675	3.23762e-09	ENSG00000118777	ABCG2
9.34907	4.84996e-71	ENSG00000138823	MTTP
9.90239	1.18782e-53	ENSG00000248676	ENSG00000248676
2.65128	0.000198464	ENSG00000250298	GIMD1
-3.04604	0.000613242	ENSG00000248200	ENSG00000248200
8.18443	4.06984e-68	ENSG00000138792	ENPEP
8.68172	4.41167e-48	ENSG00000250511	ENSG00000250511
3.60093	3.0499e-07	ENSG00000250103	PANCR
2.09132	0.00875437	ENSG00000164093	PITX2
4.01933	1.57398e-24	ENSG00000145384	FABP2
-2.36343	3.21977e-15	ENSG00000173376	NDNF
-2.81038	5.44243e-05	ENSG00000287692	ENSG00000287692
-2.97427	7.49584e-05	ENSG00000250252	LINC02430
-2.0608	8.4211e-08	ENSG00000248210	LINC02355
-2.38781	6.25106e-11	ENSG00000234828	IQCM
-2.59023	1.87129e-07	ENSG00000250905	ENSG00000250905
3.99893	5.10464e-16	ENSG00000249022	ENSG00000249022
-2.20321	0.0143779	ENSG00000278981	ENSG00000278981
4.32931	2.34779e-17	ENSG00000121207	LRAT
-3.44015	0.000378676	ENSG00000250538	NPY2R-AS1
-3.20223	8.05234e-05	ENSG00000185149	NPY2R
-2.37999	2.72251e-10	ENSG00000164128	NPY1R
-2.39861	9.45921e-09	ENSG00000250266	LINC01612
-2.08845	0.00162225	ENSG00000251061	LINC02512
2.80274	7.21168e-12	ENSG00000088926	F11
-2.68005	3.30031e-14	ENSG00000272297	ENSG00000272297
-2.33021	4.60466e-08	ENSG00000168412	MTNR1A
-2.96821	0.0190356	ENSG00000250829	ENSG00000250829
3.49338	2.7125e-10	ENSG00000249201	TERLR1
4.63447	1.91436e-12	ENSG00000174358	SLC6A19
4.20984	1.63378e-19	ENSG00000113492	AGXT2
3.44692	1.2518e-09	ENSG00000145626	UGT3A1
2.01334	1.92723e-06	ENSG00000272234	ENSG00000272234
2.39255	4.18919e-22	ENSG00000170571	EMB
-3.73013	0.0061024	ENSG00000169271	HSPB3
3.97881	1.1204e-26	ENSG00000225940	C5orf67
5.51275	7.7667e-17	ENSG00000234553	ENSG00000234553
-3.8119	8.61638e-07	ENSG00000275634	ENSG00000275634
4.43938	6.03386e-22	ENSG00000251493	FOXD1
4.6323	4.75617e-15	ENSG00000247993	FOXD1-AS1
2.24311	0.00181568	ENSG00000287701	ENSG00000287701
2.5832	1.74031e-16	ENSG00000249856	ENSG00000249856
4.03985	3.09728e-31	ENSG00000176928	GCNT4
3.15388	5.21352e-10	ENSG00000172497	ACOT12
-2.14184	0.00113168	ENSG00000248757	LINC02115
6.76553	3.56999e-26	ENSG00000250358	LINC02200
-2.41567	2.9875e-12	ENSG00000196900	SPMIP10
-2.48414	1.45919e-09	ENSG00000213630	BOLA3P3
2.23291	7.89689e-18	ENSG00000234758	ENSG00000234758
2.4737	1.40792e-25	ENSG00000164398	ACSL6
4.45505	1.15135e-11	ENSG00000231585	ENSG00000231585
2.17173	5.46774e-11	ENSG00000198944	SOWAHA
3.68338	3.59502e-23	ENSG00000164406	LEAP2
3.68479	5.4614e-07	ENSG00000249073	WSPAR
2.02968	1.38728e-08	ENSG00000226306	NPY6R
-3.3371	1.81169e-10	ENSG00000120738	EGR1
2.37367	1.58376e-20	ENSG00000170482	SLC23A1
-3.23058	4.21295e-12	ENSG00000113070	HBEGF
-4.43078	8.47793e-23	ENSG00000133710	SPINK5
-3.04358	5.54062e-17	ENSG00000247199	FBXO38-DT
-2.15834	1.2646e-08	ENSG00000132915	PDE6A
-2.71999	6.36585e-06	ENSG00000155850	SLC26A2
2.19716	0.00598274	ENSG00000288081	ENSG00000288081
-2.13251	0.0272041	ENSG00000132911	NMUR2
-3.11818	2.2393e-09	ENSG00000113249	HAVCR1
8.99423	4.52123e-33	ENSG00000170231	FABP6
6.38044	1.28765e-23	ENSG00000247699	FABP6-AS1
3.03809	4.66216e-08	ENSG00000250256	ENSG00000250256
2.25077	1.64787e-11	ENSG00000074276	CDHR2
2.20514	0.00591448	ENSG00000219992	ENSG00000219992
2.56869	5.74024e-11	ENSG00000180537	RNF182
-2.42258	6.74047e-08	ENSG00000230873	STMND1
-2.31267	4.49069e-08	ENSG00000112183	RBM24
-2.65986	0.000520237	ENSG00000146049	KAAG1
-2.07807	6.90829e-06	ENSG00000272273	IER3-AS1
-2.21925	1.56926e-06	ENSG00000137331	IER3
-2.22698	6.159e-07	ENSG00000228022	HCG20
2.52225	2.86581e-09	ENSG00000204290	BTNL2
3.1037	2.92452e-20	ENSG00000124602	UNC5CL
4.55238	2.50772e-08	ENSG00000096088	PGC
2.49172	2.90956e-09	ENSG00000112818	MEP1A
-2.35539	3.98472e-12	ENSG00000153294	ADGRF4
2.89377	4.76452e-10	ENSG00000124490	CRISP2
5.98318	5.49256e-32	ENSG00000235122	ENSG00000235122
2.83897	1.91895e-08	ENSG00000096006	CRISP3
4.97848	6.5133e-10	ENSG00000226707	ENSG00000226707
4.27389	7.91829e-16	ENSG00000124812	CRISP1
5.849	4.07063e-15	ENSG00000237674	GSTA7P
7.20031	8.41029e-37	ENSG00000244067	GSTA2
6.64649	1.30809e-27	ENSG00000243955	GSTA1
3.24987	3.05436e-05	ENSG00000223622	GSTA6P
4.5937	1.61443e-14	ENSG00000182793	GSTA5
2.83318	1.66328e-09	ENSG00000230375	GSTA11P
2.26573	0.000538229	ENSG00000230845	GSTA10P
4.00389	3.09967e-13	ENSG00000174156	GSTA3
3.40452	3.07699e-09	ENSG00000236996	MLIP-IT1
-2.05932	0.00185389	ENSG00000146166	LGSN
-4.29473	3.88356e-10	ENSG00000218274	ENSG00000218274
-2.61102	1.34451e-05	ENSG00000218048	ENSG00000218048
2.35544	1.14764e-09	ENSG00000164418	GRIK2
-2.95177	2.22388e-12	ENSG00000272398	CD24
4.05323	9.57743e-09	ENSG00000226181	ENSG00000226181
5.94628	1.10418e-32	ENSG00000256162	SMLR1
-2.37207	2.38104e-10	ENSG00000118523	CCN2
-2.10237	4.03284e-12	ENSG00000227220	CCN2-AS1
2.84204	1.31848e-07	ENSG00000179073	TAAR3P
2.32612	1.10055e-13	ENSG00000146411	SLC2A12
-2.31397	5.36735e-10	ENSG00000016402	IL20RA
2.23461	6.88762e-07	ENSG00000225415	ACKR4P1
3.09193	2.93734e-19	ENSG00000229017	LINC01277
3.54146	6.34389e-15	ENSG00000227192	ENSG00000227192
-2.45276	4.9206e-17	ENSG00000198729	PPP1R14C
5.07924	4.51421e-10	ENSG00000275419	ENSG00000275419
2.44876	1.86251e-06	ENSG00000219146	RPS4XP8
2.32376	8.04563e-37	ENSG00000130338	TULP4
3.53035	2.69243e-45	ENSG00000274023	ENSG00000274023
8.64148	3.28966e-70	ENSG00000287591	ENSG00000287591
2.86258	0.000274846	ENSG00000231720	ENSG00000231720
2.5773	2.59201e-05	ENSG00000228648	ENSG00000228648
2.98547	2.64231e-11	ENSG00000112494	UNC93A
2.17432	3.3443e-08	ENSG00000203690	TCP10L3
3.29256	1.49707e-16	ENSG00000224417	ENSG00000224417
-2.11609	1.5987e-07	ENSG00000073067	CYP2W1
-2.31204	9.36064e-15	ENSG00000164850	GPER1
-5.93364	9.71473e-07	ENSG00000243531	EVA1CP3
2.75752	1.56671e-09	ENSG00000229233	ENSG00000229233
3.58387	5.55962e-28	ENSG00000187546	AGMO
5.56943	1.90466e-17	ENSG00000164651	SP8
2.18336	2.26279e-05	ENSG00000122585	NPY
2.04971	6.23984e-15	ENSG00000105926	PALS2
3.73685	5.3571e-25	ENSG00000105928	GSDME
-3.73637	5.47237e-21	ENSG00000005073	HOXA11
-4.78226	1.39023e-30	ENSG00000240990	HOXA11-AS
-4.76089	3.03035e-20	ENSG00000273961	ENSG00000273961
-5.17148	6.52126e-27	ENSG00000278334	ENSG00000278334
-4.54136	6.47589e-21	ENSG00000276496	ENSG00000276496
-5.11057	5.67302e-33	ENSG00000253508	ENSG00000253508
-5.31161	1.60392e-15	ENSG00000277966	ENSG00000277966
-4.93626	5.47764e-23	ENSG00000278592	ENSG00000278592
-4.57441	4.33553e-24	ENSG00000278020	ENSG00000278020
-6.83095	7.1136e-30	ENSG00000106031	HOXA13
-6.67929	2.45947e-38	ENSG00000243766	HOTTIP
-6.50574	1.26187e-17	ENSG00000276609	ENSG00000276609
-6.14603	3.82516e-18	ENSG00000278708	ENSG00000278708
-6.48997	1.49563e-21	ENSG00000277469	ENSG00000277469
-7.06056	4.61457e-20	ENSG00000277553	ENSG00000277553
-2.48991	6.03652e-05	ENSG00000253405	EVX1-AS
-2.48545	8.68092e-05	ENSG00000106038	EVX1
-2.79137	8.54414e-06	ENSG00000197085	NPSR1-AS1
-3.43817	4.26822e-07	ENSG00000187258	NPSR1
2.02201	2.81266e-05	ENSG00000015520	NPC1L1
2.90391	2.24816e-16	ENSG00000287574	ENSG00000287574
3.78243	0.000633566	ENSG00000240355	ENSG00000240355
3.49419	0.00013531	ENSG00000230680	ENSG00000230680
-2.40043	5.18228e-10	ENSG00000223829	ENSG00000223829
2.51732	2.41216e-06	ENSG00000229403	ENSG00000229403
-2.71027	2.63739e-07	ENSG00000170419	VSTM2A
-2.54672	4.45969e-06	ENSG00000224223	VSTM2A-OT1
2.28513	0.00312832	ENSG00000230000	ENSG00000230000
2.10694	0.00812561	ENSG00000268181	ENSG00000268181
2.17378	1.46421e-11	ENSG00000146755	TRIM50
2.63652	1.00635e-13	ENSG00000009950	MLXIPL
-2.0352	7.22348e-11	ENSG00000232756	DDX3ILA1
2.18662	2.22344e-08	ENSG00000085563	ABCB1
2.03797	0.000131482	ENSG00000231956	HNRNPA1P9
2.77284	2.09932e-08	ENSG00000006128	TAC1
2.64421	8.06735e-13	ENSG00000160870	CYP3A7
2.64188	8.92545e-13	ENSG00000282301	CYP3A7-CYP3A51P
7.83397	4.99244e-35	ENSG00000160868	CYP3A4
3.07219	0.00850048	ENSG00000273407	CYP3A4-AS1
2.72634	0.000146266	ENSG00000263672	RN7SL750P
-5.16743	1.09806e-35	ENSG00000205277	MUC12
-4.59512	3.04535e-32	ENSG00000227053	MUC12-AS1
3.46221	7.18964e-12	ENSG00000169876	MUC17
3.52526	1.61006e-10	ENSG00000222636	RN7SKP54
-2.03845	0.00127206	ENSG00000106366	SERPINE1
3.08501	1.41191e-23	ENSG00000106404	CLDN15
2.68936	1.3311e-18	ENSG00000170629	DPY19L2P2
-3.57391	5.96414e-16	ENSG00000286013	ENSG00000286013
-2.28801	8.35025e-09	ENSG00000091138	SLC26A3
3.31126	1.33413e-10	ENSG00000226680	ENSG00000226680
6.23516	1.9951e-28	ENSG00000081800	SLC13A1
5.20224	5.26704e-20	ENSG00000234224	TMEM229A
2.501	3.49861e-17	ENSG00000242593	ENSG00000242593
-3.15256	4.89228e-05	ENSG00000287568	ENSG00000287568
-2.12768	1.06194e-09	ENSG00000286722	ENSG00000286722
4.63343	1.79837e-25	ENSG00000158516	CPA2
2.47348	0.00180886	ENSG00000226045	ENSG00000226045
5.57462	4.34903e-23	ENSG00000257335	MGAM
2.23204	9.71314e-06	ENSG00000240268	MOXD2P
3.05725	1.69626e-05	ENSG00000204983	PRSS1
4.85137	4.48055e-09	ENSG00000275896	PRSS2
4.10919	7.79349e-11	ENSG00000250591	PRSS3P1
3.90442	7.21757e-28	ENSG00000188037	CLCN1
2.66519	1.20663e-07	ENSG00000199370	ENSG00000199370
2.84963	4.17026e-07	ENSG00000242048	PRKAG2-AS2
4.0449	3.97486e-28	ENSG00000130234	ACE2
3.91878	1.28309e-28	ENSG00000285602	ENSG00000285602
3.48629	1.39489e-12	ENSG00000225833	ACE2-DT
2.36832	9.77805e-18	ENSG00000102174	PHEX
3.51634	3.21153e-13	ENSG00000224204	PHEX-AS1
4.30192	4.11316e-29	ENSG00000036473	OTC
4.09304	1.0029e-31	ENSG00000069535	MAOB
2.84151	2.63993e-05	ENSG00000226971	ENSG00000226971
-3.46335	9.5319e-07	ENSG00000276929	ENSG00000276929
3.31775	1.20982e-09	ENSG00000186912	P2RY4
-4.11326	1.53644e-20	ENSG00000007952	NOX1
-2.34992	6.14409e-12	ENSG00000239345	HNRNPA1P26
5.21428	1.49866e-18	ENSG00000123561	SERPINA7
3.26431	4.40899e-10	ENSG00000165376	CLDN2
3.92601	4.70227e-05	ENSG00000189372	ENSG00000189372
-4.42337	1.52878e-27	ENSG00000241743	XACT
-3.63665	0.00123599	ENSG00000201674	ENSG00000201674
6.96339	6.92576e-38	ENSG00000122121	XPNPEP2
3.66351	1.3484e-19	ENSG00000156920	ADGRG4
2.79087	1.93018e-09	ENSG00000286051	MAGEA6-DT
2.07688	0.0116465	ENSG00000278803	PWWP4
5.71575	2.21091e-11	ENSG00000164822	DEFA6
3.78963	4.37126e-08	ENSG00000164821	DEFA4
3.75635	8.99891e-07	ENSG00000223629	DEFA8P
2.85051	5.41779e-06	ENSG00000206047	DEFA1
2.85253	5.86076e-06	ENSG00000240247	DEFA1B
2.99126	9.90776e-07	ENSG00000239839	DEFA3
4.5859	5.90286e-10	ENSG00000234178	DEFA11P
4.94566	2.3258e-07	ENSG00000164816	DEFA5
2.97643	9.07582e-05	ENSG00000284728	ENSG00000284728
-2.85221	0.0487025	ENSG00000177257	DEFB4B
2.05994	5.3283e-08	ENSG00000198129	DEFB107B
2.84546	0.00156052	ENSG00000284698	ENSG00000284698
-2.08679	0.000351764	ENSG00000284724	ENSG00000284724
-2.66582	4.24151e-06	ENSG00000284613	ENSG00000284613
2.20168	5.9039e-07	ENSG00000175445	LPL
2.91271	3.29901e-09	ENSG00000286346	ENSG00000286346
2.32645	3.76431e-09	ENSG00000168490	PHYHIP
2.22561	2.3579e-15	ENSG00000245025	ENSG00000245025
2.20114	1.7047e-15	ENSG00000008853	RHOBTB2
-2.16021	0.000902152	ENSG00000159167	STC1
-2.84219	2.37039e-18	ENSG00000137561	TTPA
2.83353	0.000661015	ENSG00000147571	CRH
2.31697	3.98118e-13	ENSG00000253302	STAU2-AS1
2.12491	0.0023666	ENSG00000254273	ENSG00000254273
2.37037	1.86122e-19	ENSG00000164749	HNF4G
-2.00248	0.0323974	ENSG00000213791	ENSG00000213791
-6.31299	3.82417e-22	ENSG00000133742	CA1
2.11316	6.10461e-11	ENSG00000164879	CA3
-4.4686	5.44467e-25	ENSG00000253549	CA3-AS1
-6.53148	2.80072e-30	ENSG00000104267	CA2
-2.0425	0.0212382	ENSG00000241003	ENSG00000241003
4.18832	1.15952e-10	ENSG00000271930	ENSG00000271930
4.32228	3.34379e-19	ENSG00000164920	OSR2
3.08394	3.32503e-10	ENSG00000229625	ENSG00000229625
2.45379	0.000386452	ENSG00000253737	ENSG00000253737
2.22569	9.05239e-08	ENSG00000253477	ENSG00000253477
2.28396	7.48777e-13	ENSG00000184156	KCNQ3
2.05666	1.16312e-07	ENSG00000254258	ENSG00000254258
2.12208	3.03184e-16	ENSG00000185000	DGAT1
2.12087	3.40342e-15	ENSG00000284229	MIR6848
2.13658	3.21488e-13	ENSG00000147804	SLC39A4
-2.24483	2.42979e-05	ENSG00000173253	DMRT2
2.30661	2.18325e-10	ENSG00000106688	SLC1A1
2.08522	0.0489995	ENSG00000230920	ENSG00000230920
3.02618	9.36436e-20	ENSG00000164946	FREM1
3.40511	4.2569e-07	ENSG00000283647	ENSG00000283647
4.45618	1.69791e-21	ENSG00000237153	ENSG00000237153
4.23711	8.38439e-06	ENSG00000241152	RN7SL720P
3.23261	4.36373e-14	ENSG00000171889	MIR31HG
3.27378	1.11336e-08	ENSG00000238271	IFNWP19
3.06957	1.05031e-08	ENSG00000184995	IFNE
3.05127	1.12459e-12	ENSG00000165269	AQP7
3.29096	2.90376e-23	ENSG00000165272	AQP3
3.34141	3.56874e-09	ENSG00000281491	DNAJB5-DT
2.82246	6.11842e-08	ENSG00000107159	CA9
2.59	7.64724e-08	ENSG00000283246	MEP1AP1
3.35877	0.00129184	ENSG00000274688	ENSG00000274688
2.11639	0.000592834	ENSG00000224537	MEP1AP4
-2.43526	0.000833313	ENSG00000271225	BNIP3P4
-2.51751	5.92691e-06	ENSG00000197550	ENSG00000197550
2.1686	1.52657e-06	ENSG00000284611	ENSG00000284611
3.84306	2.7047e-15	ENSG00000181778	TMEM252
2.5058	8.90599e-17	ENSG00000119125	GDA
3.7663	1.44694e-14	ENSG00000235523	ENSG00000235523
-2.51629	5.28921e-09	ENSG00000148053	NTRK2
2.83855	0.000628585	ENSG00000233884	ENSG00000233884
3.16171	4.23008e-09	ENSG00000214888	NPAP1P9
2.32413	1.18755e-06	ENSG00000234460	ENSG00000234460
2.65417	1.89258e-10	ENSG00000165023	DIRAS2
2.47085	3.0028e-16	ENSG00000231806	PCAT7
2.72802	1.20347e-19	ENSG00000165140	FBP1
2.75374	3.55749e-08	ENSG00000228957	ENSG00000228957
3.20532	3.22712e-06	ENSG00000227411	ACNATP
2.00809	7.95387e-07	ENSG00000136881	BAAT
7.52373	2.32299e-22	ENSG00000136872	ALDOB
-2.00471	1.06034e-06	ENSG00000225531	ENSG00000225531
2.66278	1.00185e-20	ENSG00000173258	ZNF483
2.75042	7.35992e-22	ENSG00000106853	PTGR1
2.84687	2.35815e-22	ENSG00000224644	ENSG00000224644
2.21222	1.99558e-10	ENSG00000078725	BRINP1
-2.71722	2.03656e-17	ENSG00000106992	AK1
-3.11153	7.44895e-23	ENSG00000257524	ENSG00000257524
-3.21862	8.7028e-21	ENSG00000160408	ST6GALNAC6
2.21991	4.77098e-16	ENSG00000170835	CEL
3.45675	3.36413e-17	ENSG00000170827	CELP
-2.64764	0.000101852	ENSG00000196990	FAM163B
2.83539	2.00345e-13	ENSG00000176919	C8G
4.60055	2.43018e-21	ENSG00000198569	SLC34A3
6.00873	8.08209e-55	ENSG00000174885	NLRP6
2.06956	3.38684e-10	ENSG00000099834	CDHR5
-6.03771	1.59369e-33	ENSG00000117983	MUC5B
-6.26981	1.26365e-28	ENSG00000255177	MUC5B-AS1
-5.01903	9.26715e-12	ENSG00000275669	MIR6744
-2.13238	2.61817e-07	ENSG00000181649	PHLDA2
-2.81526	9.06713e-06	ENSG00000167332	OR51E2
2.27328	0.00105825	ENSG00000248332	TUB-AS1
-2.31733	0.0173464	ENSG00000255400	LINC02989
2.38162	6.58274e-08	ENSG00000254789	ENSG00000254789
-4.05771	3.04691e-12	ENSG00000254645	ENSG00000254645
3.36207	4.5622e-20	ENSG00000284094	MIR6073
3.24232	1.05031e-08	ENSG00000254878	ENSG00000254878
2.11544	3.74332e-06	ENSG00000256464	YWHABP2
8.09312	1.38216e-52	ENSG00000148942	SLC5A12
2.72642	7.90786e-06	ENSG00000254934	LINC00678
2.27291	3.7147e-12	ENSG00000121690	DEPDC7
-2.03686	0.00187781	ENSG00000205177	C11orf91
4.37682	5.01944e-20	ENSG00000180720	CHRM4
5.39591	5.42605e-16	ENSG00000086205	FOLH1
-8.32046	1.0677e-28	ENSG00000071203	MS4A12
3.37266	2.299e-17	ENSG00000166959	MS4A8
7.70432	3.17865e-45	ENSG00000214782	MS4A18
2.04692	1.90338e-07	ENSG00000166961	MS4A15
8.78246	9.91598e-50	ENSG00000172689	MS4A10
4.13773	3.0968e-19	ENSG00000168060	NAALADL1
-2.41405	0.000343254	ENSG00000175592	FOSL1
-2.12664	6.70065e-14	ENSG00000173621	LRFN4
2.85096	1.93918e-21	ENSG00000132744	ACY3
2.6334	1.94824e-14	ENSG00000251637	LINC02754
2.68385	3.64183e-06	ENSG00000206587	RNU6-46P
-2.11817	5.19409e-05	ENSG00000172927	MYEOV
-2.52555	0.000198532	ENSG00000260877	ENSG00000260877
2.0963	0.00255178	ENSG00000255980	LINC02953
4.67032	1.43568e-10	ENSG00000162344	FGF19
2.09546	7.85796e-12	ENSG00000085741	WNT11
2.56856	1.45344e-11	ENSG00000254933	ENSG00000254933
2.10933	2.30345e-16	ENSG00000178301	AQP11
2.58491	0.0111694	ENSG00000279341	ENSG00000279341
4.86768	1.53073e-16	ENSG00000134612	FOLH1B
-2.78348	0.00229478	ENSG00000137673	MMP7
5.32044	7.21232e-08	ENSG00000281655	ENSG00000281655
-2.10687	0.00509028	ENSG00000270204	ENSG00000270204
-2.82212	3.55456e-17	ENSG00000095110	NXPE1
-2.72371	3.85736e-06	ENSG00000238724	ENSG00000238724
-6.93879	1.32248e-43	ENSG00000137634	NXPE4
-4.37615	1.02873e-07	ENSG00000256674	ENSG00000256674
2.27918	1.94817e-05	ENSG00000237937	LINC02702
3.90715	2.68435e-09	ENSG00000110243	APOA5
4.31749	6.47996e-06	ENSG00000236267	LNC-RHL1
10.8396	1.46692e-31	ENSG00000285513	ENSG00000285513
10.7039	1.64576e-31	ENSG00000110244	APOA4
9.82739	6.48782e-43	ENSG00000110245	APOC3
10.2546	3.29915e-49	ENSG00000118137	APOA1
6.47956	1.50011e-42	ENSG00000235910	APOA1-AS
-3.4619	1.9842e-13	ENSG00000280032	ENSG00000280032
3.84487	2.17649e-29	ENSG00000172425	TTC36
2.73639	2.4391e-27	ENSG00000149582	TMEM25
2.06337	8.66413e-11	ENSG00000118094	TREH
2.60074	5.19811e-19	ENSG00000023171	GRAMD1B
2.58153	0.00601951	ENSG00000254467	ENSG00000254467
-3.06813	0.000766084	ENSG00000204300	TMEM225
-2.80067	0.00123599	ENSG00000181518	OR8D4
-5.51332	4.99244e-35	ENSG00000019102	VSIG2
-3.34	5.36158e-23	ENSG00000110080	ST3GAL4
2.71361	0.000150549	ENSG00000254896	OPCML-IT1
2.4554	5.89168e-09	ENSG00000228951	ENSG00000228951
6.47899	3.02814e-44	ENSG00000107611	CUBN
5.67679	2.23775e-50	ENSG00000204740	MALRD1
6.36431	6.04751e-21	ENSG00000226255	UBE2V2P1
5.74404	1.65714e-16	ENSG00000227734	ENSG00000227734
3.71172	6.6076e-18	ENSG00000233968	ENSG00000233968
-2.21196	6.24115e-21	ENSG00000177283	FZD8
-2.19995	1.65714e-16	ENSG00000287528	ENSG00000287528
-2.49448	1.56227e-12	ENSG00000284265	MIR4683
-2.25883	9.01286e-11	ENSG00000224812	TMEM72-AS1
-3.19572	1.4038e-11	ENSG00000234504	ENSG00000234504
-4.62987	3.66076e-22	ENSG00000187783	TMEM72
-2.4588	2.10575e-05	ENSG00000230501	ANKRD30BP3
-3.31354	2.21145e-08	ENSG00000227683	ENSG00000227683
-2.00621	0.0160692	ENSG00000278531	ENSG00000278531
3.30542	1.75176e-10	ENSG00000265203	RBP3
4.27626	9.80751e-28	ENSG00000265763	ZNF488
3.61626	1.29687e-28	ENSG00000165443	PHYHIPL
-2.78339	6.19915e-13	ENSG00000165449	SLC16A9
2.63258	7.11872e-10	ENSG00000233590	LINC02640
2.84703	1.07613e-11	ENSG00000229261	ENSG00000229261
3.55225	3.71939e-30	ENSG00000138315	OIT3
4.18858	9.11498e-23	ENSG00000138308	PLA2G12B
-3.62532	3.23847e-08	ENSG00000185303	SFTPA2
-2.82642	3.95015e-06	ENSG00000122852	SFTPA1
-2.90883	2.72619e-15	ENSG00000188373	GPR15LG
2.51963	1.08299e-14	ENSG00000173269	MMRN2
3.30792	9.46949e-19	ENSG00000272734	ADIRF-AS1
3.3767	3.80682e-19	ENSG00000148671	ADIRF
3.45349	2.17494e-19	ENSG00000273413	ENSG00000273413
2.7763	2.59984e-08	ENSG00000240089	BMS1P3
-2.33563	8.46808e-10	ENSG00000186188	FFAR4
3.03111	1.86699e-16	ENSG00000108242	CYP2C18
3.15204	2.66742e-18	ENSG00000276490	ENSG00000276490
3.66485	2.44179e-20	ENSG00000165841	CYP2C19
2.77815	6.78284e-07	ENSG00000230338	MTND4P19
2.36361	7.04543e-07	ENSG00000235199	CYP2C58P
2.46986	0.0003071	ENSG00000225354	RPL7AP52
3.78077	1.61379e-14	ENSG00000138109	CYP2C9
2.77978	1.28935e-06	ENSG00000233377	MTND4P20
2.03269	0.00049909	ENSG00000138115	CYP2C8
6.54901	1.6811e-46	ENSG00000120057	SFRP5
4.39398	1.69851e-32	ENSG00000023839	ABCC2
3.40606	1.09316e-34	ENSG00000186862	PDZD7
2.32102	5.58008e-20	ENSG00000107819	SFXN3
2.17553	1.08339e-07	ENSG00000107807	TLX1
-2.61118	3.52727e-05	ENSG00000213247	ENSG00000213247
2.40437	7.72079e-06	ENSG00000148702	HABP2
2.20178	6.06729e-07	ENSG00000148735	PLEKHS1
2.12083	1.91338e-05	ENSG00000283656	MIR4483
4.00936	2.53687e-13	ENSG00000266200	PNLIPRP2
2.07947	0.000573719	ENSG00000234952	LINC02674
3.72061	1.40183e-32	ENSG00000065154	OAT
2.92832	1.78793e-05	ENSG00000229544	NKX1-2
2.56985	0.000453893	ENSG00000271434	ENSG00000271434
3.5635	7.80573e-22	ENSG00000283496	ZNF511-PRAP1
4.38591	5.62609e-17	ENSG00000226699	ENSG00000226699
4.41711	1.07391e-16	ENSG00000165828	PRAP1
2.01383	2.85585e-06	ENSG00000010379	SLC6A13
-2.69156	1.44628e-21	ENSG00000139044	B4GALNT3
-3.68964	3.16905e-10	ENSG00000235049	LINC00940
4.2663	7.01557e-17	ENSG00000285142	ENSG00000285142
3.53136	1.47297e-17	ENSG00000111701	APOBEC1
2.05874	7.53894e-18	ENSG00000247498	GPRC5D-AS1
2.14191	0.00238865	ENSG00000256011	ENSG00000256011
2.46096	5.51287e-22	ENSG00000013583	HEBP1
-4.91015	8.42709e-22	ENSG00000180861	LINC01559
2.54173	2.72467e-11	ENSG00000139144	PIK3C2G
2.4395	0.000397734	ENSG00000244712	RPL29P27
-2.09084	1.98431e-07	ENSG00000256843	ENSG00000256843
-3.38887	0.000187443	ENSG00000257435	ENSG00000257435
5.41033	3.55161e-36	ENSG00000167588	GPD1
-3.51651	1.26584e-11	ENSG00000123358	NR4A1
-3.40752	3.35105e-10	ENSG00000259884	NR4A1AS
4.80359	7.14888e-30	ENSG00000167780	SOAT2
3.38486	1.71277e-07	ENSG00000123388	HOXC11
4.17274	1.07184e-16	ENSG00000180818	HOXC10
4.389	4.66804e-38	ENSG00000273049	ENSG00000273049
4.42549	2.48075e-37	ENSG00000197757	HOXC6
4.32569	1.49866e-18	ENSG00000250133	HOXC-AS2
4.71715	3.24001e-33	ENSG00000180806	HOXC9
4.01342	2.09927e-09	ENSG00000250451	HOXC-AS1
5.55047	1.67833e-36	ENSG00000037965	HOXC8
3.51336	9.0312e-42	ENSG00000198353	HOXC4
4.26079	1.43107e-31	ENSG00000273046	ENSG00000273046
4.29606	6.39493e-21	ENSG00000260597	ENSG00000260597
4.36402	2.42083e-26	ENSG00000172789	HOXC5
2.05037	4.62906e-12	ENSG00000166863	TAC3
2.28899	2.25998e-16	ENSG00000166866	MYO1A
4.05111	1.89649e-22	ENSG00000166268	MYRFL
2.24384	5.32538e-21	ENSG00000257815	PRANCR
3.3302	2.94126e-09	ENSG00000257241	ENSG00000257241
2.18112	2.9428e-09	ENSG00000111052	LIN7A
8.54604	4.95236e-31	ENSG00000133636	NTS
-2.56282	2.27858e-07	ENSG00000257194	ENSG00000257194
5.02486	1.0029e-31	ENSG00000179520	SLC17A8
4.09949	6.26084e-19	ENSG00000012504	NR1H4
2.68855	4.54124e-07	ENSG00000256870	SLC5A8
-2.13061	6.33984e-05	ENSG00000257514	ENSG00000257514
-2.03793	2.75203e-05	ENSG00000257766	ENSG00000257766
-2.88689	5.94377e-07	ENSG00000257642	C12orf75-AS1
-3.20626	7.51962e-10	ENSG00000110887	DAO
2.34335	2.18658e-14	ENSG00000135111	TBX3
2.34627	1.59475e-14	ENSG00000257817	TBX3-AS1
2.80416	0.000922767	ENSG00000255398	HCAR3
-2.11881	5.16405e-05	ENSG00000256193	LINC00507
-2.00898	0.00011595	ENSG00000256643	LINC02441
-3.30375	9.69994e-07	ENSG00000234685	NUS1P2
3.58882	6.03914e-07	ENSG00000251299	SLC25A15P3
-2.51909	8.59357e-11	ENSG00000133110	POSTN
5.08587	1.07162e-15	ENSG00000235097	LINC00330
-2.41819	4.92046e-10	ENSG00000136155	SCEL
-3.05613	8.54414e-06	ENSG00000287270	ENSG00000287270
-3.34236	5.86849e-07	ENSG00000224347	SCEL-AS1
-2.54443	1.32532e-14	ENSG00000165621	OXGR1
5.14934	3.24153e-23	ENSG00000088386	SLC15A1
2.87074	3.55215e-06	ENSG00000229918	DOCK9-AS1
8.61262	1.49757e-40	ENSG00000125255	SLC10A2
-4.74575	3.58991e-08	ENSG00000275216	LINC03061
-2.20469	1.23524e-05	ENSG00000258918	ENSG00000258918
-2.64439	0.000568002	ENSG00000258599	ENSG00000258599
-2.94884	4.93975e-07	ENSG00000165794	SLC39A2
2.34927	3.03792e-15	ENSG00000232070	TMEM253
2.85103	1.50179e-21	ENSG00000155465	SLC7A7
2.04355	2.32458e-10	ENSG00000092054	MYH7
2.79272	6.70686e-10	ENSG00000100884	CPNE6
2.05359	3.7327e-15	ENSG00000129535	NRL
2.11866	3.50097e-15	ENSG00000100889	PCK2
-5.23662	1.12893e-27	ENSG00000259087	ENSG00000259087
-3.88478	8.20119e-23	ENSG00000258414	ENSG00000258414
-3.04104	9.212e-11	ENSG00000165496	RPL10L
-2.55106	5.0473e-08	ENSG00000131969	ABHD12B
-2.12633	4.21295e-12	ENSG00000168229	PTGDR
-2.04177	1.88802e-06	ENSG00000261208	ENSG00000261208
-3.10995	1.67844e-07	ENSG00000258791	LINC00520
4.72966	5.06389e-12	ENSG00000261120	ENSG00000261120
-2.80046	1.24001e-07	ENSG00000170345	FOS
-2.51414	6.99885e-12	ENSG00000170099	SERPINA6
2.19942	0.000110018	ENSG00000258597	SERPINA2
2.75214	5.69422e-19	ENSG00000197249	SERPINA1
2.42192	5.69476e-05	ENSG00000100665	SERPINA4
2.27892	0.00855441	ENSG00000258795	ENSG00000258795
2.13606	5.83401e-10	ENSG00000140107	SLC25A47
2.51102	7.79349e-11	ENSG00000259230	LINC02323
2.24865	0.00315496	ENSG00000270705	ENSG00000270705
-5.98049	1.13188e-29	ENSG00000166165	CKB
-2.05473	3.45747e-05	ENSG00000166183	ASPG
2.40066	1.54003e-10	ENSG00000256802	LCIIAR
2.15838	2.58567e-09	ENSG00000175344	CHRNA7
-2.98199	1.26843e-19	ENSG00000137801	THBS1
-3.90926	1.42518e-11	ENSG00000276107	THBS1-IT1
-3.10121	3.77127e-17	ENSG00000278621	THBS1-AS1
-2.96597	1.26252e-21	ENSG00000150667	FSIP1
2.08705	6.69181e-16	ENSG00000137880	GCHFR
-2.3245	9.37765e-13	ENSG00000104140	RHOV
3.43362	3.56274e-08	ENSG00000259433	ENSG00000259433
2.88191	2.19124e-22	ENSG00000171766	GATM
4.07567	2.42222e-19	ENSG00000275672	ENSG00000275672
-2.06298	0.000523612	ENSG00000273972	ENSG00000273972
-3.677	1.82646e-12	ENSG00000186417	GLDN
-3.58762	0.000293011	ENSG00000259194	ENSG00000259194
3.07276	4.89871e-08	ENSG00000259178	ENSG00000259178
2.06938	2.87017e-06	ENSG00000260172	LINC01413
2.30858	1.05604e-07	ENSG00000259738	ZNF444P1
-2.87988	1.58599e-17	ENSG00000259674	RPL7AP75
-3.08678	3.43735e-23	ENSG00000074410	CA12
-3.01561	1.1847e-14	ENSG00000259459	LINC02568
3.32319	1.09998e-13	ENSG00000259347	SMAD3-DT
3.62305	6.46039e-07	ENSG00000259246	HMGN2P47
-2.3441	0.000205808	ENSG00000235420	RPL29P30
2.29017	9.63702e-06	ENSG00000279694	ENSG00000279694
2.26047	5.8077e-07	ENSG00000166426	CRABP1
7.10249	1.81928e-50	ENSG00000156222	SLC28A1
3.45844	8.47185e-06	ENSG00000286505	ENSG00000286505
5.05582	3.88969e-11	ENSG00000207037	RNU6-339P
5.05387	6.97296e-11	ENSG00000212388	RNU6-796P
6.1598	2.71706e-19	ENSG00000271044	ENSG00000271044
2.59721	0.000338028	ENSG00000259734	ENSG00000259734
4.22762	3.30081e-10	ENSG00000166825	ANPEP
-2.36638	3.75016e-18	ENSG00000259341	LINC03080
2.32908	3.79312e-07	ENSG00000242173	ARHGDIG
-3.44984	1.32114e-08	ENSG00000102854	MSLN
-2.09922	1.15938e-05	ENSG00000005001	PRSS22
3.62326	9.36436e-20	ENSG00000228146	CASP16P
-2.83669	1.44717e-11	ENSG00000260338	LINC01570
2.66653	1.27234e-12	ENSG00000261617	LINC02177
2.74217	3.3165e-13	ENSG00000260071	ENSG00000260071
2.35986	0.00461833	ENSG00000261075	LINC01195
2.2086	0.000824683	ENSG00000260362	ENSG00000260362
-2.10381	2.74645e-09	ENSG00000255037	PLA2G10EP
-2.56111	0.000205301	ENSG00000273804	ENSG00000273804
-2.27687	4.18441e-09	ENSG00000261210	CLEC19A
-2.57599	0.000119668	ENSG00000285869	LINC02858
-3.18178	5.41142e-15	ENSG00000259925	ENSG00000259925
-3.01789	6.46234e-08	ENSG00000280265	ENSG00000280265
2.32566	5.57651e-07	ENSG00000262983	ENSG00000262983
2.20171	7.14413e-08	ENSG00000103310	ZP2
-3.1931	5.50699e-08	ENSG00000285613	ENSG00000285613
-4.80576	2.39586e-13	ENSG00000166828	SCNN1G
-4.07482	6.86926e-09	ENSG00000260741	ENSG00000260741
-4.91409	1.02806e-26	ENSG00000168447	SCNN1B
4.64341	1.3169e-27	ENSG00000158865	SLC5A11
-8.40051	1.29389e-17	ENSG00000103375	AQP8
2.40368	3.35314e-19	ENSG00000155666	KDM8
2.6383	1.55243e-16	ENSG00000259940	ENSG00000259940
-2.36098	1.4478e-13	ENSG00000176046	NUPR1
2.16362	1.62711e-07	ENSG00000197165	SULT1A2
-3.15541	1.58059e-24	ENSG00000277639	CHD9NB
2.86499	9.95054e-08	ENSG00000260148	CPNE2-DT
2.46821	4.9644e-12	ENSG00000140859	KIFC3
2.68256	1.95217e-07	ENSG00000274816	MIR6772
2.63154	1.78134e-15	ENSG00000187185	ENSG00000187185
3.81353	0.000250205	ENSG00000206833	RNU6-20P
2.11525	9.77805e-18	ENSG00000261502	ENSG00000261502
-2.48057	3.07327e-10	ENSG00000258122	ENSG00000258122
-2.55462	1.31473e-10	ENSG00000168748	CA7
-2.83501	0.01388	ENSG00000239194	RNU1-123P
-4.07694	1.83239e-21	ENSG00000166816	LDHD
2.95563	2.51503e-24	ENSG00000178573	MAF
2.22245	1.85556e-16	ENSG00000135697	BCO1
7.45615	2.43244e-45	ENSG00000015413	DPEP1
2.18557	8.47359e-06	ENSG00000262445	ENSG00000262445
2.21138	7.79349e-11	ENSG00000141255	SPATA22
2.88401	2.65962e-17	ENSG00000108381	ASPA
2.70952	4.12446e-12	ENSG00000142484	TM4SF5
2.81366	7.72201e-19	ENSG00000182327	GLTPD2
3.96023	2.75091e-24	ENSG00000132517	SLC52A1
-2.72871	1.97872e-28	ENSG00000091622	PITPNM3
-2.7243	0.00501714	ENSG00000264727	ENSG00000264727
-2.30714	4.71797e-06	ENSG00000280168	ENSG00000280168
2.28865	7.59375e-14	ENSG00000109099	PMP22
2.25556	1.1157e-09	ENSG00000279660	ENSG00000279660
2.18939	1.44747e-09	ENSG00000265445	ENSG00000265445
-2.18483	1.70369e-14	ENSG00000170425	ADORA2B
-2.08584	0.0194247	ENSG00000267441	ENSG00000267441
-2.08164	1.06561e-07	ENSG00000264785	ENSG00000264785
3.20287	6.22054e-06	ENSG00000263368	MSANTD3P1
-2.56234	8.09087e-05	ENSG00000267259	ERVE-1
2.09825	0.000112065	ENSG00000007216	SLC13A2
2.27943	1.15951e-10	ENSG00000109107	ALDOC
2.24623	2.20205e-10	ENSG00000265168	ALDOC-AS1
5.07752	4.85209e-29	ENSG00000108576	SLC6A4
6.03441	5.96293e-21	ENSG00000264125	ENSG00000264125
2.31472	7.02934e-08	ENSG00000270885	RASL10B
7.19717	3.06295e-54	ENSG00000278505	C17orf78
2.50329	2.01013e-08	ENSG00000276054	ENSG00000276054
8.68685	1.21792e-36	ENSG00000131482	G6PC1
2.80485	4.73314e-19	ENSG00000161653	NAGS
-3.69293	1.73288e-30	ENSG00000161714	PLCD3
-3.96525	1.31618e-20	ENSG00000277249	MIR6784
2.44228	7.18379e-27	ENSG00000108379	WNT3
-9.72558	2.48513e-28	ENSG00000159182	PRAC1
-5.79436	1.39533e-19	ENSG00000229637	PRAC2
-6.58104	1.18498e-12	ENSG00000273750	ENSG00000273750
-6.01933	2.14292e-14	ENSG00000277542	ENSG00000277542
-7.35821	4.15239e-18	ENSG00000263602	MIR3185
-9.4111	4.86452e-39	ENSG00000159184	HOXB13
-5.79722	8.79161e-08	ENSG00000242407	ENSG00000242407
2.862	1.40118e-20	ENSG00000167105	TMEM92
3.85662	1.85518e-21	ENSG00000251179	TMEM92-AS1
5.19724	7.44103e-14	ENSG00000263096	ENSG00000263096
3.72418	8.11657e-18	ENSG00000286788	ENSG00000286788
-4.19977	3.20319e-12	ENSG00000167434	CA4
3.51021	1.12765e-10	ENSG00000265971	ENSG00000265971
4.40837	7.36745e-29	ENSG00000159640	ACE
4.37111	4.38669e-29	ENSG00000264813	ENSG00000264813
2.46777	7.65419e-07	ENSG00000224353	ACE3P
3.53124	1.73576e-19	ENSG00000173826	KCNH6
2.76465	1.00186e-11	ENSG00000230258	ENSG00000230258
3.03336	8.01136e-13	ENSG00000153822	KCNJ16
2.09115	0.00105061	ENSG00000243514	RPL32P33
4.65049	1.70646e-18	ENSG00000172782	FADS6
4.17628	2.82725e-17	ENSG00000182040	USH1G
-2.27739	7.43863e-05	ENSG00000183034	OTOP2
2.53732	6.62873e-07	ENSG00000182938	OTOP3
2.1204	3.94573e-14	ENSG00000109089	CDR2L
-2.32801	6.80434e-08	ENSG00000129654	FOXJ1
-3.41023	0.000150824	ENSG00000265121	ENSG00000265121
-2.30472	1.17854e-06	ENSG00000267506	ENSG00000267506
6.40482	8.76098e-41	ENSG00000182156	ENPP7
2.28958	1.00332e-15	ENSG00000181409	AATK
2.53659	8.40616e-05	ENSG00000263167	ENSG00000263167
2.49835	3.42024e-06	ENSG00000264000	ENSG00000264000
2.53669	2.31032e-10	ENSG00000265554	ENSG00000265554
-2.11594	5.57281e-05	ENSG00000263677	ENSG00000263677
3.07033	3.15737e-20	ENSG00000141441	GAREM1
6.4623	4.41549e-31	ENSG00000141434	MEP1B
2.9593	2.80256e-05	ENSG00000265279	CLUHP6
-2.02044	0.000802703	ENSG00000267746	ENSG00000267746
2.7954	0.00353106	ENSG00000266968	ENSG00000266968
4.68664	5.0988e-28	ENSG00000134042	MRO
-2.22639	0.00495173	ENSG00000287248	ENSG00000287248
-3.2609	0.0154584	ENSG00000206073	SERPINB4
-3.01083	0.00903216	ENSG00000057149	SERPINB3
-3.23584	1.71997e-05	ENSG00000166396	SERPINB7
2.04066	1.70057e-06	ENSG00000267134	LINC01924
2.57502	9.432e-12	ENSG00000125895	TMEM74B
2.05255	3.73893e-07	ENSG00000101405	OXT
-3.07353	5.48383e-20	ENSG00000274414	ENSG00000274414
-2.0401	0.0209084	ENSG00000228593	CFTRP1
3.54774	2.1927e-08	ENSG00000125999	BPIFB1
3.45135	4.66853e-21	ENSG00000229005	HNF4A-AS1
3.53668	1.2307e-17	ENSG00000233376	ENSG00000233376
-3.14518	1.01849e-08	ENSG00000124102	PI3
-4.38572	4.92791e-18	ENSG00000124107	SLPI
-4.07574	4.86283e-18	ENSG00000101443	WFDC2
-3.03752	1.79157e-10	ENSG00000064655	EYA2
-4.8969	4.35074e-09	ENSG00000239783	RPL27AP9
2.05911	1.04446e-07	ENSG00000232358	ENSG00000232358
2.05493	6.94476e-08	ENSG00000026559	KCNG1
2.04895	0.00185695	ENSG00000279835	ENSG00000279835
7.30292	7.57504e-55	ENSG00000130700	GATA5
2.39285	0.000539003	ENSG00000272050	ENSG00000272050
5.10121	3.29839e-44	ENSG00000115255	REEP6
4.25404	4.33232e-23	ENSG00000095932	SMIM24
7.23185	1.48184e-39	ENSG00000060566	CREB3L3
2.0725	4.0266e-07	ENSG00000104938	CLEC4M
2.49166	2.08616e-14	ENSG00000260001	TGFBR3L
8.85431	5.21862e-64	ENSG00000131142	CCL25
-4.40072	2.48888e-16	ENSG00000039987	BEST2
-2.08346	4.0416e-20	ENSG00000123159	GIPC1
2.24665	5.1319e-11	ENSG00000186529	CYP4F3
-2.29551	0.00557117	ENSG00000273782	ENSG00000273782
5.35876	2.08764e-21	ENSG00000186115	CYP4F2
-2.2861	2.68644e-07	ENSG00000130513	GDF15
-2.07952	0.0246978	ENSG00000264175	MIR3189
4.83874	4.85209e-29	ENSG00000267629	ENSG00000267629
5.54296	1.072e-32	ENSG00000187664	HAPLN4
5.70813	1.98213e-20	ENSG00000280282	ENSG00000280282
4.66719	3.26364e-26	ENSG00000213996	TM6SF2
2.04765	3.42166e-08	ENSG00000267696	ERVK-28
3.60012	9.5291e-18	ENSG00000173809	TDRD12
5.97416	1.88456e-19	ENSG00000267245	GCM1P1
7.94401	4.53753e-47	ENSG00000021488	SLC7A9
8.04885	2.31926e-29	ENSG00000267555	ENSG00000267555
6.37052	1.23795e-15	ENSG00000201967	RN7SKP22
2.73216	1.59978e-22	ENSG00000124299	PEPD
-2.38935	1.91558e-14	ENSG00000285526	ENSG00000285526
-2.39409	1.88055e-14	ENSG00000089356	FXYD3
-2.12336	1.1073e-09	ENSG00000284065	MIR6887
2.49304	0.000422109	ENSG00000266973	ENSG00000266973
3.21956	3.79575e-08	ENSG00000267363	ENSG00000267363
3.45318	1.29097e-28	ENSG00000179168	GGN
3.78468	1.06336e-26	ENSG00000267090	ENSG00000267090
2.1016	1.28438e-05	ENSG00000197408	CYP2B6
7.81399	1.51674e-55	ENSG00000204978	ERICH4
-3.26892	2.07905e-06	ENSG00000269354	ENSG00000269354
-8.04453	6.34047e-37	ENSG00000007306	CEACAM7
-2.47403	4.66567e-10	ENSG00000105388	CEACAM5
-2.44987	1.95461e-10	ENSG00000267881	ENSG00000267881
-2.20145	3.75004e-09	ENSG00000086548	CEACAM6
-2.16516	4.67135e-09	ENSG00000268833	ENSG00000268833
-2.12615	1.39003e-17	ENSG00000213904	LIPE-AS1
-2.49767	5.55278e-19	ENSG00000079385	CEACAM1
2.70982	0.000433597	ENSG00000242221	PSG2
-4.53207	7.42055e-09	ENSG00000231412	LINC03078
-7.43633	2.87397e-26	ENSG00000204936	CD177
-7.5293	1.17049e-26	ENSG00000272396	ENSG00000272396
-6.95111	6.50157e-23	ENSG00000204933	CD177P1
8.02525	9.2965e-55	ENSG00000273777	CEACAM20
2.63169	3.36159e-14	ENSG00000216588	IGSF23
3.16649	1.57407e-17	ENSG00000224916	APOC4-APOC2
3.30761	1.23387e-17	ENSG00000234906	APOC2
-2.00425	8.07514e-07	ENSG00000012061	ERCC1
-5.45002	5.55539e-13	ENSG00000125740	FOSB
4.98686	5.90476e-07	ENSG00000259108	LINC01595
7.18061	6.94929e-30	ENSG00000105398	SULT2A1
2.45458	2.20098e-16	ENSG00000287603	ENSG00000287603
2.55524	1.82603e-16	ENSG00000088002	SULT2B1
2.09779	9.58909e-11	ENSG00000286024	ENSG00000286024
6.25205	9.16354e-48	ENSG00000104808	DHDH
-3.27047	1.445e-14	ENSG00000174562	KLK15
-2.38252	8.23595e-10	ENSG00000267968	ENSG00000267968
-2.99829	1.53085e-10	ENSG00000142515	KLK3
-2.20853	6.15485e-06	ENSG00000167749	KLK4
-2.72267	6.09717e-05	ENSG00000129451	KLK10
-2.66488	0.00232091	ENSG00000268739	ENSG00000268739
2.5536	4.16111e-07	ENSG00000186474	KLK12
2.49345	1.01772e-06	ENSG00000268906	ENSG00000268906
4.83029	8.11221e-15	ENSG00000213822	CEACAM18
-4.64975	3.96249e-32	ENSG00000160471	COX6B2
-3.39986	1.59418e-22	ENSG00000267706	ENSG00000267706
-2.67566	2.08616e-14	ENSG00000176728	TTTY14
-2.83101	4.25036e-09	ENSG00000185275	CD24P4
2.48053	2.52027e-07	ENSG00000276160	GGTLC5P
2.62315	1.46379e-08	ENSG00000274252	GGTLC3
2.63217	4.44183e-13	ENSG00000197421	GGT3P
4.66386	3.0403e-11	ENSG00000239989	ENSG00000239989
2.47531	3.83241e-16	ENSG00000183628	DGCR6
4.10257	2.06179e-36	ENSG00000283809	ENSG00000283809
5.18308	1.13201e-34	ENSG00000100033	PRODH
2.47403	1.75346e-16	ENSG00000161132	PRODHLP
-3.53283	7.42577e-22	ENSG00000183773	AIFM3
2.53657	2.03349e-09	ENSG00000133475	GGT2P
4.4657	9.23901e-11	ENSG00000283145	ENSG00000283145
2.04505	0.00181568	ENSG00000226534	SUSD2P1
6.47666	1.16228e-52	ENSG00000099994	SUSD2
2.3742	0.000368981	ENSG00000282012	ENSG00000282012
2.05033	4.44867e-06	ENSG00000232396	CABP7-DT
2.4911	1.58959e-17	ENSG00000100003	SEC14L2
2.30912	4.31061e-15	ENSG00000185339	TCN2
2.23876	3.18506e-12	ENSG00000185133	INPP5J
3.71927	2.42061e-27	ENSG00000100170	SLC5A1
3.73309	5.97344e-23	ENSG00000242082	SLC5A4-AS1
4.31967	1.65685e-24	ENSG00000100191	SLC5A4
2.00505	3.18232e-17	ENSG00000128268	MGAT3
2.56654	3.99392e-13	ENSG00000227188	MGAT3-AS1
2.74656	1.22854e-11	ENSG00000100197	CYP2D6
-2.43285	4.25351e-06	ENSG00000275993	ENSG00000275993
2.38238	7.33115e-08	ENSG00000274276	ENSG00000274276
3.07143	8.24053e-06	ENSG00000276076	ENSG00000276076
2.75256	6.37778e-08	ENSG00000226580	RPL39P40
5.59138	1.54144e-36	ENSG00000154646	TMPRSS15
-4.7231	2.11229e-14	ENSG00000233215	LINC01687
-2.02856	1.25834e-06	ENSG00000154734	ADAMTS1
-3.12332	0.00454976	ENSG00000156284	CLDN8
-4.416	0.0028477	ENSG00000182816	KRTAP13-2
-2.0636	0.000179937	ENSG00000159197	KCNE2
2.17929	1.57318e-05	ENSG00000230794	ENSG00000230794
2.155	1.48895e-16	ENSG00000230212	CBR1-AS1
2.2067	1.15587e-16	ENSG00000159228	CBR1
-3.3001	8.21337e-08	ENSG00000184809	B3GALT5-AS1
4.93193	8.61934e-18	ENSG00000183844	FAM3B
-2.69021	1.38554e-11	ENSG00000232806	ENSG00000232806
-2.79274	2.81692e-13	ENSG00000286027	PCSEAT
4.63571	8.3097e-19	ENSG00000236384	LINC00479
-2.40645	0.000141857	ENSG00000225731	PDE9A-AS1
2.34591	6.32934e-08	ENSG00000160200	CBS
3.13066	9.16092e-07	ENSG00000160202	CRYAA
-2.44283	3.75804e-06	ENSG00000142178	SIK1
-2.18346	9.90515e-07	ENSG00000210112	MT-TM
5.19618	2.65889e-35	ENSG00000277196	ENSG00000277196
