# Supplementary material for: Endoscopic healing in pediatric IBD perpetuates a persistent signature defined by Th17 cells with molecular and microbial drivers of disease
Source: Cell Rep Med. 2025 Jul 15;6(7):102236. doi: 10.1016/j.xcrm.2025.102236 (PMC12281438; doi:10.1016/j.xcrm.2025.102236)
Supplement: Table S5. DEGs active IBD: CD terminal ileum vs. UC sigmoid colon, related to Figure S5 [file mmc6.xlsx]

## Sheet: Sheet 1
log2FC_positive_upregulated_in_CD_IL_Active	padj	ensID	label
-2.33033	2.23627e-12	ENSG00000237330	RNF223
3.52762	2.04714e-13	ENSG00000237058	MMEL1-AS1
3.23651	1.59791e-18	ENSG00000142583	SLC2A5
2.51276	2.60033e-13	ENSG00000162461	SLC25A34
2.35943	1.65122e-14	ENSG00000224459	SLC25A34-AS1
2.29514	3.31885e-13	ENSG00000162460	TMEM82
2.28688	0.000167078	ENSG00000225710	PDE4DIPP8
2.81007	1.38607e-12	ENSG00000268869	ESPNP
3.29488	0.000178565	ENSG00000223643	ENSG00000223643
-2.08661	1.24538e-06	ENSG00000179023	KLHDC7A
2.00397	1.3985e-14	ENSG00000211454	AKR7L
2.94216	1.49204e-05	ENSG00000188784	PLA2G2E
3.32468	4.75177e-06	ENSG00000284743	ENSG00000284743
2.6232	1.57693e-05	ENSG00000229010	ENSG00000229010
3.92844	7.55323e-09	ENSG00000179546	HTR1D
3.15124	3.31491e-13	ENSG00000131910	NR0B2
-2.32328	8.46754e-05	ENSG00000142748	FCN3
-3.01711	2.84407e-09	ENSG00000174950	CD164L2
-2.29771	2.3071e-06	ENSG00000181773	GPR3
2.01635	4.63144e-21	ENSG00000121753	ADGRB2
-2.00792	0.00155361	ENSG00000189433	GJB4
-2.68312	8.20872e-08	ENSG00000255811	ENSG00000255811
-2.95787	2.69836e-08	ENSG00000188910	GJB3
-3.32251	1.9273e-26	ENSG00000158315	RHBDL2
5.18264	8.17136e-23	ENSG00000127129	EDN2
2.29558	0.0164076	ENSG00000228776	ENSG00000228776
2.15759	0.000963517	ENSG00000044012	GUCA2B
2.78688	1.386e-07	ENSG00000197273	GUCA2A
-2.25783	2.03308e-13	ENSG00000177181	RIMKLA
-2.97703	1.23447e-12	ENSG00000117407	ARTN
-2.2887	2.27686e-07	ENSG00000142959	BEST4
2.84681	4.81268e-05	ENSG00000187048	CYP4A11
-3.35823	8.01939e-26	ENSG00000186564	FOXD2
-2.98174	6.48957e-13	ENSG00000227947	LINC01738
4.76076	4.11113e-29	ENSG00000117834	SLC5A9
4.92272	8.42699e-27	ENSG00000272491	ENSG00000272491
2.4372	2.90549e-09	ENSG00000227742	CALR4P
3.99202	6.82162e-20	ENSG00000162383	SLC1A7
3.64768	1.3267e-07	ENSG00000235563	ENSG00000235563
2.14164	0.00635017	ENSG00000225632	ENSG00000225632
2.34874	2.08613e-11	ENSG00000162391	FAM151A
4.72765	5.38898e-24	ENSG00000230728	ENSG00000230728
-2.4112	3.56969e-11	ENSG00000162409	PRKAA2
5.21633	9.05932e-32	ENSG00000236341	ENSG00000236341
2.11295	2.54127e-10	ENSG00000134716	CYP2J2
-3.66299	1.47906e-08	ENSG00000240563	L1TD1
-3.92085	1.19572e-07	ENSG00000200174	ENSG00000200174
-2.32817	1.3831e-11	ENSG00000162433	AK4
-9.02534	6.76628e-16	ENSG00000172410	INSL5
-2.13106	2.63972e-05	ENSG00000231080	ENSG00000231080
2.46628	0.000929446	ENSG00000154007	ASB17
2.62418	1.24582e-05	ENSG00000233333	RNFT1P2
2.12783	0.000117774	ENSG00000237076	ENSG00000237076
2.93793	0.000451726	ENSG00000199959	ENSG00000199959
-2.72395	1.18066e-15	ENSG00000171517	LPAR3
-3.2429	4.40658e-09	ENSG00000142871	CCN1
-3.35825	9.58248e-07	ENSG00000016602	CLCA4
-2.48104	0.000453715	ENSG00000224466	CDCA4P2
-3.32005	3.44289e-08	ENSG00000236915	CLCA4-AS1
2.68888	4.03533e-19	ENSG00000198691	ABCA4
2.02786	5.06278e-15	ENSG00000079335	CDC14A
2.10128	4.27114e-13	ENSG00000228086	ENSG00000228086
2.0917	4.75757e-11	ENSG00000243967	NBPF5P
2.3865	6.3093e-10	ENSG00000186086	NBPF6
-2.01962	8.72421e-08	ENSG00000171385	KCND3
-2.36173	0.0461831	ENSG00000232558	KCND3-IT1
5.32936	1.78041e-09	ENSG00000203859	HSD3B2
4.40676	4.31535e-07	ENSG00000203858	HSD3BP2
6.35562	9.48951e-33	ENSG00000203857	HSD3B1
3.40118	3.53125e-05	ENSG00000226443	GAPDHP32
-2.43723	4.499e-12	ENSG00000092621	PHGDH
2.07803	5.51592e-07	ENSG00000215864	NBPF7P
2.05894	4.25539e-21	ENSG00000231752	EMBP1
2.57071	0.000737581	ENSG00000223495	ENSG00000223495
2.78455	2.47628e-06	ENSG00000235887	LINC02799
3.0246	3.9238e-06	ENSG00000277199	LINC01632
5.36386	3.47731e-34	ENSG00000174827	PDZK1
4.60732	7.8905e-33	ENSG00000215859	PDZK1P1
2.33012	1.53667e-10	ENSG00000285554	LINC02988
4.12687	2.32584e-05	ENSG00000187173	LCE2A
3.62426	0.0010272	ENSG00000186844	LCE1A
-4.51845	0.00753551	ENSG00000169474	SPRR1A
-3.89555	0.0004091	ENSG00000163209	SPRR3
-7.87934	8.16945e-08	ENSG00000169469	SPRR1B
-4.82438	0.000403585	ENSG00000163216	SPRR2D
-5.02239	3.81021e-08	ENSG00000241794	SPRR2A
-3.75534	0.0377998	ENSG00000196805	SPRR2B
-3.15443	0.00470832	ENSG00000163221	S100A12
-2.04155	0.0195123	ENSG00000143546	S100A8
-6.0339	2.5209e-11	ENSG00000143556	S100A7
3.79879	3.9868e-10	ENSG00000143595	AQP10
-2.57529	5.56292e-07	ENSG00000185499	MUC1
3.79409	1.60924e-22	ENSG00000143627	PKLR
2.1744	8.77977e-08	ENSG00000287839	ENSG00000287839
2.61141	0.00753551	ENSG00000272971	ENSG00000272971
2.99122	2.08398e-13	ENSG00000132702	HAPLN2
2.0901	0.0145675	ENSG00000237409	ENSG00000237409
3.85174	2.32322e-06	ENSG00000198358	ENSG00000198358
2.64909	1.10238e-05	ENSG00000158764	ITLN2
-2.15691	0.000332673	ENSG00000158859	ADAMTS4
4.43966	1.66352e-23	ENSG00000010932	FMO1
2.21995	0.00537958	ENSG00000230547	HMGB1P11
2.84619	3.55204e-09	ENSG00000268062	SRP14P4
2.26517	3.98747e-10	ENSG00000120341	SEC16B
2.02795	2.23509e-07	ENSG00000231966	LINC02818
2.24051	3.24037e-05	ENSG00000237292	LINC01732
-2.50285	6.16526e-05	ENSG00000179930	ZNF648
-2.58144	0.000657186	ENSG00000224810	ENSG00000224810
-4.25213	3.34206e-09	ENSG00000225982	ENSG00000225982
-2.79026	3.07893e-05	ENSG00000261729	ENSG00000261729
-2.30963	0.00149902	ENSG00000073756	PTGS2
2.75553	4.95749e-10	ENSG00000162670	BRINP3
2.55971	8.28364e-11	ENSG00000225811	ENSG00000225811
-2.15138	7.20691e-06	ENSG00000090104	RGS1
-2.09418	2.66276e-06	ENSG00000287364	ENSG00000287364
2.96031	1.24406e-17	ENSG00000234996	ACTG1P25
3.18596	2.31301e-13	ENSG00000170498	KISS1
3.32363	7.24657e-24	ENSG00000174567	GOLT1A
-2.1879	3.59995e-09	ENSG00000174514	MFSD4A
-2.56594	2.07578e-10	ENSG00000123843	C4BPB
-4.25589	2.65992e-24	ENSG00000123838	C4BPA
2.91344	5.66736e-21	ENSG00000162769	FLVCR1
2.71687	8.88245e-15	ENSG00000196482	ESRRG
2.56705	4.73423e-10	ENSG00000207590	MIR215
3.10024	3.85576e-08	ENSG00000207624	MIR194-1
2.47794	4.15267e-17	ENSG00000162817	C1orf115
2.06874	1.03433e-17	ENSG00000117791	MTARC2
-6.4101	6.22333e-36	ENSG00000243709	LEFTY1
-2.42369	2.61764e-07	ENSG00000248322	ENSG00000248322
-4.67986	4.19109e-26	ENSG00000143768	LEFTY2
3.80534	2.63559e-06	ENSG00000271399	ENSG00000271399
-2.86052	4.70307e-11	ENSG00000162722	TRIM58
-4.08202	1.78705e-09	ENSG00000238243	OR2W3
2.239	5.30953e-10	ENSG00000264500	MIR3124
3.33961	1.86259e-20	ENSG00000235779	ENSG00000235779
-3.04056	0.000221937	ENSG00000203635	ENSG00000203635
2.00676	1.15553e-05	ENSG00000225964	NRIR
2.59059	3.66746e-12	ENSG00000285872	ENSG00000285872
2.43283	1.01947e-08	ENSG00000271952	LINC01954
2.80673	0.000368066	ENSG00000231403	ENSG00000231403
2.69978	2.78559e-11	ENSG00000224177	LINC00570
-3.18072	8.32872e-20	ENSG00000163032	VSNL1
9.7995	1.6181e-26	ENSG00000261012	ENSG00000261012
13.0442	2.72113e-51	ENSG00000084674	APOB
12.6762	6.40302e-35	ENSG00000280390	ENSG00000280390
5.17256	2.65835e-13	ENSG00000287956	ENSG00000287956
-2.88881	4.82025e-14	ENSG00000173557	CIMIP2C
4.89331	2.69768e-40	ENSG00000138030	KHK
3.89723	4.54728e-23	ENSG00000138028	CGREF1
2.02317	4.78804e-18	ENSG00000171174	RBKS
4.67023	9.23935e-31	ENSG00000163803	PLB1
3.97981	9.76164e-23	ENSG00000230730	ENSG00000230730
2.41068	1.07848e-09	ENSG00000162949	CAPN13
3.41231	4.12445e-07	ENSG00000230118	ENSG00000230118
2.21078	0.000258754	ENSG00000285984	ENSG00000285984
2.17168	1.5538e-09	ENSG00000158089	GALNT14
2.33855	2.6647e-11	ENSG00000226491	FTOP1
-4.80318	8.16174e-10	ENSG00000231826	LINC01819
4.36006	6.62776e-27	ENSG00000138075	ABCG5
5.09594	1.58281e-30	ENSG00000143921	ABCG8
3.01427	5.01261e-26	ENSG00000138079	SLC3A1
2.07832	0.00947068	ENSG00000227394	RPL11P1
3.00716	1.26784e-14	ENSG00000152672	CLEC4F
2.12603	2.40579e-07	ENSG00000116031	CD207
7.02701	1.29496e-28	ENSG00000144035	NAT8
4.28672	5.02526e-23	ENSG00000163016	ALMS1P1
5.97833	9.55352e-33	ENSG00000204872	NAT8B
-2.76048	0.00232628	ENSG00000187833	C2orf78
-2.06448	1.30306e-06	ENSG00000224646	RPS28P5
-2.70903	1.05355e-15	ENSG00000159399	HK2
-2.4235	9.79704e-06	ENSG00000230836	ENSG00000230836
5.17517	3.15804e-09	ENSG00000143954	REG3G
3.0875	0.00331292	ENSG00000172016	REG3A
3.11904	0.000432665	ENSG00000224879	ENSG00000224879
2.26008	0.00169554	ENSG00000182814	FUNDC2P2
-2.34277	0.0214037	ENSG00000172073	SPMIP9
-2.02889	0.0238743	ENSG00000240040	ENSG00000240040
-2.02864	0.0241962	ENSG00000211592	IGKC
-2.36606	3.52078e-05	ENSG00000211593	IGKJ5
-2.02218	0.000861659	ENSG00000211597	IGKJ1
-2.04198	0.000923672	ENSG00000239951	IGKV3-20
-2.2692	9.35627e-05	ENSG00000253202	IGKV3-25
-2.21179	9.35177e-05	ENSG00000254098	IGKV2-26
-2.06029	0.000208377	ENSG00000244575	IGKV1-27
-2.00918	0.000729101	ENSG00000244116	IGKV2-28
-2.14157	0.000388603	ENSG00000253870	IGKV1-32
-2.52055	3.36835e-05	ENSG00000242076	IGKV1-33
-2.08135	0.00434107	ENSG00000253487	IGKV2-36
-2.30574	8.59828e-05	ENSG00000242371	IGKV1-39
-2.32511	5.66143e-05	ENSG00000251546	IGKV1D-39
-2.00151	0.0169793	ENSG00000254009	IGKV2D-38
-2.19765	2.52925e-05	ENSG00000232747	IGKV1D-35
-2.49953	2.70533e-05	ENSG00000239975	IGKV1D-33
-2.21214	0.00042948	ENSG00000243264	IGKV2D-29
-2.05617	0.00302187	ENSG00000254345	IGKV2D-23
2.36921	6.30946e-08	ENSG00000286698	ENSG00000286698
2.63708	6.24068e-10	ENSG00000236969	GGT8P
2.26234	4.01375e-05	ENSG00000236564	YWHAQP5
2.82134	5.8041e-17	ENSG00000186148	ENSG00000186148
2.75707	1.13924e-17	ENSG00000283684	ENSG00000283684
3.07547	1.50697e-14	ENSG00000240069	GPAA1P1
3.0002	1.64183e-19	ENSG00000261760	ENSG00000261760
2.5827	0.00101462	ENSG00000226991	ENSG00000226991
3.50469	3.94444e-20	ENSG00000230596	GPAA1P2
2.86696	2.54641e-20	ENSG00000273471	ENSG00000273471
2.79203	6.38856e-19	ENSG00000184115	ENSG00000184115
-3.34887	7.67998e-05	ENSG00000280228	AMANZI
-2.00666	0.0491787	ENSG00000180152	XIAPP3
-2.84806	0.00321827	ENSG00000136695	IL36RN
-2.22394	7.81277e-05	ENSG00000231292	IGKV1OR2-108
2.03803	0.00664707	ENSG00000229326	RPL17P15
-2.29677	0.00275681	ENSG00000237614	ENSG00000237614
-4.20343	2.83175e-25	ENSG00000115112	TFCP2L1
-2.00589	3.10802e-05	ENSG00000213225	NOC2LP1
-2.01766	0.000291139	ENSG00000225594	ENSG00000225594
2.47799	7.54985e-16	ENSG00000176771	NCKAP5
2.09482	1.81866e-14	ENSG00000286068	ENSG00000286068
2.17904	5.80011e-10	ENSG00000233729	NCKAP5-AS1
2.00421	0.0386373	ENSG00000279512	ENSG00000279512
3.71216	9.9791e-06	ENSG00000232474	NCKAP5-IT1
4.65895	3.64073e-12	ENSG00000115850	LCT
2.51629	0.00187435	ENSG00000226806	LCT-AS1
3.27548	0.00162319	ENSG00000279024	ENSG00000279024
-2.11983	0.0297306	ENSG00000213201	FABP5P10
3.19575	2.02647e-13	ENSG00000224675	GALNT13-AS1
3.68622	1.21577e-17	ENSG00000287900	ENSG00000287900
4.15936	2.89787e-27	ENSG00000162989	KCNJ3
3.92706	1.39995e-28	ENSG00000197635	DPP4
3.74851	4.03741e-18	ENSG00000230918	DPP4-DT
-2.80678	3.00064e-09	ENSG00000228222	ENSG00000228222
-3.70762	2.46788e-21	ENSG00000235335	B3GALT1-AS1
-5.32841	5.62675e-22	ENSG00000172318	B3GALT1
-3.44569	7.01191e-27	ENSG00000073737	DHRS9
-2.64658	0.000182863	ENSG00000235321	ENSG00000235321
3.30668	1.60708e-17	ENSG00000071967	CYBRD1
-4.18171	6.71273e-13	ENSG00000128713	HOXD11
-5.28665	3.53227e-17	ENSG00000128710	HOXD10
8.8804	3.0882e-59	ENSG00000144410	CPO
7.35793	8.41687e-35	ENSG00000021826	CPS1
-3.89023	3.02147e-20	ENSG00000144452	ABCA12
-3.15464	4.91724e-13	ENSG00000227769	ENSG00000227769
2.7009	0.000430942	ENSG00000199121	MIR26B
2.65766	2.43256e-21	ENSG00000135929	CYP27A1
2.22468	0.000187612	ENSG00000286154	ENSG00000286154
2.4937	1.09263e-07	ENSG00000272555	ENSG00000272555
3.31615	9.44505e-16	ENSG00000213901	SLC23A3
-2.36519	5.54399e-08	ENSG00000272944	ENSG00000272944
3.41941	1.02511e-08	ENSG00000168955	TM4SF20
2.12581	1.98907e-09	ENSG00000135917	SLC19A3
-2.64337	2.06246e-17	ENSG00000163053	SLC16A14
2.43534	5.50898e-05	ENSG00000231494	RPL21P35
5.93951	2.19576e-37	ENSG00000163295	ALPI
4.39008	3.16385e-32	ENSG00000241409	ENSG00000241409
6.45129	7.57112e-52	ENSG00000115474	KCNJ13
2.05882	0.00353228	ENSG00000234143	UGT1A13P
2.04168	0.017277	ENSG00000248114	ENSG00000248114
2.54763	0.000599968	ENSG00000227802	DNAJB3
5.24673	3.56969e-11	ENSG00000228445	UGT1A2P
2.0401	0.0126102	ENSG00000248705	ENSG00000248705
3.1817	2.95573e-06	ENSG00000178836	ENSG00000178836
2.4333	3.32506e-14	ENSG00000124839	RAB17
-5.09769	2.73766e-30	ENSG00000154252	GAL3ST2
-5.97197	1.66352e-23	ENSG00000215023	ENSG00000215023
2.42355	1.5617e-07	ENSG00000227588	CNTN4-AS2
3.16596	1.70224e-18	ENSG00000125046	SSUH2
3.25987	2.22837e-12	ENSG00000187288	CIDEC
2.07115	6.06018e-05	ENSG00000287415	ENSG00000287415
2.03785	0.000727427	ENSG00000187094	CCK
2.63787	4.14668e-06	ENSG00000279017	ENSG00000279017
2.97719	7.28941e-21	ENSG00000173585	CCR9
2.716	1.07308e-16	ENSG00000114268	PFKFB4
2.96769	0.000924353	ENSG00000278799	MIR6823
2.31883	3.49288e-14	ENSG00000173531	MST1
2.4046	2.35099e-13	ENSG00000259970	ENSG00000259970
2.10087	2.64157e-18	ENSG00000243989	ACY1
3.42559	5.4898e-06	ENSG00000285685	ENSG00000285685
2.07606	9.92226e-12	ENSG00000207926	MIR135A1
3.03038	1.28362e-14	ENSG00000010319	SEMA3G
2.92204	9.49743e-08	ENSG00000271916	ENSG00000271916
2.06023	1.02908e-11	ENSG00000168306	ACOX2
3.01927	3.91376e-05	ENSG00000236722	RPL27P9
3.46652	4.7586e-06	ENSG00000243384	ENSG00000243384
-2.09345	2.29237e-17	ENSG00000163638	ADAMTS9
-2.0376	9.91623e-12	ENSG00000241158	ADAMTS9-AS1
2.32674	2.70491e-10	ENSG00000144820	ADGRG7
4.51061	5.09318e-27	ENSG00000241224	C3orf85
2.20725	1.00441e-14	ENSG00000178075	GRAMD1C
2.16214	9.87046e-10	ENSG00000273394	ENSG00000273394
2.28853	1.43769e-10	ENSG00000172752	COL6A5
2.72519	0.00436423	ENSG00000168875	SOX14
4.17522	3.29336e-35	ENSG00000248932	COPB2-DT
8.72748	4.61623e-75	ENSG00000114113	RBP2
6.6045	2.13226e-16	ENSG00000248790	ENSG00000248790
-2.07993	2.10741e-09	ENSG00000169908	TM4SF1
3.39785	6.60166e-06	ENSG00000169903	TM4SF4
2.69046	0.004868	ENSG00000244503	EEF1A1P45
4.13264	1.16025e-23	ENSG00000242908	AADACL2-AS1
2.63598	9.68371e-11	ENSG00000240602	AADACP1
3.65502	5.98389e-12	ENSG00000250271	ENSG00000250271
8.50757	6.42092e-41	ENSG00000114771	AADAC
5.16074	2.77798e-27	ENSG00000196549	MME
5.12543	8.20213e-25	ENSG00000240666	MME-AS1
3.88911	3.66042e-16	ENSG00000090402	SI
-4.07979	6.76575e-09	ENSG00000239205	LINC02023
3.21065	1.14872e-11	ENSG00000114204	SERPINI2
2.10466	3.64879e-06	ENSG00000174776	WDR49
2.38099	1.37632e-06	ENSG00000286994	ENSG00000286994
2.10123	1.61741e-14	ENSG00000242583	KMT5AP3
6.65246	3.4394e-50	ENSG00000286856	ENSG00000286856
8.3326	1.76624e-22	ENSG00000199488	RNU1-70P
8.74215	2.02012e-44	ENSG00000163581	SLC2A2
2.70906	1.23947e-12	ENSG00000286086	ENSG00000286086
-2.17992	0.00794907	ENSG00000230115	TPRG1-AS2
-3.70579	3.7658e-30	ENSG00000090530	P3H2
-2.60251	2.89237e-09	ENSG00000163347	CLDN1
-2.02525	0.000727953	ENSG00000225473	ATP13A4-AS1
-3.26315	1.35193e-12	ENSG00000145113	MUC4
-2.03367	1.70697e-06	ENSG00000223783	LINC01983
-2.65457	2.81156e-08	ENSG00000276489	MIR6829
2.29176	5.23848e-10	ENSG00000251075	HTT-AS
7.13816	7.64435e-27	ENSG00000216560	LINC00955
6.56305	3.89603e-18	ENSG00000250681	ENSG00000250681
-2.07869	0.000967233	ENSG00000250986	LINC02600
-2.17693	1.07115e-05	ENSG00000184160	ADRA2C
-3.72749	1.41044e-17	ENSG00000163993	S100P
-2.91862	3.51114e-05	ENSG00000284636	ENSG00000284636
2.24399	1.12952e-07	ENSG00000250634	LINC01182
5.5194	3.88225e-12	ENSG00000250497	ENSG00000250497
-4.12245	9.81162e-15	ENSG00000137440	FGFBP1
2.82092	1.49984e-12	ENSG00000286046	ENSG00000286046
4.30216	4.77419e-08	ENSG00000251048	ENSG00000251048
2.08104	0.00147141	ENSG00000250243	ENSG00000250243
4.01979	5.40845e-41	ENSG00000249948	GBA3
-2.08901	0.000483556	ENSG00000251292	ERVH-1
-2.34395	2.26699e-11	ENSG00000109610	SOD3
2.55172	9.83036e-07	ENSG00000248608	ENSG00000248608
2.54044	4.49141e-11	ENSG00000248545	ENSG00000248545
3.87953	7.63716e-16	ENSG00000157765	SLC34A2
-2.52704	9.03857e-07	ENSG00000250781	ENSG00000250781
2.07811	7.1478e-05	ENSG00000260878	ENSG00000260878
2.21821	2.47335e-11	ENSG00000198515	CNGA1
-4.56431	4.16706e-16	ENSG00000109182	CWH43
2.15278	3.50903e-14	ENSG00000188993	LRRC66
2.98276	0.000127273	ENSG00000252489	RNU6-197P
2.31948	8.03377e-13	ENSG00000286093	ENSG00000286093
2.5131	0.000494743	ENSG00000250566	UGT2B29P
3.80144	2.48252e-05	ENSG00000251529	ENSG00000251529
2.56481	6.26122e-05	ENSG00000198277	ENSG00000198277
3.51354	1.28646e-09	ENSG00000135220	UGT2A3
3.98022	1.01292e-25	ENSG00000171234	UGT2B7
2.38535	0.0103353	ENSG00000196472	ENSG00000196472
2.19211	1.40334e-05	ENSG00000249763	ENSG00000249763
2.04403	0.000233952	ENSG00000135226	UGT2B28
3.51735	3.80107e-10	ENSG00000249956	UGT2B24P
2.3519	1.24538e-06	ENSG00000236959	SULT1D1P
5.09121	1.58072e-28	ENSG00000284695	ENSG00000284695
5.38763	3.78956e-24	ENSG00000109193	SULT1E1
-3.33414	7.36428e-09	ENSG00000163739	CXCL1
-3.6266	1.98593e-15	ENSG00000163737	PF4
-2.62318	0.00129167	ENSG00000163736	PPBP
-4.05238	1.55282e-12	ENSG00000163734	CXCL3
-3.32102	4.40658e-09	ENSG00000081041	CXCL2
-2.22899	0.000348689	ENSG00000182585	EPGN
-2.58303	4.22664e-07	ENSG00000124882	EREG
-3.60679	1.60262e-16	ENSG00000109321	AREG
-2.64156	3.91379e-16	ENSG00000169116	PARM1
-2.68779	9.23571e-14	ENSG00000248165	ENSG00000248165
3.87402	2.73975e-18	ENSG00000138669	PRKG2
2.91704	2.17425e-12	ENSG00000251059	PRKG2-AS1
3.75766	2.43794e-14	ENSG00000118777	ABCG2
9.62398	7.61855e-72	ENSG00000138823	MTTP
10.9826	5.2596e-61	ENSG00000248676	ENSG00000248676
-2.77553	0.00232274	ENSG00000248200	ENSG00000248200
8.30095	5.07974e-67	ENSG00000138792	ENPEP
8.86017	1.84684e-46	ENSG00000250511	ENSG00000250511
5.77192	1.48928e-15	ENSG00000250103	PANCR
5.7178	1.58392e-15	ENSG00000164093	PITX2
3.98459	4.72725e-23	ENSG00000145384	FABP2
-2.68886	8.8767e-19	ENSG00000173376	NDNF
-2.22417	7.75169e-09	ENSG00000250344	NDNF-AS1
-4.73506	1.44825e-25	ENSG00000050730	TNIP3
-3.23197	2.98385e-06	ENSG00000287692	ENSG00000287692
-2.17109	9.55521e-12	ENSG00000250033	SLC7A11-AS1
-2.32838	9.91623e-12	ENSG00000151012	SLC7A11
-2.3954	0.00262587	ENSG00000250252	LINC02430
4.13859	3.80328e-16	ENSG00000249022	ENSG00000249022
4.10935	5.12231e-15	ENSG00000121207	LRAT
-4.47043	1.74601e-06	ENSG00000250538	NPY2R-AS1
-4.54591	6.405e-09	ENSG00000185149	NPY2R
2.1028	0.0163625	ENSG00000201050	RNU6-668P
-2.17788	4.74362e-07	ENSG00000250266	LINC01612
-3.18008	4.71252e-19	ENSG00000272297	ENSG00000272297
-3.07722	2.75551e-13	ENSG00000168412	MTNR1A
-3.446	0.00426684	ENSG00000250829	ENSG00000250829
3.51781	7.50426e-10	ENSG00000249201	TERLR1
7.7198	2.1931e-32	ENSG00000174358	SLC6A19
2.0254	6.89469e-06	ENSG00000164363	SLC6A18
2.02146	5.60427e-08	ENSG00000287486	ENSG00000287486
-2.29349	0.0149489	ENSG00000251281	ENSG00000251281
4.07341	2.43862e-17	ENSG00000113492	AGXT2
3.27982	2.0597e-08	ENSG00000145626	UGT3A1
2.3027	3.19552e-12	ENSG00000198865	CCDC152
2.33214	5.84317e-12	ENSG00000250722	SELENOP
2.38656	1.73706e-08	ENSG00000272234	ENSG00000272234
-2.0446	3.66621e-12	ENSG00000151882	CCL28
2.47596	1.35219e-22	ENSG00000170571	EMB
3.59847	5.91515e-21	ENSG00000225940	C5orf67
5.80102	1.95355e-16	ENSG00000234553	ENSG00000234553
-3.86089	8.89485e-07	ENSG00000275634	ENSG00000275634
2.34243	0.0104359	ENSG00000178394	HTR1A
2.02121	1.6375e-07	ENSG00000269961	ERBIN-DT
4.25665	2.48043e-19	ENSG00000251493	FOXD1
4.7355	2.33571e-14	ENSG00000247993	FOXD1-AS1
3.00307	0.000104135	ENSG00000287701	ENSG00000287701
2.26589	3.00649e-12	ENSG00000249856	ENSG00000249856
4.33412	3.78994e-34	ENSG00000176928	GCNT4
2.83824	6.56575e-08	ENSG00000172497	ACOT12
-2.95181	1.99701e-06	ENSG00000248757	LINC02115
6.65706	3.21015e-22	ENSG00000250358	LINC02200
2.35476	0.000712232	ENSG00000250472	TRIM36-IT1
2.27249	2.49755e-17	ENSG00000234758	ENSG00000234758
2.39929	9.47385e-23	ENSG00000164398	ACSL6
3.38174	2.01099e-07	ENSG00000231585	ENSG00000231585
2.15275	1.2713e-12	ENSG00000197208	SLC22A4
2.8926	2.44611e-18	ENSG00000198944	SOWAHA
4.21069	2.1638e-28	ENSG00000164406	LEAP2
3.08813	5.96203e-05	ENSG00000249073	WSPAR
2.17402	2.24474e-09	ENSG00000226306	NPY6R
-3.07081	1.30394e-08	ENSG00000120738	EGR1
2.34626	3.48517e-19	ENSG00000170482	SLC23A1
-2.12943	1.67498e-07	ENSG00000170476	MZB1
-2.88928	2.1671e-09	ENSG00000113070	HBEGF
-4.24938	4.1541e-20	ENSG00000133710	SPINK5
-2.91791	5.84177e-15	ENSG00000247199	FBXO38-DT
2.24497	9.58081e-07	ENSG00000253297	ENSG00000253297
2.07069	1.99948e-11	ENSG00000123643	SLC36A1
2.22557	0.00605573	ENSG00000200227	RNA5SP197
2.43663	0.00343	ENSG00000288081	ENSG00000288081
-2.0478	0.000172221	ENSG00000286749	ENSG00000286749
-4.26842	5.73969e-07	ENSG00000132911	NMUR2
-2.33379	2.52901e-05	ENSG00000113249	HAVCR1
9.16879	7.8905e-33	ENSG00000170231	FABP6
6.79119	1.51807e-24	ENSG00000247699	FABP6-AS1
-2.24666	0.000285761	ENSG00000168269	FOXI1
-3.28758	3.58278e-10	ENSG00000113739	STC2
2.00809	0.000267123	ENSG00000250256	ENSG00000250256
2.03933	3.62618e-09	ENSG00000074276	CDHR2
2.35325	1.89525e-11	ENSG00000113303	BTNL8
3.19004	0.00018256	ENSG00000222852	ENSG00000222852
2.26682	0.000142163	ENSG00000243664	RPS29P12
2.0996	4.63812e-09	ENSG00000168903	BTNL3
-2.96751	1.1152e-08	ENSG00000164379	FOXQ1
2.03532	0.0161133	ENSG00000219992	ENSG00000219992
2.71493	5.27992e-11	ENSG00000218265	RPS4XP7
2.24322	2.60172e-08	ENSG00000180537	RNF182
-2.70354	0.000431908	ENSG00000146049	KAAG1
2.25875	0.000101626	ENSG00000272810	ENSG00000272810
2.86404	0.000355905	ENSG00000213900	RPS17P1
2.04689	4.57868e-05	ENSG00000281831	HCP5B
2.08386	4.15967e-05	ENSG00000235963	MCCD1P1
2.29783	0.000254773	ENSG00000228078	HLA-U
-2.11303	8.6021e-06	ENSG00000137331	IER3
-2.10324	4.71876e-06	ENSG00000228022	HCG20
-2.05168	0.0344776	ENSG00000228789	HCG22
2.32433	1.19644e-07	ENSG00000204290	BTNL2
2.04216	1.0903e-08	ENSG00000124602	UNC5CL
-2.02805	1.35234e-09	ENSG00000112559	MDFI
2.41628	0.00730116	ENSG00000096088	PGC
-2.07058	1.14091e-06	ENSG00000237686	SCIRT
-2.32983	4.35213e-06	ENSG00000181577	LINC03040
3.30384	2.92386e-15	ENSG00000112818	MEP1A
-2.49209	7.80959e-06	ENSG00000153292	ADGRF1
-2.61021	3.43903e-14	ENSG00000153294	ADGRF4
4.7026	2.96731e-19	ENSG00000235122	ENSG00000235122
3.86276	5.97583e-06	ENSG00000226707	ENSG00000226707
2.90435	8.80414e-08	ENSG00000124812	CRISP1
-2.95915	0.000162892	ENSG00000112115	IL17A
3.84725	1.53044e-07	ENSG00000237674	GSTA7P
8.66665	9.55485e-49	ENSG00000244067	GSTA2
8.80525	1.73322e-45	ENSG00000243955	GSTA1
3.60024	1.17016e-05	ENSG00000223622	GSTA6P
4.02147	3.60105e-11	ENSG00000182793	GSTA5
2.29068	1.62145e-06	ENSG00000230375	GSTA11P
2.31692	0.000638582	ENSG00000230845	GSTA10P
3.2528	3.52944e-09	ENSG00000174156	GSTA3
3.35692	5.16222e-08	ENSG00000236996	MLIP-IT1
-2.10937	0.007512	ENSG00000218274	ENSG00000218274
-2.70973	5.70915e-05	ENSG00000135312	HTR1B
2.53989	1.0811e-10	ENSG00000164418	GRIK2
-2.88904	2.13451e-11	ENSG00000272398	CD24
2.13652	8.33957e-05	ENSG00000229276	REV3L-IT1
3.25377	9.16639e-06	ENSG00000226181	ENSG00000226181
5.64506	3.56575e-28	ENSG00000256162	SMLR1
-2.15656	2.5395e-08	ENSG00000118523	CCN2
2.35515	1.6254e-05	ENSG00000179073	TAAR3P
2.63168	1.53715e-16	ENSG00000146411	SLC2A12
-2.09403	5.62951e-08	ENSG00000016402	IL20RA
2.99541	1.18919e-09	ENSG00000274594	ENSG00000274594
2.98929	3.93925e-17	ENSG00000229017	LINC01277
3.57043	2.28338e-13	ENSG00000227192	ENSG00000227192
-2.35311	5.06278e-15	ENSG00000198729	PPP1R14C
2.41292	2.21096e-12	ENSG00000009765	IYD
-2.2436	0.000721566	ENSG00000146469	VIP
2	0.000398263	ENSG00000286553	ENSG00000286553
4.54995	8.79307e-08	ENSG00000275419	ENSG00000275419
3.27719	8.61218e-09	ENSG00000219146	RPS4XP8
2.30724	1.04927e-34	ENSG00000130338	TULP4
3.51681	5.98829e-43	ENSG00000274023	ENSG00000274023
9.4731	4.01639e-73	ENSG00000287591	ENSG00000287591
-2.27066	0.00134173	ENSG00000230234	ENSG00000230234
-2.18642	1.06818e-12	ENSG00000026652	AGPAT4
2.02928	0.0122321	ENSG00000231720	ENSG00000231720
3.13035	2.48098e-06	ENSG00000228648	ENSG00000228648
2.71244	1.03907e-11	ENSG00000203690	TCP10L3
2.52615	5.16733e-15	ENSG00000146521	LINC01558
2.27383	3.97807e-11	ENSG00000269155	ENSG00000269155
2.3067	4.16048e-09	ENSG00000164488	DACT2
4.02301	1.68113e-21	ENSG00000224417	ENSG00000224417
-2.01714	7.26058e-11	ENSG00000164850	GPER1
-4.48112	0.000481814	ENSG00000243531	EVA1CP3
2.12633	7.26171e-10	ENSG00000006747	SCIN
3.20992	5.96053e-12	ENSG00000229233	ENSG00000229233
2.26186	0.0105781	ENSG00000224330	ENSG00000224330
3.87881	4.79951e-31	ENSG00000187546	AGMO
2.18492	9.19377e-09	ENSG00000237070	ENSG00000237070
4.53246	7.12111e-12	ENSG00000164651	SP8
3.43427	3.54193e-11	ENSG00000122585	NPY
3.56165	1.15245e-21	ENSG00000105928	GSDME
-3.59899	1.09746e-18	ENSG00000005073	HOXA11
-4.12221	8.72516e-22	ENSG00000240990	HOXA11-AS
-4.08789	1.68177e-14	ENSG00000273961	ENSG00000273961
-4.50398	1.07954e-19	ENSG00000278334	ENSG00000278334
-3.90078	7.35625e-15	ENSG00000276496	ENSG00000276496
-4.39918	1.92515e-23	ENSG00000253508	ENSG00000253508
-4.14683	2.72136e-09	ENSG00000277966	ENSG00000277966
-4.30668	6.49133e-17	ENSG00000278592	ENSG00000278592
-3.89879	7.61654e-17	ENSG00000278020	ENSG00000278020
-6.40918	3.16894e-25	ENSG00000106031	HOXA13
-6.1141	6.44295e-31	ENSG00000243766	HOTTIP
-6.07926	4.16021e-15	ENSG00000276609	ENSG00000276609
-5.45604	4.50546e-14	ENSG00000278708	ENSG00000278708
-6.00278	3.89603e-18	ENSG00000277469	ENSG00000277469
-6.54474	6.32158e-17	ENSG00000277553	ENSG00000277553
-2.19555	0.018208	ENSG00000253308	ENSG00000253308
-2.31577	0.000278625	ENSG00000253405	EVX1-AS
-2.30217	0.00040457	ENSG00000106038	EVX1
2.01985	1.28057e-20	ENSG00000285162	ENSG00000285162
2.17939	2.91578e-20	ENSG00000106069	CHN2
-2.975	2.72205e-06	ENSG00000197085	NPSR1-AS1
-3.59993	1.87929e-07	ENSG00000187258	NPSR1
2.1541	0.00517815	ENSG00000211691	TRGJP
2.10362	1.7975e-05	ENSG00000015520	NPC1L1
2.74493	9.84759e-14	ENSG00000287574	ENSG00000287574
3.63803	0.00125475	ENSG00000240355	ENSG00000240355
2.84502	0.00263555	ENSG00000230680	ENSG00000230680
2.15269	2.47049e-16	ENSG00000132437	DDC
2.24261	4.11931e-13	ENSG00000226122	DDC-AS1
2.05914	0.000171735	ENSG00000229403	ENSG00000229403
-2.43064	8.47269e-06	ENSG00000170419	VSTM2A
-2.14711	0.000220195	ENSG00000224223	VSTM2A-OT1
2.30718	0.00338788	ENSG00000230000	ENSG00000230000
2.15303	0.00740656	ENSG00000268181	ENSG00000268181
2.25876	9.63909e-12	ENSG00000146755	TRIM50
2.90064	8.6951e-16	ENSG00000009950	MLXIPL
2.32034	3.9238e-06	ENSG00000274080	ENSG00000274080
-2.01709	2.90752e-10	ENSG00000232756	DDX3ILA1
3.50296	6.60883e-20	ENSG00000085563	ABCB1
2.30719	4.14594e-05	ENSG00000231956	HNRNPA1P9
2.17927	2.74487e-05	ENSG00000006128	TAC1
-4.0338	4.74719e-15	ENSG00000106236	NPTX2
2.14735	2.89332e-09	ENSG00000106258	CYP3A5
2.85504	4.5049e-14	ENSG00000160870	CYP3A7
2.83986	6.61068e-14	ENSG00000282301	CYP3A7-CYP3A51P
8.71769	3.95942e-41	ENSG00000160868	CYP3A4
3.51812	0.00212056	ENSG00000273407	CYP3A4-AS1
2.10999	7.95327e-09	ENSG00000214142	RPL7P60
2.39381	0.00111369	ENSG00000263672	RN7SL750P
-4.92697	4.56639e-31	ENSG00000205277	MUC12
-4.24192	2.66727e-26	ENSG00000227053	MUC12-AS1
3.71658	4.87155e-13	ENSG00000169876	MUC17
3.66412	7.22177e-11	ENSG00000222636	RN7SKP54
-2.39068	0.000125725	ENSG00000106366	SERPINE1
3.85355	5.94769e-35	ENSG00000106404	CLDN15
2.8284	0.000402482	ENSG00000279482	ENSG00000279482
3.0572	9.23143e-23	ENSG00000170629	DPY19L2P2
-3.09468	1.44799e-11	ENSG00000286013	ENSG00000286013
-2.26132	3.10197e-05	ENSG00000228742	LINC02577
-2.64035	4.09756e-09	ENSG00000233705	SLC26A4-AS1
-2.74037	4.5364e-13	ENSG00000091137	SLC26A4
3.00701	1.57301e-08	ENSG00000226680	ENSG00000226680
7.29327	4.87647e-36	ENSG00000081800	SLC13A1
4.88161	7.20168e-17	ENSG00000234224	TMEM229A
2.08851	1.20022e-11	ENSG00000242593	ENSG00000242593
-3.49103	5.53437e-06	ENSG00000287568	ENSG00000287568
-2.03625	1.20815e-07	ENSG00000128578	STRIP2
5.62537	3.71825e-34	ENSG00000158516	CPA2
2.60143	0.00126704	ENSG00000226045	ENSG00000226045
6.12744	1.32391e-26	ENSG00000257335	MGAM
2.45794	2.97132e-06	ENSG00000240268	MOXD2P
-2.69373	0.000170199	ENSG00000204983	PRSS1
3.11205	0.000504384	ENSG00000275896	PRSS2
2.25433	0.000973924	ENSG00000250591	PRSS3P1
3.64176	3.75748e-23	ENSG00000188037	CLCN1
2.97355	2.80609e-08	ENSG00000199370	ENSG00000199370
3.40116	3.24887e-09	ENSG00000242048	PRKAG2-AS2
-2.14438	1.25458e-12	ENSG00000056998	GYG2
3.8677	1.42797e-24	ENSG00000130234	ACE2
3.76093	3.38343e-25	ENSG00000285602	ENSG00000285602
2.70911	4.35623e-08	ENSG00000225833	ACE2-DT
2.07716	3.82554e-13	ENSG00000102174	PHEX
3.05191	8.0519e-10	ENSG00000224204	PHEX-AS1
2.38504	0.000323644	ENSG00000229331	GK-IT1
-3.36921	0.00160351	ENSG00000229674	H2AL3
4.98864	5.92093e-37	ENSG00000036473	OTC
3.99741	6.48255e-29	ENSG00000069535	MAOB
3.09912	0.000148908	ENSG00000189037	DUSP21
2.11902	0.0281895	ENSG00000233139	ENSG00000233139
2.57695	0.000306197	ENSG00000226971	ENSG00000226971
2.39829	0.00231296	ENSG00000238269	PAGE2B
-2.98947	4.85845e-05	ENSG00000276929	ENSG00000276929
4.66948	2.53714e-16	ENSG00000186912	P2RY4
2.22782	9.61598e-08	ENSG00000130055	GDPD2
2.18929	1.40798e-07	ENSG00000284391	ENSG00000284391
-2.44758	2.20042e-10	ENSG00000228612	HK2P1
-4.25238	5.58909e-21	ENSG00000007952	NOX1
-2.27993	5.99901e-11	ENSG00000239345	HNRNPA1P26
4.41167	3.58708e-14	ENSG00000123561	SERPINA7
-3.07788	3.42047e-08	ENSG00000101842	VSIG1
3.90444	0.000100952	ENSG00000189372	ENSG00000189372
-2.57909	1.15768e-09	ENSG00000077274	CAPN6
-3.90295	1.52282e-20	ENSG00000241743	XACT
-3.31738	0.00424223	ENSG00000201674	ENSG00000201674
-2.64193	9.68915e-05	ENSG00000123496	IL13RA2
-4.25962	1.1009e-09	ENSG00000268104	SLC6A14
7.50364	5.31693e-42	ENSG00000122121	XPNPEP2
3.56661	1.03838e-17	ENSG00000156920	ADGRG4
2.30034	0.00015822	ENSG00000284377	ENSG00000284377
2.59746	6.28544e-08	ENSG00000286051	MAGEA6-DT
2.01879	2.09012e-14	ENSG00000253764	KBTBD11-AS1
4.54461	3.99914e-07	ENSG00000164822	DEFA6
3.51315	2.02888e-06	ENSG00000164821	DEFA4
2.89538	0.00030581	ENSG00000223629	DEFA8P
4.04466	1.23647e-07	ENSG00000234178	DEFA11P
4.13423	3.54561e-05	ENSG00000164816	DEFA5
-2.10844	0.0217403	ENSG00000234120	ENSG00000234120
2.60326	0.00114799	ENSG00000284728	ENSG00000284728
-5.94833	2.24484e-06	ENSG00000177257	DEFB4B
-2.48833	0.00912738	ENSG00000177243	DEFB103B
2.13122	3.6018e-08	ENSG00000198129	DEFB107B
2.96762	0.00144415	ENSG00000284698	ENSG00000284698
-2.58312	0.0136932	ENSG00000176797	DEFB103A
-6.71158	8.555e-09	ENSG00000171711	DEFB4A
2.1946	0.00333498	ENSG00000285606	ENSG00000285606
2.0187	1.78282e-06	ENSG00000253678	ENSG00000253678
-2.38546	3.93659e-05	ENSG00000284724	ENSG00000284724
-2.20881	0.000290655	ENSG00000284613	ENSG00000284613
4.267	4.35902e-17	ENSG00000286346	ENSG00000286346
2.4106	2.51602e-09	ENSG00000168490	PHYHIP
2.03892	2.12021e-12	ENSG00000245025	ENSG00000245025
2.02479	1.31267e-12	ENSG00000008853	RHOBTB2
-3.63355	3.41518e-09	ENSG00000159167	STC1
2.74031	3.29949e-12	ENSG00000234770	GULOP
-2.56843	1.99215e-06	ENSG00000170786	SDR16C5
2.95022	0.000687923	ENSG00000147571	CRH
2.42482	1.2113e-13	ENSG00000253302	STAU2-AS1
-2.51676	0.000597752	ENSG00000253706	ENSG00000253706
-2.56823	0.000810487	ENSG00000137558	PI15
2.70416	4.12099e-24	ENSG00000164749	HNF4G
-2.31041	1.62663e-19	ENSG00000104435	STMN2
2.36241	0.000387906	ENSG00000257962	ENSG00000257962
-4.51095	4.94273e-11	ENSG00000133742	CA1
2.76543	1.62589e-17	ENSG00000164879	CA3
-3.51914	6.0726e-15	ENSG00000253549	CA3-AS1
-5.40701	6.30173e-20	ENSG00000104267	CA2
-2.30934	0.048438	ENSG00000205176	REXO1L1P
3.21564	6.47251e-07	ENSG00000271930	ENSG00000271930
4.43462	2.99779e-19	ENSG00000164920	OSR2
3.47079	9.45557e-11	ENSG00000229625	ENSG00000229625
2.36197	0.00162874	ENSG00000253737	ENSG00000253737
2.6183	3.55204e-09	ENSG00000253477	ENSG00000253477
-2.2337	0.00472625	ENSG00000253258	FAM83A-AS2
-2.0781	0.00104998	ENSG00000253227	ENSG00000253227
-2.19587	0.000281809	ENSG00000253196	ENSG00000253196
-4.82426	6.75485e-05	ENSG00000167656	LY6D
-2.81987	0.000123548	ENSG00000253715	ENSG00000253715
2.32663	1.37142e-18	ENSG00000185000	DGAT1
2.32941	2.01653e-17	ENSG00000284229	MIR6848
2.55826	5.73747e-18	ENSG00000147804	SLC39A4
-2.2685	0.00686822	ENSG00000281769	LINC-ADAIN
2.63325	7.80226e-13	ENSG00000106688	SLC1A1
2.93428	9.43532e-18	ENSG00000164946	FREM1
2.14282	0.00264457	ENSG00000286500	ENSG00000286500
3.10609	1.43758e-05	ENSG00000283647	ENSG00000283647
4.3144	2.89456e-19	ENSG00000237153	ENSG00000237153
3.59268	0.000338394	ENSG00000241152	RN7SL720P
3.59338	0.00244383	ENSG00000226470	RPS29P33
2.3107	0.000543551	ENSG00000277653	ENSG00000277653
4.33343	6.8532e-24	ENSG00000165269	AQP7
2.94197	7.45732e-18	ENSG00000165272	AQP3
2.15806	1.59477e-09	ENSG00000164972	SPMIP6
3.39668	8.53478e-09	ENSG00000122756	CNTFR
3.49866	1.24156e-08	ENSG00000237159	CNTFR-AS1
3.32201	1.68106e-08	ENSG00000281491	DNAJB5-DT
3.02017	2.53905e-09	ENSG00000283246	MEP1AP1
2.16966	3.7907e-08	ENSG00000183148	ANKRD20A2P
2.3091	6.38135e-08	ENSG00000240240	ENSG00000240240
2.81413	0.000103259	ENSG00000231390	SNX18P8
2.26559	4.33777e-07	ENSG00000223839	FAM95B1
3.32701	0.00218656	ENSG00000274688	ENSG00000274688
3.9399	1.82627e-11	ENSG00000224537	MEP1AP4
2.52075	0.0161647	ENSG00000275144	SNX18P5
2.37258	1.1723e-07	ENSG00000172014	ANKRD20A4P
2.85855	6.68948e-06	ENSG00000224185	SNX18P9
2.52003	1.45612e-05	ENSG00000229156	ENSG00000229156
2.2025	7.27192e-06	ENSG00000224106	CYP4F25P
-2.57598	0.000387757	ENSG00000271225	BNIP3P4
-2.75394	9.03085e-07	ENSG00000197550	ENSG00000197550
-2.04702	0.0011862	ENSG00000204780	IGKV1OR9-1
2.24993	4.75023e-07	ENSG00000274628	CYP4F59P
2.32956	7.52658e-08	ENSG00000286945	ENSG00000286945
2.38516	0.000667209	ENSG00000229146	SNX18P4
2.00058	6.32014e-08	ENSG00000276203	ANKRD20A3P
2.44804	1.6375e-07	ENSG00000284611	ENSG00000284611
2.04631	2.63002e-07	ENSG00000260691	ANKRD20A1
4.16323	6.81301e-17	ENSG00000181778	TMEM252
2.74146	3.99294e-19	ENSG00000119125	GDA
3.96163	9.52305e-15	ENSG00000235523	ENSG00000235523
2.0995	0.000298718	ENSG00000236849	LINC01474
-2.28348	8.99146e-15	ENSG00000135046	ANXA1
2.12933	1.13969e-12	ENSG00000099139	PCSK5
-2.11861	1.88095e-08	ENSG00000135069	PSAT1
2.4723	0.00399469	ENSG00000233884	ENSG00000233884
4.90117	1.37486e-18	ENSG00000214888	NPAP1P9
3.68249	4.28008e-12	ENSG00000234460	ENSG00000234460
2.92299	5.75698e-08	ENSG00000177992	SPATA31E1
2.2383	2.61491e-07	ENSG00000230246	SPATA31C1
2.01832	9.33503e-09	ENSG00000177910	SPATA31C2
2.82791	7.84925e-11	ENSG00000165023	DIRAS2
2.68523	2.99161e-18	ENSG00000231806	PCAT7
2.92367	1.63317e-21	ENSG00000165140	FBP1
2.14338	0.0111451	ENSG00000207276	RNU6-1160P
2.4134	3.74804e-06	ENSG00000228957	ENSG00000228957
4.50398	5.50807e-08	ENSG00000260677	ENSG00000260677
3.39847	5.38403e-06	ENSG00000227411	ACNATP
7.10414	4.14588e-19	ENSG00000136872	ALDOB
-2.69407	1.34319e-11	ENSG00000225531	ENSG00000225531
-2.33362	1.04255e-15	ENSG00000226047	ENSG00000226047
2.95287	2.93174e-24	ENSG00000173258	ZNF483
2.99008	1.25666e-24	ENSG00000106853	PTGR1
2.95388	6.51414e-23	ENSG00000224644	ENSG00000224644
-2.99459	1.42117e-12	ENSG00000165188	RNF183
-2.41899	2.74154e-13	ENSG00000106992	AK1
-2.67215	3.28126e-16	ENSG00000257524	ENSG00000257524
-2.76765	8.63056e-15	ENSG00000160408	ST6GALNAC6
-2.74206	2.78498e-05	ENSG00000148346	LCN2
-2.38071	5.49781e-10	ENSG00000130720	FIBCD1
-2.19022	1.30619e-09	ENSG00000236658	FIBCD1-AS1
2.50803	2.99779e-19	ENSG00000170835	CEL
4.16511	2.13982e-23	ENSG00000170827	CELP
-2.22462	0.00176613	ENSG00000196990	FAM163B
2.91304	1.77129e-13	ENSG00000176919	C8G
4.79067	7.31188e-22	ENSG00000198569	SLC34A3
2.20328	4.71467e-08	ENSG00000275549	STPG3-AS1
2.13974	2.90965e-07	ENSG00000197768	STPG3
6.21047	6.63027e-56	ENSG00000174885	NLRP6
2.23502	0.000155063	ENSG00000243562	RN7SL838P
2.43096	2.58836e-13	ENSG00000099834	CDHR5
2.33821	9.89224e-12	ENSG00000070031	SCT
-3.22574	5.09746e-09	ENSG00000215182	MUC5AC
-6.61006	1.9689e-38	ENSG00000117983	MUC5B
-6.88949	5.09499e-33	ENSG00000255177	MUC5B-AS1
-5.53586	4.47205e-14	ENSG00000275669	MIR6744
-2.22998	1.19699e-07	ENSG00000181649	PHLDA2
2.25918	3.70787e-12	ENSG00000284605	ENPP7P15
2.19104	2.23627e-12	ENSG00000254757	ENSG00000254757
2.31578	5.19485e-12	ENSG00000255367	ENSG00000255367
2.08837	1.39216e-08	ENSG00000287312	ENSG00000287312
3.02632	1.8288e-12	ENSG00000284639	ENSG00000284639
-3.49213	2.03898e-08	ENSG00000167332	OR51E2
-2.5908	0.00767114	ENSG00000197674	OR51C1
2.00536	0.00464119	ENSG00000248332	TUB-AS1
-2.47926	2.23368e-15	ENSG00000148926	ADM
-2.07091	0.0353433	ENSG00000255400	LINC02989
2.26517	6.97061e-07	ENSG00000254789	ENSG00000254789
3.15325	1.86861e-16	ENSG00000284094	MIR6073
3.63014	4.51634e-09	ENSG00000254878	ENSG00000254878
-3.34804	0.000172221	ENSG00000148965	SAA4
-2.51343	0.00229256	ENSG00000255071	SAA2-SAA4
-2.46642	0.0041725	ENSG00000134339	SAA2
-2.61135	0.0175119	ENSG00000200336	RNA5SP333
-2.33887	0.0135672	ENSG00000173432	SAA1
2.34228	8.9836e-07	ENSG00000256464	YWHABP2
9.01053	2.79958e-60	ENSG00000148942	SLC5A12
2.80238	4.69704e-06	ENSG00000254934	LINC00678
2.94699	4.42543e-19	ENSG00000121690	DEPDC7
-2.58663	2.69525e-06	ENSG00000255202	ENSG00000255202
-2.76145	1.168e-05	ENSG00000205177	C11orf91
2.07472	0.00129616	ENSG00000240975	ENSG00000240975
3.26115	5.31019e-11	ENSG00000180720	CHRM4
4.65647	1.61895e-11	ENSG00000086205	FOLH1
2.71468	2.79536e-10	ENSG00000225802	WARS1P1
2.59584	5.13649e-05	ENSG00000254799	SLC25A47P1
2.22064	2.2716e-09	ENSG00000214797	ENSG00000214797
-3.11877	4.97921e-06	ENSG00000134827	TCN1
-6.78318	2.42505e-18	ENSG00000071203	MS4A12
4.12859	1.14321e-24	ENSG00000166959	MS4A8
7.49011	2.02344e-40	ENSG00000214782	MS4A18
9.63604	1.44771e-54	ENSG00000172689	MS4A10
5.67302	3.21481e-34	ENSG00000168060	NAALADL1
-2.26555	0.00101033	ENSG00000175592	FOSL1
-2.0118	5.74846e-12	ENSG00000173621	LRFN4
2.95864	5.29537e-22	ENSG00000132744	ACY3
2.112	3.19399e-12	ENSG00000273819	ENPP7P7
3.33947	1.24362e-21	ENSG00000251637	LINC02754
3.69282	1.14757e-07	ENSG00000206587	RNU6-46P
-3.16784	4.09957e-09	ENSG00000069482	GAL
-2.87301	2.13284e-08	ENSG00000172927	MYEOV
-2.25864	0.00124131	ENSG00000260877	ENSG00000260877
4.29344	1.01908e-08	ENSG00000162344	FGF19
-2.18945	4.27568e-12	ENSG00000254902	ANO1-AS1
2.39521	0.0012382	ENSG00000256518	FOLR1P1
-2.02513	0.00261882	ENSG00000054938	CHRDL2
2.2405	4.48947e-12	ENSG00000166391	MOGAT2
2.58043	7.54752e-17	ENSG00000085741	WNT11
3.20909	1.89328e-16	ENSG00000254933	ENSG00000254933
2.47746	2.72735e-21	ENSG00000178301	AQP11
2.21447	0.0168135	ENSG00000279701	ENSG00000279701
4.28142	2.14025e-12	ENSG00000134612	FOLH1B
-5.01251	3.70864e-09	ENSG00000137673	MMP7
4.93209	1.04039e-06	ENSG00000281655	ENSG00000281655
-3.149	0.000259236	ENSG00000166670	MMP10
-2.1632	0.0305529	ENSG00000149968	MMP3
-2.47469	3.57049e-05	ENSG00000262406	MMP12
2.07461	1.5877e-08	ENSG00000152578	GRIA4
-2.066	4.84202e-09	ENSG00000095110	NXPE1
-2.11558	0.000712356	ENSG00000238724	ENSG00000238724
-5.9053	2.73766e-30	ENSG00000137634	NXPE4
-3.62715	2.36047e-05	ENSG00000256674	ENSG00000256674
2.71623	1.55589e-05	ENSG00000110243	APOA5
3.9658	6.83538e-05	ENSG00000236267	LNC-RHL1
13.7835	2.77537e-46	ENSG00000285513	ENSG00000285513
13.602	5.81056e-47	ENSG00000110244	APOA4
11.8564	4.75041e-53	ENSG00000110245	APOC3
12.4604	2.61228e-67	ENSG00000118137	APOA1
6.63227	1.2711e-42	ENSG00000235910	APOA1-AS
-2.94782	1.82144e-09	ENSG00000280032	ENSG00000280032
4.19342	2.09965e-32	ENSG00000172425	TTC36
2.85091	3.19531e-28	ENSG00000149582	TMEM25
2.54546	1.73906e-15	ENSG00000118094	TREH
-2.18454	5.63998e-11	ENSG00000137699	TRIM29
2.3938	1.89825e-15	ENSG00000023171	GRAMD1B
-2.36009	0.016455	ENSG00000204300	TMEM225
-2.57853	0.00365048	ENSG00000181518	OR8D4
-2.59947	0.012055	ENSG00000254737	OR10G4
-4.66029	5.23369e-24	ENSG00000019102	VSIG2
-3.51663	2.3407e-24	ENSG00000110080	ST3GAL4
2.004	0.000435231	ENSG00000237612	ENSG00000237612
3.1583	5.45837e-05	ENSG00000254896	OPCML-IT1
2.29007	0.000745844	ENSG00000254573	ENSG00000254573
2.34721	0.0264589	ENSG00000287560	ENSG00000287560
-2.20717	0.00949177	ENSG00000228353	ENSG00000228353
2.10057	6.21216e-10	ENSG00000198610	AKR1C4
2.96366	3.52865e-05	ENSG00000287848	ENSG00000287848
2.09512	2.87578e-09	ENSG00000178462	TUBAL3
2.9688	1.696e-11	ENSG00000228951	ENSG00000228951
6.71214	2.34677e-45	ENSG00000107611	CUBN
5.50289	2.53319e-45	ENSG00000204740	MALRD1
7.40482	9.88627e-22	ENSG00000226255	UBE2V2P1
5.6084	1.28362e-14	ENSG00000227734	ENSG00000227734
3.98649	2.6937e-19	ENSG00000233968	ENSG00000233968
-2.26668	5.14235e-21	ENSG00000177283	FZD8
-2.2616	1.06919e-16	ENSG00000287528	ENSG00000287528
-2.42672	1.89525e-11	ENSG00000284265	MIR4683
-2.39346	1.77784e-06	ENSG00000234504	ENSG00000234504
-3.65093	2.49968e-13	ENSG00000187783	TMEM72
-2.10496	0.000490567	ENSG00000230501	ANKRD30BP3
-3.01735	8.4828e-07	ENSG00000227683	ENSG00000227683
-3.49444	0.00203527	ENSG00000275312	ENSG00000275312
3.44829	2.23689e-10	ENSG00000265203	RBP3
4.04648	1.07212e-23	ENSG00000265763	ZNF488
3.40483	3.46785e-24	ENSG00000165443	PHYHIPL
2.07537	0.00498574	ENSG00000232075	MRPL35P2
-2.13497	1.68737e-09	ENSG00000138347	MYPN
3.38251	1.59505e-13	ENSG00000233590	LINC02640
2.15755	0.0143753	ENSG00000234102	KRT19P4
2.2242	4.60348e-14	ENSG00000108187	PBLD
-2.13255	0.00634601	ENSG00000213025	COX20P1
2.17131	8.55197e-07	ENSG00000229261	ENSG00000229261
3.57688	4.67889e-29	ENSG00000138315	OIT3
5.74294	1.71348e-39	ENSG00000138308	PLA2G12B
-3.2638	1.50252e-06	ENSG00000185303	SFTPA2
-2.45924	0.000102804	ENSG00000122852	SFTPA1
-2.35651	1.90249e-11	ENSG00000285972	CERNA2
-3.00245	1.46548e-15	ENSG00000188373	GPR15LG
2.55736	1.81866e-14	ENSG00000173269	MMRN2
4.15572	4.50007e-28	ENSG00000272734	ADIRF-AS1
4.24126	1.17641e-28	ENSG00000148671	ADIRF
4.35855	2.73613e-29	ENSG00000273413	ENSG00000273413
2.28391	9.40664e-10	ENSG00000271880	ENSG00000271880
3.29492	1.76492e-10	ENSG00000240089	BMS1P3
2.01871	5.83631e-08	ENSG00000151303	ENSG00000151303
-2.52556	6.29651e-11	ENSG00000186188	FFAR4
3.47236	1.68874e-20	ENSG00000108242	CYP2C18
3.65533	2.186e-23	ENSG00000276490	ENSG00000276490
4.24159	9.82649e-26	ENSG00000165841	CYP2C19
3.5002	2.79866e-08	ENSG00000230338	MTND4P19
2.81777	1.72447e-08	ENSG00000235199	CYP2C58P
3.30519	1.13551e-05	ENSG00000225354	RPL7AP52
4.45317	4.7016e-19	ENSG00000138109	CYP2C9
3.56201	6.77104e-10	ENSG00000233377	MTND4P20
2.61408	6.7063e-06	ENSG00000138115	CYP2C8
2.2718	0.00170654	ENSG00000227805	RPL21P90
6.26084	1.44503e-40	ENSG00000120057	SFRP5
4.52965	7.62993e-33	ENSG00000023839	ABCC2
2.50237	0.0197522	ENSG00000227351	NANOGP6
3.12781	5.60129e-28	ENSG00000186862	PDZD7
2.13228	3.68052e-08	ENSG00000236311	TLX1NB
2.84256	2.56946e-11	ENSG00000107807	TLX1
-2.26913	2.23627e-12	ENSG00000280693	SH3PXD2A-AS1
-2.48827	0.000113715	ENSG00000213247	ENSG00000213247
2.20022	7.34915e-05	ENSG00000148702	HABP2
5.41742	1.02092e-22	ENSG00000266200	PNLIPRP2
-2.2172	0.0115965	ENSG00000213438	YBX2P1
3.83647	4.0961e-33	ENSG00000065154	OAT
2.48101	0.000387538	ENSG00000229544	NKX1-2
-2.55808	0.00435215	ENSG00000275327	ENSG00000275327
3.82742	4.86086e-24	ENSG00000283496	ZNF511-PRAP1
5.0381	2.81876e-21	ENSG00000226699	ENSG00000226699
5.05232	8.99973e-21	ENSG00000165828	PRAP1
-2.38407	2.92652e-16	ENSG00000139044	B4GALNT3
-2.11635	0.00114164	ENSG00000235049	LINC00940
4.02069	3.36993e-14	ENSG00000285142	ENSG00000285142
2.29966	1.80656e-07	ENSG00000111701	APOBEC1
-2.07721	5.82773e-14	ENSG00000013588	GPRC5A
2.28618	6.11966e-21	ENSG00000247498	GPRC5D-AS1
2.30226	0.00218138	ENSG00000256011	ENSG00000256011
2.7011	3.13006e-25	ENSG00000013583	HEBP1
-4.64066	1.12599e-18	ENSG00000180861	LINC01559
2.17252	4.12736e-08	ENSG00000139144	PIK3C2G
-2.76418	1.01159e-05	ENSG00000111700	SLCO1B3
-2.31493	6.73189e-05	ENSG00000257046	SLCO1B3-SLCO1B7
3.01285	1.45505e-05	ENSG00000244712	RPL29P27
-2.10294	1.92335e-09	ENSG00000233381	AK4P3
-3.44615	0.000153794	ENSG00000257435	ENSG00000257435
-2.20463	3.8281e-08	ENSG00000172602	RND1
-2.7602	0.000883492	ENSG00000161798	AQP5
5.54537	3.00759e-36	ENSG00000167588	GPD1
-2.88215	1.10462e-07	ENSG00000123358	NR4A1
-2.8631	4.2642e-07	ENSG00000259884	NR4A1AS
-3.74414	1.27739e-12	ENSG00000135480	KRT7
-3.44762	5.14059e-11	ENSG00000257671	KRT7-AS
-2.38662	2.45625e-14	ENSG00000185479	KRT6B
4.2299	2.01449e-22	ENSG00000167780	SOAT2
3.95923	1.22946e-08	ENSG00000123388	HOXC11
3.20339	5.52781e-11	ENSG00000180818	HOXC10
4.25536	3.77625e-34	ENSG00000273049	ENSG00000273049
4.29119	1.68559e-33	ENSG00000197757	HOXC6
3.55947	3.90711e-13	ENSG00000250133	HOXC-AS2
4.18383	1.52226e-25	ENSG00000180806	HOXC9
3.64346	3.14972e-07	ENSG00000250451	HOXC-AS1
5.03531	4.24585e-29	ENSG00000037965	HOXC8
3.27467	1.35829e-34	ENSG00000198353	HOXC4
4.31042	1.63047e-30	ENSG00000273046	ENSG00000273046
5.71754	3.03384e-20	ENSG00000260597	ENSG00000260597
4.4475	2.41263e-22	ENSG00000172789	HOXC5
2.27493	9.17496e-05	ENSG00000257534	ENSG00000257534
2.17001	5.15689e-15	ENSG00000170439	TMT1B
2.2065	1.33951e-13	ENSG00000139540	SLC39A5
-2.31661	1.07481e-08	ENSG00000110944	IL23A
2.76551	1.16254e-20	ENSG00000166863	TAC3
2.87517	1.73538e-24	ENSG00000166866	MYO1A
3.96203	1.60279e-20	ENSG00000166268	MYRFL
2.32727	1.60144e-21	ENSG00000257815	PRANCR
4.41935	2.93191e-11	ENSG00000257241	ENSG00000257241
2.13805	2.48225e-10	ENSG00000072657	TRHDE
-2.16863	4.12064e-07	ENSG00000139289	PHLDA1
-2.27249	3.93356e-06	ENSG00000257453	PHLDA1-AS1
7.75692	1.3649e-24	ENSG00000133636	NTS
6.11905	1.05595e-43	ENSG00000179520	SLC17A8
5.25129	2.22624e-29	ENSG00000012504	NR1H4
2.56939	2.77995e-06	ENSG00000256870	SLC5A8
-2.07532	2.40655e-05	ENSG00000257766	ENSG00000257766
2.38551	3.0716e-14	ENSG00000135111	TBX3
2.31527	1.57563e-13	ENSG00000257817	TBX3-AS1
2.07087	3.81849e-05	ENSG00000257654	ENSG00000257654
-2.11574	0.0409093	ENSG00000278973	ENSG00000278973
2.17246	2.61676e-05	ENSG00000249267	LINC00939
2.35976	1.38328e-13	ENSG00000102678	FGF9
-3.61181	8.89357e-08	ENSG00000234685	NUS1P2
-2.05192	0.000353149	ENSG00000287887	ENSG00000287887
-2.81732	0.00599463	ENSG00000226695	ANKRD20A10P
4.30211	8.95023e-08	ENSG00000251299	SLC25A15P3
2.5695	0.000106054	ENSG00000242360	RN7SL272P
-3.2146	1.39049e-16	ENSG00000133110	POSTN
2.10339	0.00808041	ENSG00000276854	ENSG00000276854
4.29958	2.80108e-11	ENSG00000235097	LINC00330
-2.10481	1.89727e-07	ENSG00000136155	SCEL
-2.66643	0.000173213	ENSG00000287270	ENSG00000287270
-2.80389	5.97303e-05	ENSG00000224347	SCEL-AS1
-2.3748	3.12672e-12	ENSG00000165621	OXGR1
4.73519	7.70339e-19	ENSG00000088386	SLC15A1
2.69636	3.42019e-05	ENSG00000229918	DOCK9-AS1
10.2916	1.71684e-52	ENSG00000125255	SLC10A2
-6.0078	1.58556e-12	ENSG00000275216	LINC03061
-2.07786	0.00107999	ENSG00000165794	SLC39A2
2.77839	3.31617e-20	ENSG00000232070	TMEM253
2.60828	5.0242e-05	ENSG00000211821	TRDV2
2.28336	6.10269e-08	ENSG00000211825	TRDJ1
2.4295	0.000328675	ENSG00000211888	TRAJ1
2.5711	7.83459e-17	ENSG00000155465	SLC7A7
2.15857	0.0171303	ENSG00000258444	ENSG00000258444
2.64958	1.65481e-08	ENSG00000100884	CPNE6
2.02887	3.68261e-14	ENSG00000129535	NRL
2.08438	4.50978e-14	ENSG00000100889	PCK2
2.237	0.000521357	ENSG00000286479	ENSG00000286479
-4.07244	3.7695e-16	ENSG00000259087	ENSG00000259087
-2.90808	2.26639e-12	ENSG00000258414	ENSG00000258414
-3.71039	4.03543e-10	ENSG00000258791	LINC00520
4.30966	1.18919e-09	ENSG00000261120	ENSG00000261120
2.33383	0.00086206	ENSG00000258626	COX7A2P1
-3.14846	1.75898e-11	ENSG00000258689	LINC01269
2.25746	3.38362e-10	ENSG00000251393	ENSG00000251393
-2.57547	2.5156e-06	ENSG00000170345	FOS
2.05911	4.79543e-09	ENSG00000224721	FLVCR2-AS1
2.10865	3.04399e-11	ENSG00000259031	ENSG00000259031
-4.68756	1.51581e-17	ENSG00000166165	CKB
-2.36565	0.000317385	ENSG00000211890	IGHA2
-2.13632	0.00754754	ENSG00000211892	IGHG4
-3.32742	1.6365e-05	ENSG00000253755	IGHGP
-3.63337	2.41541e-06	ENSG00000211896	IGHG1
-3.27385	5.70421e-05	ENSG00000211897	IGHG3
-2.49407	1.11308e-05	ENSG00000211900	IGHJ6
-2.15737	0.000327199	ENSG00000242887	IGHJ3
-2.43028	0.00026744	ENSG00000211911	IGHD3-22
-2.84218	5.99552e-05	ENSG00000211917	IGHD3-16
-2.47314	0.00287376	ENSG00000211921	IGHD5-12
-2.32679	0.00021626	ENSG00000211923	IGHD3-10
-2.65375	2.22299e-05	ENSG00000211924	IGHD3-9
-2.01211	0.00424988	ENSG00000211930	IGHD3-3
-3.20062	4.83539e-06	ENSG00000211931	IGHD2-2
-2.01968	0.00906515	ENSG00000253780	IGHVIII-2-1
-2.69855	0.000304951	ENSG00000211935	IGHV1-3
-2.13798	0.000934133	ENSG00000276775	IGHV4-4
-4.17533	2.64498e-10	ENSG00000282122	IGHV7-4-1
-2.32044	0.00259189	ENSG00000253387	IGHVIII-5-1
-2.04585	0.000689848	ENSG00000254053	IGHVIII-5-2
-2.96169	4.27479e-06	ENSG00000282639	IGHV3-64D
-3.41387	3.48697e-05	ENSG00000282651	IGHV5-10-1
-2.1715	0.000182379	ENSG00000254046	IGHV1-17
-2.61058	2.48551e-05	ENSG00000211945	IGHV1-18
-2.09639	0.000759696	ENSG00000211947	IGHV3-21
-2.07061	0.00281227	ENSG00000253345	IGHVII-22-1
-2.79946	1.1696e-05	ENSG00000211950	IGHV1-24
-2.18913	0.00082688	ENSG00000211951	IGHV2-26
-2.229	0.000812117	ENSG00000231475	IGHV4-31
-2.53576	5.51164e-05	ENSG00000211956	IGHV4-34
-2.13628	0.000123548	ENSG00000270816	LINC00221
-2.6233	0.00120719	ENSG00000253465	IGHVIV-44-1
-2.24952	0.000151518	ENSG00000211961	IGHV1-45
-2.15961	0.000429989	ENSG00000211962	IGHV1-46
-2.40757	0.000127352	ENSG00000211965	IGHV3-49
-3.17701	3.00568e-05	ENSG00000253714	IGHVII-53-1
-3.0366	6.79348e-06	ENSG00000211968	IGHV1-58
-2.28045	0.000103067	ENSG00000223648	IGHV3-64
-2.05678	0.000153926	ENSG00000253209	IGHV3-65
-2.90661	7.22715e-07	ENSG00000253703	IGHV1-68
-2.42895	0.000255745	ENSG00000211973	IGHV1-69
-2.72006	3.61005e-05	ENSG00000283571	ENSG00000283571
-3.04414	2.71955e-06	ENSG00000280411	IGHV1-69D
-2.87809	1.0841e-05	ENSG00000274576	IGHV2-70
-2.38472	2.83224e-05	ENSG00000188403	IGHV1OR15-9
-2.50564	3.30423e-06	ENSG00000259337	IGHV1OR15-2
-2.16132	0.000299247	ENSG00000278263	ENSG00000278263
-2.08784	0.000108511	ENSG00000271288	IGHV1OR15-3
2.89591	0.00104433	ENSG00000259690	ENSG00000259690
3.35055	5.2811e-19	ENSG00000256802	LCIIAR
2.86112	3.24758e-16	ENSG00000166664	CHRFAM7A
3.07162	1.51581e-17	ENSG00000175344	CHRNA7
-2.06524	0.00206746	ENSG00000259721	GREM1-AS1
-2.03554	0.00105922	ENSG00000166923	GREM1
-2.51145	1.9995e-13	ENSG00000137801	THBS1
-3.16819	1.60398e-07	ENSG00000276107	THBS1-IT1
-2.61301	8.95439e-12	ENSG00000278621	THBS1-AS1
-2.47527	1.61576e-14	ENSG00000150667	FSIP1
-2.25817	1.44799e-11	ENSG00000104140	RHOV
-2.86067	7.59829e-14	ENSG00000128965	CHAC1
-3.07382	0.000180034	ENSG00000140279	DUOX2
-3.8729	7.84686e-06	ENSG00000140274	DUOXA2
-3.80396	4.15917e-07	ENSG00000140254	DUOXA1
2.72914	0.00480346	ENSG00000235390	ENSG00000235390
2.73612	1.9946e-05	ENSG00000259433	ENSG00000259433
2.87607	2.74383e-21	ENSG00000171766	GATM
3.79454	8.61989e-16	ENSG00000275672	ENSG00000275672
-3.22533	2.51602e-09	ENSG00000186417	GLDN
-3.0319	0.00350109	ENSG00000259194	ENSG00000259194
2.70165	3.73444e-06	ENSG00000259178	ENSG00000259178
3.19135	8.10572e-10	ENSG00000260172	LINC01413
-2.10626	0.0195111	ENSG00000274719	ENSG00000274719
-2.51221	8.56056e-05	ENSG00000259285	ALDH1A2-AS1
-2.88573	7.48104e-17	ENSG00000259674	RPL7AP75
-2.36708	3.3204e-13	ENSG00000074410	CA12
-2.06823	6.9683e-07	ENSG00000259459	LINC02568
4.25421	6.96504e-21	ENSG00000259347	SMAD3-DT
4.07352	1.10382e-07	ENSG00000259246	HMGN2P47
2.08787	0.00878805	ENSG00000259548	ENSG00000259548
6.68903	4.81811e-43	ENSG00000156222	SLC28A1
3.84412	3.70856e-06	ENSG00000286505	ENSG00000286505
4.54457	1.48924e-08	ENSG00000207037	RNU6-339P
4.81689	2.52784e-09	ENSG00000212388	RNU6-796P
5.7433	1.33387e-15	ENSG00000271044	ENSG00000271044
3.55064	6.54538e-06	ENSG00000259734	ENSG00000259734
4.96775	2.43866e-13	ENSG00000166825	ANPEP
2.75726	0.000780477	ENSG00000259228	HNRNPA1P62
-2.16643	1.25535e-14	ENSG00000259341	LINC03080
2.05737	0.00230679	ENSG00000279588	ENSG00000279588
2.57548	3.19298e-11	ENSG00000076344	RGS11
2.80612	2.24365e-12	ENSG00000286901	ENSG00000286901
3.25116	1.71772e-12	ENSG00000242173	ARHGDIG
-2.37676	0.000261668	ENSG00000102854	MSLN
-3.28255	1.58464e-12	ENSG00000005001	PRSS22
-2.61288	1.19241e-09	ENSG00000263325	ENSG00000263325
2.02151	6.2593e-14	ENSG00000252561	RNU1-125P
3.89753	1.52515e-21	ENSG00000228146	CASP16P
-2.24959	3.70819e-07	ENSG00000260338	LINC01570
3.16986	1.76798e-16	ENSG00000261617	LINC02177
3.13228	3.56562e-16	ENSG00000260071	ENSG00000260071
-2.36649	3.60255e-08	ENSG00000259925	ENSG00000259925
-2.63831	5.42714e-06	ENSG00000280265	ENSG00000280265
2.26096	1.33045e-06	ENSG00000169347	GP2
2.01319	3.826e-05	ENSG00000262983	ENSG00000262983
-2.66515	1.39368e-05	ENSG00000285613	ENSG00000285613
-4.33524	1.59437e-10	ENSG00000166828	SCNN1G
-3.59867	7.95182e-07	ENSG00000260741	ENSG00000260741
-4.24247	4.22193e-19	ENSG00000168447	SCNN1B
2.61765	3.49114e-07	ENSG00000279756	ENSG00000279756
2.71947	3.59443e-08	ENSG00000166869	CHP2
5.29994	7.86609e-34	ENSG00000158865	SLC5A11
-6.1194	3.50118e-09	ENSG00000103375	AQP8
2.60549	2.08776e-21	ENSG00000155666	KDM8
3.00097	6.55331e-20	ENSG00000259940	ENSG00000259940
-2.46045	4.5049e-14	ENSG00000176046	NUPR1
3.2764	7.41524e-16	ENSG00000197165	SULT1A2
2.1607	8.614e-07	ENSG00000260487	ENSG00000260487
-2.14162	0.00527624	ENSG00000261704	IGHV1OR16-1
-2.19729	8.83872e-05	ENSG00000259852	IGHV1OR16-2
-2.10907	0.00498652	ENSG00000259997	IGHV1OR16-4
-2.04733	0.000314702	ENSG00000271620	IGHV3OR16-7
2.00506	0.00403594	ENSG00000205361	MT1DP
2.47584	0.00936625	ENSG00000205360	MT1CP
2.69759	2.5156e-06	ENSG00000260148	CPNE2-DT
2.94903	5.30337e-08	ENSG00000274816	MIR6772
3.59165	0.000820474	ENSG00000206833	RNU6-20P
-2.2421	3.81194e-08	ENSG00000258122	ENSG00000258122
-2.34689	1.07827e-08	ENSG00000168748	CA7
2.07564	3.19306e-10	ENSG00000280416	ENSG00000280416
2.13411	2.61952e-07	ENSG00000279693	ENSG00000279693
-3.36709	1.79467e-11	ENSG00000062038	CDH3
-2.94408	6.563e-07	ENSG00000260577	CDH3-AS1
2.45096	8.24133e-13	ENSG00000260185	ENSG00000260185
2.15517	1.20525e-08	ENSG00000261513	ENSG00000261513
-2.98309	3.40687e-11	ENSG00000166816	LDHD
2.02608	6.16996e-05	ENSG00000273971	ENSG00000273971
2.72305	8.59394e-20	ENSG00000178573	MAF
2.08105	1.13796e-07	ENSG00000278058	ENSG00000278058
2.28274	0.00279532	ENSG00000279378	ENSG00000279378
2.56082	1.11386e-20	ENSG00000135697	BCO1
2.27713	6.74042e-16	ENSG00000280182	ENSG00000280182
-2.18515	9.91932e-07	ENSG00000153789	CIBAR2
-2.45582	4.15583e-05	ENSG00000124391	IL17C
6.78296	6.22333e-36	ENSG00000015413	DPEP1
-3.03169	1.95355e-16	ENSG00000272636	DOC2B
-2.15305	6.61348e-05	ENSG00000273172	LINC02091
2.12319	2.6851e-05	ENSG00000262445	ENSG00000262445
3.12654	2.98355e-20	ENSG00000141255	SPATA22
3.61839	1.21087e-25	ENSG00000108381	ASPA
2.3362	9.92784e-08	ENSG00000167723	TRPV3
3.59355	5.1144e-20	ENSG00000142484	TM4SF5
3.14034	6.25004e-22	ENSG00000182327	GLTPD2
4.70359	1.83683e-32	ENSG00000132517	SLC52A1
-2.39893	4.77635e-21	ENSG00000091622	PITPNM3
2.86465	0.00246969	ENSG00000263427	ENSG00000263427
2.3167	0.000799562	ENSG00000261433	ENSG00000261433
2.09683	6.68121e-10	ENSG00000264016	ENSG00000264016
2.23613	0.000233433	ENSG00000240813	ENSG00000240813
-2.98956	0.00158038	ENSG00000264727	ENSG00000264727
2.05311	8.94949e-11	ENSG00000109099	PMP22
2.05254	8.2892e-08	ENSG00000279660	ENSG00000279660
2.01629	6.88953e-08	ENSG00000265445	ENSG00000265445
-2.06821	1.77554e-12	ENSG00000170425	ADORA2B
2.58391	1.20257e-06	ENSG00000286743	ENSG00000286743
-2.28359	0.011293	ENSG00000227300	KRT16P2
-2.16764	5.11137e-08	ENSG00000264785	ENSG00000264785
-2.09799	7.31063e-10	ENSG00000108602	ALDH3A1
3.35546	1.4008e-10	ENSG00000007216	SLC13A2
2.1726	2.35642e-09	ENSG00000109107	ALDOC
2.14181	4.07434e-09	ENSG00000265168	ALDOC-AS1
5.44835	7.23857e-32	ENSG00000108576	SLC6A4
5.97541	4.46359e-18	ENSG00000264125	ENSG00000264125
3.6392	2.86681e-13	ENSG00000182271	TMIGD1
2.20752	1.27616e-12	ENSG00000278535	DHRS11
7.36582	1.72524e-53	ENSG00000278505	C17orf78
3.11893	6.47578e-10	ENSG00000276054	ENSG00000276054
-2.697	1.45584e-07	ENSG00000279806	ENSG00000279806
-2.69722	2.23605e-11	ENSG00000131746	TNS4
2.05124	3.0432e-07	ENSG00000171403	KRT9
-2.00427	0.000638582	ENSG00000128422	KRT17
9.21013	3.25594e-38	ENSG00000131482	G6PC1
-3.2756	0.000113919	ENSG00000108849	PPY
3.53171	1.77341e-28	ENSG00000161653	NAGS
-3.07449	2.79685e-20	ENSG00000161714	PLCD3
-2.93662	5.54477e-11	ENSG00000277249	MIR6784
2.13142	1.33786e-19	ENSG00000108379	WNT3
-9.87248	2.00913e-28	ENSG00000159182	PRAC1
-5.25114	1.38521e-15	ENSG00000229637	PRAC2
-6.37249	1.37081e-11	ENSG00000273750	ENSG00000273750
-5.60256	3.24283e-12	ENSG00000277542	ENSG00000277542
-6.78185	4.72848e-15	ENSG00000263602	MIR3185
-8.95132	4.72363e-34	ENSG00000159184	HOXB13
-5.80534	1.28641e-07	ENSG00000242407	ENSG00000242407
2.45153	1.64688e-07	ENSG00000250282	ENSG00000250282
2.19876	3.97197e-07	ENSG00000251179	TMEM92-AS1
2.02799	2.3049e-06	ENSG00000136457	CHAD
4.42848	2.52894e-10	ENSG00000263096	ENSG00000263096
3.25353	2.93963e-13	ENSG00000286788	ENSG00000286788
-3.69469	3.37766e-09	ENSG00000167434	CA4
4.06981	5.59392e-11	ENSG00000265971	ENSG00000265971
4.20694	3.89609e-25	ENSG00000159640	ACE
4.16029	3.3544e-25	ENSG00000264813	ENSG00000264813
2.3735	4.52111e-06	ENSG00000224353	ACE3P
3.66251	7.44601e-20	ENSG00000173826	KCNH6
2.04413	0.000624943	ENSG00000278873	ENSG00000278873
2.54265	1.33877e-09	ENSG00000230258	ENSG00000230258
3.28597	4.05591e-14	ENSG00000153822	KCNJ16
2.24763	8.47839e-14	ENSG00000266036	SLC9A3R1-AS1
2.23182	8.92811e-13	ENSG00000284186	MIR3615
2.15921	4.07784e-17	ENSG00000109062	NHERF1
6.04117	7.08383e-29	ENSG00000172782	FADS6
3.92263	1.61741e-14	ENSG00000182040	USH1G
3.04489	4.17802e-09	ENSG00000182938	OTOP3
-2.31624	1.491e-07	ENSG00000129654	FOXJ1
-2.30988	0.0228021	ENSG00000265121	ENSG00000265121
5.91455	1.62909e-33	ENSG00000182156	ENPP7
2.45169	3.62451e-17	ENSG00000181409	AATK
3.40274	5.21597e-06	ENSG00000207736	MIR657
2.94156	4.72042e-05	ENSG00000263167	ENSG00000263167
3.24532	3.92441e-06	ENSG00000266288	LINC02974
2.21853	3.05279e-21	ENSG00000082397	EPB41L3
2.06053	6.71556e-10	ENSG00000265316	ENSG00000265316
3.90791	4.15773e-12	ENSG00000264000	ENSG00000264000
2.04814	8.7673e-12	ENSG00000266850	RBBP8-AS1
3.24408	1.50801e-21	ENSG00000141441	GAREM1
7.76668	1.28097e-42	ENSG00000141434	MEP1B
2.8317	0.00014371	ENSG00000265279	CLUHP6
2.19001	1.73714e-06	ENSG00000267193	ENSG00000267193
6.3986	1.7879e-11	ENSG00000266968	ENSG00000266968
4.4991	1.64135e-24	ENSG00000134042	MRO
2.0172	0.0117811	ENSG00000267732	ENSG00000267732
-6.22729	1.89979e-07	ENSG00000206073	SERPINB4
-3.58832	4.69237e-10	ENSG00000206072	SERPINB11
-6.51548	1.52017e-10	ENSG00000057149	SERPINB3
-5.67276	3.54013e-15	ENSG00000166396	SERPINB7
2.3753	1.17213e-09	ENSG00000125895	TMEM74B
-2.05086	7.39382e-12	ENSG00000101298	SNPH
-2.32737	4.2233e-11	ENSG00000274414	ENSG00000274414
2.01757	8.48697e-07	ENSG00000277112	ANKRD20A21P
2.20423	0.00110633	ENSG00000125999	BPIFB1
3.91222	1.18381e-25	ENSG00000229005	HNF4A-AS1
4.05416	6.10024e-21	ENSG00000233376	ENSG00000233376
2.07814	0.00160878	ENSG00000266151	MIR3646
-2.8371	9.29758e-06	ENSG00000168703	WFDC12
-5.33066	3.33234e-23	ENSG00000124102	PI3
-3.16087	8.34828e-05	ENSG00000124233	SEMG1
-4.05611	0.000385759	ENSG00000124157	SEMG2
-4.91899	1.27919e-21	ENSG00000124107	SLPI
-4.03038	6.8711e-17	ENSG00000101443	WFDC2
2.06933	4.3063e-07	ENSG00000101470	TNNC2
-2.52851	3.70819e-07	ENSG00000064655	EYA2
-4.69275	3.60778e-08	ENSG00000239783	RPL27AP9
3.34763	1.89445e-18	ENSG00000232358	ENSG00000232358
3.26534	3.43741e-18	ENSG00000026559	KCNG1
2.81803	1.85817e-05	ENSG00000279835	ENSG00000279835
-2.19589	7.58862e-06	ENSG00000087510	TFAP2C
2.29127	0.00126394	ENSG00000124253	PCK1
7.37383	5.64321e-53	ENSG00000130700	GATA5
2.70902	0.000320861	ENSG00000272050	ENSG00000272050
-2.01034	1.13101e-14	ENSG00000026036	RTEL1-TNFRSF6B
-2.55076	5.10489e-07	ENSG00000243509	TNFRSF6B
5.16758	2.67179e-43	ENSG00000115255	REEP6
4.7064	6.09831e-27	ENSG00000095932	SMIM24
7.53828	4.69971e-41	ENSG00000060566	CREB3L3
-2.43368	9.9672e-08	ENSG00000125657	TNFSF9
-2.54415	0.00167564	ENSG00000183019	MCEMP1
2.97784	6.07763e-19	ENSG00000260001	TGFBR3L
8.51531	1.13978e-56	ENSG00000131142	CCL25
-3.68936	4.04008e-11	ENSG00000039987	BEST2
2.30515	4.19359e-11	ENSG00000186529	CYP4F3
-2.93959	5.16944e-08	ENSG00000267308	UCA1-AS1
-2.95145	5.4139e-08	ENSG00000214049	UCA1
-3.39587	1.25934e-05	ENSG00000273782	ENSG00000273782
6.19621	4.43751e-27	ENSG00000186115	CYP4F2
-2.7825	3.93446e-10	ENSG00000130513	GDF15
5.3662	5.46074e-34	ENSG00000267629	ENSG00000267629
5.78782	1.43918e-33	ENSG00000187664	HAPLN4
6.17626	1.75789e-20	ENSG00000280282	ENSG00000280282
5.22057	3.79701e-31	ENSG00000213996	TM6SF2
2.71033	0.000923394	ENSG00000268433	MTDHP3
2.12978	2.04421e-08	ENSG00000267696	ERVK-28
3.39285	4.21546e-15	ENSG00000173809	TDRD12
6.59619	5.65506e-19	ENSG00000267245	GCM1P1
8.71406	2.13436e-53	ENSG00000021488	SLC7A9
8.93377	2.84526e-31	ENSG00000267555	ENSG00000267555
6.15031	1.23605e-13	ENSG00000201967	RN7SKP22
2.52119	2.15076e-18	ENSG00000124299	PEPD
2.37683	7.87506e-11	ENSG00000126266	FFAR1
2.39638	3.91414e-05	ENSG00000267363	ENSG00000267363
3.36196	1.14077e-25	ENSG00000179168	GGN
3.74733	1.92566e-24	ENSG00000267090	ENSG00000267090
3.10313	4.43705e-11	ENSG00000197408	CYP2B6
7.49419	1.80341e-48	ENSG00000204978	ERICH4
-3.14169	7.00929e-06	ENSG00000269354	ENSG00000269354
-7.34446	1.70714e-29	ENSG00000007306	CEACAM7
-2.95415	1.49546e-13	ENSG00000105388	CEACAM5
-2.94756	2.7723e-14	ENSG00000267881	ENSG00000267881
-3.2044	4.28161e-18	ENSG00000086548	CEACAM6
-3.18356	2.96107e-18	ENSG00000268833	ENSG00000268833
-2.37243	7.28941e-21	ENSG00000213904	LIPE-AS1
-2.04206	1.04707e-06	ENSG00000189377	CXCL17
-2.75273	5.88559e-22	ENSG00000079385	CEACAM1
-2.08884	1.84942e-11	ENSG00000124469	CEACAM8
-2.88842	0.000682819	ENSG00000231412	LINC03078
-6.62967	5.33898e-20	ENSG00000204936	CD177
-6.68176	4.15237e-20	ENSG00000272396	ENSG00000272396
-6.10702	4.7593e-17	ENSG00000204933	CD177P1
-2.57077	2.52894e-10	ENSG00000159871	LYPD5
-2.38863	2.04231e-06	ENSG00000268601	ENSG00000268601
7.56913	9.10509e-47	ENSG00000273777	CEACAM20
2.68518	4.53938e-14	ENSG00000216588	IGSF23
2.92465	2.53577e-14	ENSG00000224916	APOC4-APOC2
3.03863	2.89562e-14	ENSG00000234906	APOC2
-4.02782	4.63305e-07	ENSG00000125740	FOSB
5.00257	1.7202e-06	ENSG00000259108	LINC01595
8.12748	6.77184e-35	ENSG00000105398	SULT2A1
2.1315	5.14235e-21	ENSG00000105516	DBP
2.64148	8.61989e-16	ENSG00000286024	ENSG00000286024
6.01747	3.64763e-42	ENSG00000104808	DHDH
-2.82671	1.43522e-10	ENSG00000174562	KLK15
-2.23937	6.76528e-06	ENSG00000142515	KLK3
-3.77053	1.52563e-06	ENSG00000269495	ENSG00000269495
-4.73861	5.04887e-07	ENSG00000167755	KLK6
-3.74568	1.07498e-08	ENSG00000267879	ENSG00000267879
-4.39634	3.26335e-08	ENSG00000169035	KLK7
-4.3155	1.73507e-07	ENSG00000129455	KLK8
-3.45359	9.97026e-07	ENSG00000269741	ENSG00000269741
-5.00838	8.93825e-15	ENSG00000129451	KLK10
-4.83646	2.66713e-09	ENSG00000268739	ENSG00000268739
6.85143	2.53718e-26	ENSG00000213822	CEACAM18
-3.60838	1.24229e-18	ENSG00000160471	COX6B2
-2.40518	5.7471e-11	ENSG00000267706	ENSG00000267706
-2.47803	6.70489e-12	ENSG00000176728	TTTY14
-2.8169	1.08581e-08	ENSG00000185275	CD24P4
-2.2787	0.0187903	ENSG00000254264	IGKV3OR22-2
2.75778	1.72862e-08	ENSG00000276160	GGTLC5P
2.62767	4.04285e-08	ENSG00000274252	GGTLC3
2.51996	1.62201e-11	ENSG00000197421	GGT3P
4.01247	1.6115e-08	ENSG00000239989	ENSG00000239989
2.658	1.27101e-17	ENSG00000183628	DGCR6
4.41755	2.77297e-40	ENSG00000283809	ENSG00000283809
5.72106	3.46161e-40	ENSG00000100033	PRODH
2.82097	2.21268e-19	ENSG00000161132	PRODHLP
-2.80299	2.6559e-13	ENSG00000183773	AIFM3
2.79478	7.87405e-11	ENSG00000133475	GGT2P
3.86035	3.5935e-08	ENSG00000283145	ENSG00000283145
-2.12691	0.000152402	ENSG00000197549	PRAMENP
-2.31992	0.000182029	ENSG00000211637	IGLV4-69
-2.74505	0.000260377	ENSG00000253242	IGLVIV-64
-2.03894	0.000236092	ENSG00000253752	IGLVI-63
-2.37768	0.000151643	ENSG00000211640	IGLV6-57
-2.63943	7.73241e-06	ENSG00000169575	VPREB1
-2.08836	4.90569e-05	ENSG00000211645	IGLV1-50
-2.01174	0.000191328	ENSG00000232515	ENSG00000232515
-2.14605	0.000624711	ENSG00000211651	IGLV1-44
-2.32385	0.000200494	ENSG00000211653	IGLV1-40
-2.18427	0.000180492	ENSG00000211655	IGLV1-36
-2.05613	0.00182583	ENSG00000253920	IGLV3-31
-2.72521	3.51114e-05	ENSG00000211658	IGLV3-27
-2.12883	0.000109986	ENSG00000253913	IGLV3-26
-2.74366	1.36039e-06	ENSG00000211659	IGLV3-25
-2.08541	6.84631e-05	ENSG00000211661	IGLV3-22
-2.65064	2.41098e-05	ENSG00000211662	IGLV3-21
-2.30413	9.41942e-05	ENSG00000211663	IGLV3-19
-2.19689	4.16122e-05	ENSG00000253152	IGLV3-17
-2.4901	2.29207e-06	ENSG00000211667	IGLV3-12
-2.09716	0.00413755	ENSG00000274381	ENSG00000274381
-2.06244	0.00340388	ENSG00000211669	IGLV3-10
-2.17641	0.000412211	ENSG00000211673	IGLV3-1
-2.04126	0.00225903	ENSG00000254709	IGLL5
-2.06234	0.000258408	ENSG00000211674	IGLJ1
-2.06891	0.00226807	ENSG00000211675	IGLC1
-2.08484	0.000826236	ENSG00000211676	IGLJ2
-2.32537	3.31859e-06	ENSG00000211682	IGLJ6
-2.60816	1.82018e-05	ENSG00000211684	IGLJ7
-2.17527	9.98376e-05	ENSG00000211685	IGLC7
2.28317	0.0103269	ENSG00000273295	ENSG00000273295
6.53799	2.82452e-51	ENSG00000099994	SUSD2
2.21384	4.70383e-18	ENSG00000178026	LRRC75B
2.20901	0.00139431	ENSG00000282012	ENSG00000282012
2.39194	0.000413002	ENSG00000279548	ENSG00000279548
2.04199	2.00389e-11	ENSG00000100003	SEC14L2
2.30607	6.93664e-10	ENSG00000128242	GAL3ST1
2.34414	7.40037e-15	ENSG00000185339	TCN2
2.91565	1.61675e-19	ENSG00000185133	INPP5J
-2.49307	4.21125e-05	ENSG00000100078	PLA2G3
3.15387	7.2637e-19	ENSG00000100170	SLC5A1
3.90873	7.1514e-24	ENSG00000242082	SLC5A4-AS1
4.61256	3.26386e-26	ENSG00000100191	SLC5A4
2.00805	0.00668924	ENSG00000266320	MIR3909
2.31102	2.6582e-12	ENSG00000100079	LGALS2
2.40641	6.24757e-11	ENSG00000227188	MGAT3-AS1
2.07317	3.85498e-11	ENSG00000237037	NDUFA6-DT
3.44384	3.19786e-17	ENSG00000100197	CYP2D6
-2.13515	9.99686e-05	ENSG00000275993	ENSG00000275993
2.22571	0.00175106	ENSG00000276076	ENSG00000276076
2.33545	1.4943e-05	ENSG00000226580	RPL39P40
5.56412	1.55106e-34	ENSG00000154646	TMPRSS15
-2.49657	0.000248673	ENSG00000233215	LINC01687
2.01577	6.70904e-14	ENSG00000230212	CBR1-AS1
2.06577	5.16497e-14	ENSG00000159228	CBR1
-2.10881	4.34515e-07	ENSG00000230479	LNCTSI
-2.45834	0.000167967	ENSG00000184809	B3GALT5-AS1
4.33404	3.03572e-13	ENSG00000183844	FAM3B
-2.90692	5.15245e-13	ENSG00000232806	ENSG00000232806
-2.12359	1.48948e-07	ENSG00000286027	PCSEAT
4.63515	3.19794e-17	ENSG00000236384	LINC00479
2.61498	7.44452e-05	ENSG00000275166	MIR6814
-2.46975	5.54408e-06	ENSG00000160181	TFF2
2.56035	8.7685e-05	ENSG00000160202	CRYAA
-2.033	0.000232469	ENSG00000142178	SIK1
5.92033	1.53411e-43	ENSG00000277196	ENSG00000277196
-2.04841	0.00608914	ENSG00000277856	ENSG00000277856
