# Supplementary material for: Endoscopic healing in pediatric IBD perpetuates a persistent signature defined by Th17 cells with molecular and microbial drivers of disease
Source: Cell Rep Med. 2025 Jul 15;6(7):102236. doi: 10.1016/j.xcrm.2025.102236 (PMC12281438; doi:10.1016/j.xcrm.2025.102236)
Supplement: Table S6. DEGs active IBD: CD sigmoid colon vs. UC sigmoid colon, related to Figure S5 [file mmc7.xlsx]

## Sheet: Sheet 1
log2FC_positive_upregulated_in_CD_SI_Active	padj	ensID	label
3.25275	0.000629831	ENSG00000203859	HSD3B2
2.30203	0.0189857	ENSG00000203858	HSD3BP2
-2.09518	8.5908e-10	ENSG00000092621	PHGDH
-4.58792	0.00167091	ENSG00000169469	SPRR1B
-5.5731	1.04196e-10	ENSG00000241794	SPRR2A
-5.99963	1.03778e-13	ENSG00000143556	S100A7
-2.76264	1.22865e-11	ENSG00000123838	C4BPA
-2.06704	2.39308e-08	ENSG00000135744	AGT
2.57305	0.012076	ENSG00000084674	APOB
-2.3666	0.00481383	ENSG00000231826	LINC01819
-2.3743	0.0266288	ENSG00000143954	REG3G
-3.1851	0.0113261	ENSG00000172023	REG1B
-2.30967	0.0187621	ENSG00000204787	REG1CP
-2.05139	0.000385614	ENSG00000253202	IGKV3-25
-2.2417	6.56474e-05	ENSG00000254098	IGKV2-26
-2.04603	0.000228788	ENSG00000244575	IGKV1-27
-2.96291	3.78995e-06	ENSG00000253998	IGKV2-29
-2.02867	0.00101126	ENSG00000239975	IGKV1D-33
-2.33443	0.000170092	ENSG00000243264	IGKV2D-29
-2.06097	0.000149614	ENSG00000224607	IGKV1D-27
-2.19378	9.54026e-05	ENSG00000231292	IGKV1OR2-108
2.52675	0.000222173	ENSG00000235026	DPP10-AS1
-2.02451	0.00167559	ENSG00000124875	CXCL6
-2.28585	0.000159817	ENSG00000109272	PF4V1
2.17099	0.0102337	ENSG00000250103	PANCR
3.62649	7.8971e-07	ENSG00000164093	PITX2
-3.19149	2.75651e-13	ENSG00000050730	TNIP3
-2.39776	0.00135812	ENSG00000145423	SFRP2
3.08533	8.86309e-06	ENSG00000174358	SLC6A19
-2.13591	0.0204818	ENSG00000132911	NMUR2
-2.8613	1.47535e-08	ENSG00000113739	STC2
-2.61187	0.00536827	ENSG00000228789	HCG22
-2.1361	0.0241706	ENSG00000096088	PGC
2.15876	0.0025654	ENSG00000243955	GSTA1
2.18536	0.00091559	ENSG00000218274	ENSG00000218274
-2.47094	2.7465e-06	ENSG00000106236	NPTX2
-2.24188	6.89345e-10	ENSG00000160862	AZGP1
-2.33247	1.28401e-09	ENSG00000286921	ENSG00000286921
-5.75098	3.73819e-20	ENSG00000204983	PRSS1
-2.55972	3.69867e-06	ENSG00000101842	VSIG1
-2.73977	0.000192068	ENSG00000268104	SLC6A14
-3.09612	0.021379	ENSG00000177257	DEFB4B
-4.08125	0.000823823	ENSG00000171711	DEFB4A
-2.56334	2.99046e-09	ENSG00000147689	FAM83A
-3.97092	0.00135812	ENSG00000167656	LY6D
-2.78318	0.000160909	ENSG00000253715	ENSG00000253715
-2.10225	0.00209275	ENSG00000148346	LCN2
-2.11877	0.000258745	ENSG00000215182	MUC5AC
2.07235	0.00120694	ENSG00000254645	ENSG00000254645
-2.50332	0.00734372	ENSG00000148965	SAA4
-2.45375	0.00311469	ENSG00000255071	SAA2-SAA4
-2.60348	0.00242799	ENSG00000134339	SAA2
-2.41578	0.0297394	ENSG00000200336	RNA5SP333
-2.51366	0.00749727	ENSG00000173432	SAA1
-3.11184	3.27578e-06	ENSG00000134827	TCN1
-2.00732	5.38464e-05	ENSG00000173227	SYT12
-2.49536	2.85802e-06	ENSG00000069482	GAL
-2.22903	0.0189678	ENSG00000137673	MMP7
2.94384	0.0102071	ENSG00000285513	ENSG00000285513
2.89804	0.00942983	ENSG00000110244	APOA4
2.02898	0.0369812	ENSG00000110245	APOC3
2.20577	0.00992608	ENSG00000118137	APOA1
2.05082	0.00455975	ENSG00000254573	ENSG00000254573
2.15747	0.000259077	ENSG00000278484	ENSG00000278484
-2.43427	8.40238e-05	ENSG00000257588	AQP5-AS1
-2.82131	0.000675033	ENSG00000161798	AQP5
-2.35489	1.43034e-05	ENSG00000135480	KRT7
-2.14467	7.56561e-05	ENSG00000257671	KRT7-AS
-2.16319	5.30138e-07	ENSG00000258689	LINC01269
-2.33616	0.000462153	ENSG00000273259	ENSG00000273259
-2.44405	0.000675033	ENSG00000196136	SERPINA3
-2.61474	0.00112214	ENSG00000253755	IGHGP
-2.45612	0.00261775	ENSG00000211896	IGHG1
-2.31338	0.00566379	ENSG00000211921	IGHD5-12
-2.21807	0.00256431	ENSG00000211931	IGHD2-2
-2.19355	0.00458516	ENSG00000253780	IGHVIII-2-1
-3.84105	1.28401e-09	ENSG00000282122	IGHV7-4-1
-2.24346	0.00392987	ENSG00000253387	IGHVIII-5-1
-2.62958	5.34209e-05	ENSG00000282639	IGHV3-64D
-3.65191	5.04807e-06	ENSG00000282651	IGHV5-10-1
-2.48137	9.83252e-06	ENSG00000254046	IGHV1-17
-2.26825	0.000326809	ENSG00000211945	IGHV1-18
-2.12147	0.00245052	ENSG00000253345	IGHVII-22-1
-2.49178	0.000114921	ENSG00000211950	IGHV1-24
-2.13481	0.00236995	ENSG00000253467	IGHV7-40
-2.11811	0.00975638	ENSG00000253465	IGHVIV-44-1
-2.88892	0.000149614	ENSG00000253714	IGHVII-53-1
-2.89332	1.47378e-05	ENSG00000211968	IGHV1-58
-2.84125	7.22678e-07	ENSG00000253703	IGHV1-68
-2.48145	0.000168971	ENSG00000211973	IGHV1-69
-2.46582	0.000217395	ENSG00000283571	ENSG00000283571
-2.98741	2.75221e-06	ENSG00000280411	IGHV1-69D
-2.12708	0.00029814	ENSG00000188403	IGHV1OR15-9
-2.36522	8.86309e-06	ENSG00000259337	IGHV1OR15-2
-2.12919	0.0144792	ENSG00000140279	DUOX2
-2.93513	0.00119219	ENSG00000140274	DUOXA2
-2.91523	0.00016601	ENSG00000140254	DUOXA1
-2.00883	0.002164	ENSG00000259285	ALDH1A2-AS1
2.35385	0.0032078	ENSG00000222375	RN7SKP127
-2.02581	0.000122112	ENSG00000062038	CDH3
-2.32429	8.09108e-05	ENSG00000124391	IL17C
-2.18751	1.28401e-09	ENSG00000272636	DOC2B
-2.09982	0.000803928	ENSG00000265788	NOS2P1
-2.13771	0.000675033	ENSG00000007171	NOS2
-2.05357	0.000461924	ENSG00000128422	KRT17
-2.26567	0.00607193	ENSG00000263503	MAPK8IP1P2
3.6032	0.000679386	ENSG00000266968	ENSG00000266968
-2.96639	0.0133894	ENSG00000206073	SERPINB4
-3.10908	1.9969e-08	ENSG00000206072	SERPINB11
-3.50465	0.000359672	ENSG00000057149	SERPINB3
-2.43692	0.00174355	ENSG00000166396	SERPINB7
-2.14384	8.41758e-06	ENSG00000129988	LBP
-2.18548	0.000189208	ENSG00000124102	PI3
-2.01631	0.000109513	ENSG00000243509	TNFRSF6B
-2.05458	2.62633e-07	ENSG00000189377	CXCL17
-2.73561	0.00075287	ENSG00000269495	ENSG00000269495
-3.3366	0.000675033	ENSG00000167755	KLK6
-2.87924	1.24933e-05	ENSG00000267879	ENSG00000267879
-2.87066	0.000525566	ENSG00000169035	KLK7
-2.63072	0.00137134	ENSG00000129455	KLK8
-2.49014	0.000455088	ENSG00000269741	ENSG00000269741
-2.28571	0.00111742	ENSG00000129451	KLK10
-2.17158	0.0135513	ENSG00000268739	ENSG00000268739
2.02114	0.00825389	ENSG00000213822	CEACAM18
-2.51646	0.000799737	ENSG00000253242	IGLVIV-64
-2.17898	0.000204736	ENSG00000169575	VPREB1
-2.00841	0.00167334	ENSG00000211651	IGLV1-44
-2.2505	0.000104217	ENSG00000211659	IGLV3-25
2.00269	0.02938	ENSG00000273295	ENSG00000273295
2.22653	0.00110821	ENSG00000233215	LINC01687
