# Supplementary material for: Endoscopic healing in pediatric IBD perpetuates a persistent signature defined by Th17 cells with molecular and microbial drivers of disease
Source: Cell Rep Med. 2025 Jul 15;6(7):102236. doi: 10.1016/j.xcrm.2025.102236 (PMC12281438; doi:10.1016/j.xcrm.2025.102236)
Supplement: Table S7. Top 20 cluster markers, related to Figure 2 [file mmc8.csv]

cluster	gene
0	CD40LG
0	TNFSF13B
0	LINC00892
0	PLCB1
0	ANXA1
0	FOS
0	CD4
0	IL7R
0	TNF
0	GPR183
0	HECW2-AS1
0	KLRB1
0	TIMP1
0	EGR1
0	SSBP2
0	PTGER2
0	TMEM173
0	DUSP1
0	AHNAK
0	INPP4B
1	GPR34
1	SERPINH1
1	CD248
1	CD8B
1	SPINK2
1	CD8A
1	IFNG
1	CCL4L2
1	CD9
1	CD160
1	BTBD9
1	SPRY1
1	HSPA6
1	IL2
1	LINC02446
1	NKRF
1	ZFAND2A
1	HSPH1
1	HSPD1
1	CAPG
2	ZNF683
2	TRDC
2	TRDV1
2	FCRL6
2	FCRL3
2	LEF1
2	KLRC3
2	NCR3
2	SPINT2
2	NELL2
2	GCSAM
2	CTSW
2	C1orf162
2	PTGDR
2	KLRC2
2	GNLY
2	IKZF2
2	TRGV3
2	CD300A
2	TRGC2
3	KIR2DL4
3	ATP8B4
3	TYROBP
3	FCER1G
3	LYN
3	LAT2
3	ADRB1
3	KLRC2
3	KLRC3
3	PLPP1
3	GNLY
3	GZMA
3	SPRY2
3	NFIL3
3	MYO1E
3	DBN1
3	HOPX
3	PLCG2
3	CXXC5
3	LAYN
4	DNAJB4
4	EGR1
4	BAG3
4	ZFAND2A
4	DNAJA4
4	NABP1
4	TNF
4	HSPH1
4	RHOB
4	TRAF1
4	NEU1
4	SLC38A2
4	TSPYL2
4	SQSTM1
4	AC020916.1
4	NEAT1
4	HSPA6
4	CHORDC1
4	AC007384.1
4	IER5
5.1	LTK
5.1	SLC4A10
5.1	IL4I1
5.1	IL23R
5.1	RORC
5.1	TNFSF13B
5.1	DPP4
5.1	PLCB1
5.1	CEBPD
5.1	CCR6
5.1	CCL20
5.1	LGALS3
5.1	RUNX2
5.1	PRR5
5.1	CD40LG
5.1	AQP3
5.1	LINC00892
5.1	ADAM19
5.1	PPP1R15A
5.1	FAM241A
5.2	KIT
5.2	CA2
5.2	IL17A
5.2	SLC4A10
5.2	RORC
5.2	IL17RE
5.2	IL4I1
5.2	CA10
5.2	LST1
5.2	IL23R
5.2	PRR5
5.2	CCL20
5.2	NR1D1
5.2	TBXAS1
5.2	CEBPD
5.2	HIST2H2AA4
5.2	IFI44
5.2	SERPINH1
5.2	LINC00892
5.2	CTSH
6.1	CCR7
6.1	TRABD2A
6.1	SELL
6.1	ACTN1
6.1	AC119396.1
6.1	S1PR1
6.1	ITGA6
6.1	KLF2
6.1	LEF1
6.1	NELL2
6.1	BACH2
6.1	C1orf162
6.1	KLF3
6.1	ARMH1
6.1	IL6ST
6.1	LDLRAP1
6.1	RIPOR2
6.1	NOSIP
6.1	RASGRP2
6.1	RASA3
6.2	ACTN1
6.2	CCR7
6.2	TRABD2A
6.2	NELL2
6.2	SELL
6.2	S1PR1
6.2	CD248
6.2	AIF1
6.2	KLF2
6.2	SCML1
6.2	LEF1
6.2	TSPAN32
6.2	ARMH1
6.2	YBX3
6.2	AC119396.1
6.2	LDLRAP1
6.2	ITGA6
6.2	NT5E
6.2	BACH2
6.2	RASA3
7	FOXP3
7	IL1R2
7	IL1R1
7	LAIR2
7	AC017002.3
7	F5
7	IL2RA
7	ADTRP
7	ZC2HC1A
7	LINC01943
7	TNFRSF4
7	TNFRSF18
7	ICA1
7	ETV7
7	TNFRSF9
7	TBC1D4
7	GK
7	ATP1B1
7	RTKN2
7	CTLA4
8	GZMK
8	EOMES
8	GZMH
8	PLEK
8	HLA-DRB1
8	HLA-DRB5
8	DTHD1
8	OASL
8	HLA-DPB1
8	HLA-DQB1
8	SAMD3
8	KLRG1
8	TNFSF9
8	HLA-DRA
8	CMC1
8	HLA-DPA1
8	CCL3
8	CCL4
8	SH2D1A
8	CST7
9	CD248
9	CD8B
9	SPINK2
9	CCR9
9	CISH
9	CD8A
9	CD9
9	PECAM1
9	CD160
9	CLIC3
9	CAPG
9	ITGAE
9	KLRK1
9	TMIGD2
9	ITM2C
9	CCL5
9	FKBP11
9	ABCB1
9	ARL2
9	KLRC4
10	CCR7
10	KLF2
10	PASK
10	SELL
10	MAL
10	CD4
10	CD40LG
10	AQP3
10	ITGB2-AS1
10	SORL1
10	NOSIP
10	INPP4B
10	SERINC5
10	FXYD5
10	RASGRP2
10	LTB
10	TMEM173
10	LDHB
10	TCF7
10	THEM4
11.1	IL26
11.1	CSF2
11.1	CTSH
11.1	IL17A
11.1	LINC02384
11.1	COL5A3
11.1	ADAM12
11.1	CHN1
11.1	PTPN13
11.1	GPR25
11.1	NPDC1
11.1	MIR155HG
11.1	GNA15
11.1	CPNE7
11.1	FURIN
11.1	RORC
11.1	IL4I1
11.1	BHLHE40
11.1	SLC4A10
11.1	TBXAS1
11.2	IL26
11.2	ADGRG1
11.2	GZMB
11.2	HAVCR2
11.2	LAYN
11.2	TNFRSF9
11.2	ENTPD1
11.2	IL17A
11.2	SRGAP3
11.2	GZMA
11.2	NDFIP2
11.2	NCR3
11.2	CCL3
11.2	PRF1
11.2	GPR25
11.2	CXCR6
11.2	RORC
11.2	LINC01871
11.2	GNLY
11.2	ZEB2
11.3	HLA-DQA2
11.3	HLA-DRB5
11.3	HLA-DQA1
11.3	HLA-DRA
11.3	HLA-DRB1
11.3	HLA-DQB1
11.3	CDCA7
11.3	HLA-DPA1
11.3	GZMB
11.3	HLA-DPB1
11.3	LINC02446
11.3	HLA-DMA
11.3	TESC
11.3	ZNF683
11.3	ZEB2
11.3	CD74
11.3	GZMA
11.3	GZMH
11.3	DUSP4
11.3	FABP5
12	CCL20
12	NFKBIA
12	BHLHE40
12	TNFAIP3
12	MYC
12	DUSP5
12	ICOS
12	ZFP36
12	IRF4
12	GPR183
12	CEBPD
12	CDKN1A
12	IL23R
12	PHLDA1
12	GPR35
12	NFKBIZ
12	TNFSF13B
12	CD83
12	NFKBID
12	PFKFB3
13	CD200
13	TOX2
13	ICA1
13	AC012645.3
13	PDCD1
13	TIAM1
13	IL6R
13	GK
13	FBLN7
13	SLC9A9
13	PASK
13	TBC1D4
13	CTLA4
13	BTLA
13	MAF
13	FAAH2
13	MAGEH1
13	CD59
13	TRPS1
13	FABP5
14	CCL4L2
14	CCL3L1
14	XCL1
14	GPR35
14	CCL3
14	CCL4
14	XCL2
14	TNFSF9
14	NR4A3
14	SPRY1
14	RASGEF1B
14	PFKFB3
14	GPR34
14	FASLG
14	LINC02446
14	NFKBID
14	DUSP8
14	GABARAPL1
14	NR4A2
14	ZEB2
15	AL356276.1
15	NCR2
15	S1PR3
15	CCNJL
15	FCER1G
15	SH2D1B
15	ITGAX
15	FCRL1
15	TRDV3
15	TRGV4
15	CXXC5
15	FES
15	MAPK12
15	TRDV1
15	KIR2DL4
15	MMP23B
15	LAT2
15	SPECC1
15	ATP8B4
15	SPRY2
16	TRDV2
16	TRGV9
16	ZBTB16
16	TYROBP
16	GZMK
16	CCL3
16	KLRG1
16	TRDC
16	TRGC1
16	KLRC1
16	CCL3L1
16	CCL4
16	GZMB
16	DTHD1
16	CEBPD
16	PLEK
16	SAMD3
16	NKG7
16	IL12RB2
16	IL18RAP
17	DLGAP5
17	SPC25
17	HJURP
17	UBE2C
17	RRM2
17	TYMS
17	MYBL2
17	UHRF1
17	BIRC5
17	PKMYT1
17	KIF15
17	CENPA
17	AURKB
17	CCNB2
17	CDC45
17	FAM111B
17	KIF4A
17	HMMR
17	MND1
17	CDC20
18	CX3CR1
18	FGFBP2
18	PRSS23
18	S1PR5
18	FCGR3A
18	GZMH
18	ADGRG1
18	ASCL2
18	FGR
18	PLEK
18	C1orf21
18	GZMB
18	PRF1
18	TGFBR3
18	ADRB2
18	GNLY
18	NKG7
18	TRDV2
18	TTC38
18	PXN
19	MYB
19	FXYD2
19	AC004585.1
19	FABP5
19	TNFRSF9
19	CRTAM
19	EOMES
19	NME1
19	NPM3
19	PAICS
19	MIR155HG
19	YBX3
19	XCL2
19	GZMK
19	HAVCR2
19	BICDL1
19	GEM
19	LYST
19	XCL1
19	P2RX5
20	TRBV6-4
20	BLK
20	S1PR5
20	TRAV1-2
20	ZBTB16
20	SLC4A10
20	CEBPD
20	NCR3
20	LST1
20	CCL20
20	EOMES
20	IL23R
20	KLRG1
20	RORC
20	CD83
20	GZMK
20	GTF3C1
20	NFKBIA
20	DUSP2
20	PRF1
21	CD19
21	BLNK
21	CYBB
21	IGHG1
21	FCRLA
21	VPREB3
21	IGLC3
21	IGLC2
21	IGHA1
21	IGKC
21	PNOC
21	SDC1
21	JCHAIN
21	MARCKS
21	TNFRSF17
21	AC012236.1
21	BANK1
21	IGHA2
21	SPI1
21	IGLC1
