# Supplementary material for: Endoscopic healing in pediatric IBD perpetuates a persistent signature defined by Th17 cells with molecular and microbial drivers of disease
Source: Cell Rep Med. 2025 Jul 15;6(7):102236. doi: 10.1016/j.xcrm.2025.102236 (PMC12281438; doi:10.1016/j.xcrm.2025.102236)
Supplement: Table S8. IBrD signature, related to Figure 5 [file mmc9.csv]

IBrD Signature
NOS2
IFNG
SAA2
DUOX2
PGGHG
NFKBIZ
GBP5
FCGR3B
CXCL3
CXCL1
CXCL11
DMBT1
SNORD36B
SNORD38A
MIR23A
MIR199A2
IGLV8OR8-1
ARHGAP27P1-BPTFP1-KPNA2P3
RNA5SP265
KLHL25P1
MIAT
PFN1P6
PRDX3P1
LINC01001
IGHJ3P
SNORD2
RNU6-322P
CASP1P2
SAA2-SAA4
NANOGP7
MIR4539
MIR4489
ERVK-28
MIR223HG
TBC1D3
SNORD25
MIR6511A1
HERC2P2
MIR6511A2
TBC1D3C
MIR6080
TBC1D3E
LINC02887
MIR6732
MIR3916
MIR6758
MIR8085
SNORA63E
HCG9P5
MIR146A
IGHD1-26
IGHD5-24
IGHD5-18
IGHD3-10
IGHD2-8
IGHD5-5
IGHD6-25
ITGB2-AS1
SNORD36C
MIR4538
IGKV2OR2-10
IGHV3-64D
MIR4722
OR7E115P
C6orf141
SNORA3A
SMIM5
CPT1B
TRAJ22
PTGES3P2
E2F3-IT1
IGHVIII-67-2
IGHVIII-22-2
MIR4257
TRBV25-1
MIR6840
MIR4691
SNORA56
ATP8A2P2
IGKV2D-36
MIR6751
