# Supplementary material for: Endoscopic healing in pediatric IBD perpetuates a persistent signature defined by Th17 cells with molecular and microbial drivers of disease
Source: Cell Rep Med. 2025 Jul 15;6(7):102236. doi: 10.1016/j.xcrm.2025.102236 (PMC12281438; doi:10.1016/j.xcrm.2025.102236)
Supplement: Table S9. Transcriptome bulk raw feature counts, related to Figures 1 and 5 [file mmc10.xlsx]

## Sheet: Sheet 1
ensID	P_3_TI_4	P_3_SC_4	P_3_SC_5	P_11_SC_1	P_11_SC_2	P_12_TI_1	P_12_SC_1	P_12_TI_2	P_12_SC_2	P_13_SC_1	P_13_TI_2	P_13_SC_2	P_13_TI_3	P_13_SC_3	P_14_TI_1	P_14_SC_1	P_14_TI_2	P_14_SC_2	P_17_TI_1	P_17_SC_1	P_17_SC_2	P_19_TI_1	P_19_SC_1	P_19_TI_2	P_19_SC_2	P_21_TI_1	P_21_SC_1	P_21_TI_2	P_21_SC_2	P_22_TI_1	P_22_SC_1	P_22_TI_2	P_22_SC_2	P_24_TI_1	P_24_SC_1	P_24_TI_2	P_24_SC_2	P_25_TI_1	P_25_SC_1	P_25_TI_2	P_25_SC_2	P_26_TI_1	P_26_SC_1	P_26_TI_2	P_26_SC_2	P_27_TI_1	P_27_SC_1	P_27_TI_2	P_27_SC_2
ENSG00000223972	3	8	6	12	13	26	20	15	19	5	1	8	6	5	6	6	25	4	3	8	6	7	7	1	5	6	4	9	5	4	8	7	3	14	8	12	12	8	13	11	13	9	15	13	13	7	11	8	12
ENSG00000227232	5216	4925	4699	2347	2836	4360	2793	2162	2183	1278	4052	3738	2003	3293	2272	2218	4553	2186	4426	3044	1217	2425	1323	387	1417	1619	1374	2518	2104	2986	3258	4500	2401	3221	2729	3283	2863	2039	2807	1761	1902	2323	2082	2649	3000	2267	2543	3570	2619
ENSG00000278267	131	134	124	43	79	160	109	68	84	48	139	128	57	128	49	65	214	76	134	78	37	71	28	1	30	34	37	67	66	95	72	152	60	110	79	114	96	78	79	63	70	75	79	61	117	63	76	137	97
ENSG00000243485	4	4	8	2	3	9	7	3	7	0	2	9	6	11	1	12	18	7	4	6	3	3	5	0	4	0	5	9	3	4	5	3	5	3	5	8	8	4	4	1	7	8	9	2	4	2	1	4	10
ENSG00000284332	1	0	1	0	0	0	1	0	0	0	0	1	0	0	0	0	1	1	0	1	0	0	0	0	0	0	0	0	0	0	0	0	1	0	0	0	0	1	1	0	0	2	0	0	0	0	0	0	0
ENSG00000237613	3	4	4	0	2	0	0	0	0	1	2	0	2	2	0	0	6	0	3	0	1	2	0	0	0	2	1	3	1	2	1	1	0	0	3	5	2	3	2	0	1	3	4	0	1	1	0	1	2
ENSG00000268020	0	0	0	0	0	0	0	0	0	0	0	0	0	0	0	0	0	0	0	0	0	0	1	0	0	0	0	0	1	0	0	1	2	1	0	0	0	0	0	0	0	0	0	0	0	0	0	0	1
ENSG00000240361	1	0	3	0	0	1	0	0	0	0	0	0	0	0	0	2	2	1	0	3	0	2	0	1	1	3	1	0	3	3	2	4	1	0	2	0	2	1	2	4	0	0	2	1	5	0	0	1	0
ENSG00000186092	2	1	2	2	0	0	0	0	1	0	0	0	2	2	2	1	1	1	4	1	1	3	0	0	0	2	0	1	0	1	3	1	0	0	0	1	6	3	3	0	1	0	1	1	1	0	1	2	2
ENSG00000238009	247	223	220	126	114	162	155	90	102	53	106	99	95	183	79	144	220	84	138	118	55	100	128	37	71	67	51	94	70	65	87	102	91	178	111	110	126	69	157	76	130	144	107	103	138	74	80	117	135
ENSG00000239945	51	34	34	13	17	10	14	13	6	4	16	11	23	18	14	20	22	7	19	11	13	13	16	4	8	4	8	13	12	15	16	16	11	13	20	13	18	2	15	6	10	24	19	30	32	7	19	24	17
ENSG00000233750	60	93	71	28	32	49	38	27	30	14	39	27	29	48	26	36	90	37	65	34	16	36	55	10	33	21	15	25	25	22	26	38	19	67	16	55	54	48	74	53	53	32	37	31	26	45	34	36	44
ENSG00000268903	266	399	381	238	169	388	311	194	168	116	289	299	115	195	193	252	584	205	171	173	104	167	291	28	77	108	81	189	122	169	152	220	217	931	109	159	164	234	456	151	215	227	217	179	316	100	180	139	290
ENSG00000269981	70	132	112	61	62	98	79	49	31	30	81	93	43	72	57	48	158	53	40	46	22	25	53	3	20	20	10	29	28	49	31	57	37	150	22	30	50	75	113	27	57	58	51	46	79	43	47	48	76
ENSG00000239906	35	33	51	18	37	54	16	6	10	8	29	33	22	32	19	26	42	11	21	13	7	10	28	1	7	16	6	15	3	19	13	26	12	153	13	21	8	24	51	5	11	13	20	15	13	13	7	9	21
ENSG00000241860	499	621	466	178	215	342	226	141	85	77	239	276	260	420	235	234	505	221	262	214	106	225	306	26	101	175	139	218	144	231	257	295	152	1203	144	238	218	293	581	168	333	269	212	219	245	252	204	262	372
ENSG00000222623	1	2	3	0	1	0	0	0	2	0	2	0	1	3	0	1	0	0	1	0	0	0	1	0	0	1	0	1	0	0	1	1	1	3	0	1	1	1	0	0	2	1	1	0	2	0	0	0	1
ENSG00000241599	4	8	4	1	1	2	1	4	1	0	2	0	2	1	4	0	5	7	4	3	1	0	1	0	1	0	3	1	0	2	2	6	0	7	1	3	0	3	6	1	5	2	1	3	3	2	2	0	4
ENSG00000279928	1	0	1	4	8	4	7	6	11	0	0	0	0	5	1	0	2	0	3	3	2	0	0	0	0	1	1	2	0	0	1	2	2	5	2	2	3	9	4	4	6	7	4	6	4	3	3	3	6
ENSG00000279457	3651	3422	3323	1825	2118	4130	2558	2120	2251	1237	3808	3437	1870	2886	2187	2079	4283	2029	3150	2432	966	2171	1173	397	1236	1341	997	1948	1561	2176	2255	3175	1798	2591	2212	2655	2310	1718	2490	1699	1712	2188	2000	2271	2709	1693	2002	2988	2112
ENSG00000273874	75	85	63	34	59	84	76	35	49	26	81	72	32	73	53	54	158	65	79	61	18	46	22	3	18	22	24	48	45	62	62	101	35	94	56	74	66	55	66	40	54	60	52	52	89	44	56	96	54
ENSG00000228463	266	323	255	139	132	246	202	175	154	57	158	127	138	241	110	164	267	142	154	146	61	137	127	55	111	94	86	157	95	86	123	157	120	172	176	154	215	108	193	81	123	199	153	146	195	77	111	131	137
ENSG00000286448	38	36	31	20	13	36	35	23	26	6	22	16	17	9	11	24	35	14	13	7	5	10	21	4	11	4	10	16	9	9	7	14	8	26	16	12	18	9	20	8	12	23	16	19	28	2	3	4	11
ENSG00000236679	5	6	6	17	10	16	7	7	11	4	18	8	10	10	3	5	7	3	4	13	2	14	7	1	4	4	0	7	3	3	4	7	8	4	10	6	13	1	9	5	7	13	8	4	10	2	3	5	5
ENSG00000236601	44	64	90	7	5	4	6	10	6	4	3	5	34	72	31	53	43	33	37	32	17	38	26	16	31	20	22	33	32	37	47	32	38	22	37	31	65	24	41	15	24	28	24	24	32	18	37	44	30
ENSG00000237094	2255	2934	2687	1050	1079	1535	1003	750	665	503	1477	1429	1300	2461	1288	1597	2563	1516	1738	1270	623	1284	1349	416	948	919	795	1281	989	1206	1518	1713	1199	3093	1166	1347	1673	1306	2313	785	1400	1299	1007	1260	1275	1062	1223	1562	1711
ENSG00000269732	1	1	4	0	0	0	0	0	1	0	1	0	3	10	2	3	2	3	5	4	1	1	0	1	5	0	1	2	4	0	2	6	3	1	4	4	4	1	3	1	1	5	1	6	1	0	3	1	3
ENSG00000284733	5	6	6	1	0	0	0	0	2	1	0	1	1	12	7	4	5	6	3	3	2	3	1	1	0	0	4	3	2	1	1	3	3	1	7	1	4	2	2	0	3	6	2	2	1	3	2	5	1
ENSG00000233653	86	96	108	26	29	37	30	18	24	12	29	16	49	72	28	61	73	59	80	54	25	56	57	20	50	38	32	51	38	42	51	51	45	46	39	58	75	51	73	42	63	38	36	44	37	47	46	58	51
ENSG00000250575	284	406	367	300	248	453	309	219	194	158	384	371	162	280	187	243	622	253	200	207	97	195	266	37	102	126	96	186	131	194	183	289	185	707	136	183	232	237	416	138	200	224	200	199	258	141	214	190	313
ENSG00000278757	0	1	0	0	1	0	0	0	0	0	0	0	1	4	0	1	0	0	0	0	0	0	1	0	0	1	2	1	0	1	0	0	1	3	0	2	0	2	0	0	0	0	1	0	0	0	0	0	0
ENSG00000230021	312895	384382	548886	153334	190779	207015	290046	196789	426117	160893	313457	346179	185468	432707	164548	285830	165221	216959	191932	159622	91133	190148	71902	93627	181045	125207	130311	175673	160648	143114	254188	233045	209497	100953	230535	192082	317687	105417	149074	70254	164887	94290	80973	122078	98621	126410	153857	289701	142059
ENSG00000235146	39	47	64	8	6	5	8	8	11	4	6	3	26	57	25	38	40	29	37	20	10	23	12	13	25	15	18	30	24	26	36	30	29	10	29	29	47	18	21	12	17	21	22	22	29	18	39	30	23
ENSG00000225972	5120	7805	14727	1710	1903	2277	4213	2623	6157	2130	3637	3982	3560	7363	2852	4279	3442	4943	2730	2942	1287	4117	1199	1582	3073	2028	1914	2517	2323	2353	4106	4445	4183	1402	3756	2503	5074	1742	3243	3374	3534	1704	1693	2117	2169	2581	2408	5460	2585
ENSG00000225630	93528	104426	156650	35489	46290	58641	84328	44021	91836	40524	93909	94213	37748	92810	36381	57343	24745	28978	38507	28279	18203	40839	15101	16588	32547	26701	26139	26128	25442	30120	55455	52571	52855	16681	47304	36819	77577	15000	32904	6188	29048	14195	11318	18759	15500	32575	35428	74228	33674
ENSG00000237973	153532	190702	250653	57187	77297	88930	127968	101785	213368	81209	131023	164507	98893	238965	84876	153576	85562	117529	108248	90845	50337	100971	37517	54340	99930	66683	67111	102693	94824	77905	137762	120806	96075	54394	126817	103933	150176	66830	75702	42465	95749	66377	56790	85045	66574	65412	83674	152648	72121
ENSG00000278791	785	867	997	179	231	460	542	294	781	265	427	440	492	935	427	653	548	627	475	344	211	418	144	232	465	398	363	467	379	350	584	585	390	205	426	429	619	264	306	299	479	285	266	386	320	277	444	733	331
ENSG00000229344	1923	3443	5324	17389	19351	1099	2201	1411	3624	1327	1357	2517	1438	3906	1483	2760	1471	3327	1842	2006	1081	1692	739	755	1673	1144	1271	2201	2148	1581	2743	1962	2417	962	2058	1668	3182	1456	1805	1070	1972	1182	1457	1803	1571	912	1631	2116	1612
ENSG00000240409	4332	5146	8282	943	641	653	1660	1361	2778	803	1778	1943	2837	5852	2842	5537	2983	4270	3346	2343	1463	2851	1169	1396	3463	2288	2305	2991	2989	2487	4058	3567	5303	2252	3861	3770	8871	1666	2833	645	2532	1698	1642	2488	2044	1870	2947	3967	2676
ENSG00000248527	45835	58657	96126	29452	31223	44947	56514	38522	90615	27941	70766	64538	34024	65878	32378	54773	40781	50686	31466	25709	14051	30271	12801	16172	32581	22533	26379	31443	27209	24631	42643	41565	44845	20263	39691	36899	67268	14925	26498	12173	24635	5093	4598	7255	5645	17784	22486	42107	23820
ENSG00000198744	2669	3728	6031	1347	1735	1364	2275	1590	4778	1460	2096	3162	2016	5118	1505	2768	1723	3144	2019	1824	1034	2002	725	1155	2579	1434	1688	2311	1998	1708	2821	2407	3072	665	2187	1899	3423	1041	1419	1088	2332	1220	1208	1763	1599	1186	1970	2580	1476
ENSG00000268663	2	2	4	3	0	0	0	0	0	0	0	0	2	9	0	1	0	1	2	0	0	1	0	1	3	3	1	0	1	0	1	3	3	2	0	0	3	0	3	0	0	2	1	1	3	0	2	1	0
ENSG00000284662	0	1	10	1	0	0	0	0	2	1	0	1	2	4	3	4	3	6	0	1	1	1	2	1	1	0	4	4	2	0	2	10	4	2	6	5	6	0	2	3	1	3	4	1	1	1	2	3	1
ENSG00000229376	83	104	88	30	44	45	34	21	22	11	39	38	38	79	37	50	88	56	80	56	14	49	66	20	45	37	27	39	22	38	34	56	39	58	46	35	63	53	53	39	54	43	41	38	30	54	40	46	61
ENSG00000228327	1935	2532	2121	1215	1218	1878	1201	829	714	596	1690	1655	1123	1949	1183	1353	2543	1183	1467	1170	513	1228	1239	260	738	821	633	1152	859	1095	1255	1615	978	3364	960	1331	1326	1181	2336	779	1282	1269	927	1168	1276	1075	1176	1303	1709
ENSG00000223181	0	0	0	0	0	0	0	0	0	0	0	0	1	2	1	0	0	1	0	0	0	2	1	0	1	0	0	0	0	1	1	0	0	1	1	0	0	1	0	0	0	0	0	0	0	0	0	0	0
ENSG00000229905	4	8	7	0	1	1	0	0	1	0	2	0	4	4	2	4	4	4	2	2	2	5	2	1	4	1	6	2	3	1	6	3	5	8	2	3	6	2	3	1	8	3	0	3	2	2	3	5	6
ENSG00000237491	462	538	563	182	227	176	140	128	166	114	198	267	238	488	218	290	393	289	277	265	132	294	165	111	248	227	162	284	217	196	319	357	207	195	281	321	320	209	312	166	245	234	184	270	247	263	288	347	255
ENSG00000285268	2	3	4	3	6	4	1	0	0	0	1	4	4	2	1	2	1	2	2	1	3	1	1	0	0	0	0	0	1	0	2	0	2	1	2	6	1	2	1	0	0	0	1	0	1	3	2	1	2
ENSG00000230092	238	267	252	116	108	81	50	58	78	42	132	128	147	248	122	190	202	128	141	136	66	166	64	63	133	101	89	141	102	105	154	138	106	100	151	182	173	107	146	59	117	116	80	134	129	138	141	152	107
ENSG00000177757	49	38	48	33	16	16	7	16	9	9	17	21	23	47	19	30	29	22	30	11	10	31	12	9	31	21	14	17	19	12	26	17	17	17	23	38	42	7	23	7	31	21	8	24	19	17	17	32	24
ENSG00000228794	660	809	821	546	402	445	303	371	502	225	406	462	430	728	358	590	698	463	493	532	266	346	333	293	463	304	347	411	303	333	519	478	609	294	448	454	828	327	506	213	522	442	359	395	417	249	419	483	519
ENSG00000225880	76	77	49	52	36	43	21	21	34	28	45	59	55	72	31	40	62	41	46	34	17	60	28	12	33	34	17	49	41	25	36	62	33	35	38	50	35	20	38	23	26	32	30	32	28	28	38	57	39
ENSG00000230368	106	97	92	12	4	7	4	6	9	3	8	7	42	104	34	56	43	41	62	44	29	51	18	27	60	33	35	54	30	47	74	90	62	27	41	55	98	19	27	19	57	40	36	58	33	30	46	59	41
ENSG00000234711	5	9	3	0	2	0	1	1	5	0	2	0	6	7	5	9	7	6	5	8	3	5	1	3	6	2	5	5	4	10	3	9	7	2	2	10	6	1	3	2	7	2	4	4	3	9	8	10	5
ENSG00000283040	54	47	37	0	1	0	0	0	0	1	0	0	18	57	4	28	15	8	40	11	18	15	12	6	29	13	11	23	9	18	30	52	27	12	20	23	48	11	13	3	24	23	14	27	19	11	16	20	15
ENSG00000272438	103	86	88	23	18	26	25	8	19	12	7	27	52	108	66	96	114	73	76	64	26	49	52	27	77	36	33	71	54	56	67	82	69	56	73	78	119	36	92	38	87	66	62	46	59	22	68	78	67
ENSG00000230699	29	22	17	6	7	7	10	5	6	2	1	4	15	27	18	39	30	18	20	19	8	7	7	4	22	12	7	21	12	10	15	17	15	10	22	27	17	6	22	10	18	18	16	14	16	5	22	26	14
ENSG00000241180	6	4	3	3	2	3	5	3	4	1	0	3	0	7	3	9	8	7	9	5	3	3	2	1	5	1	2	5	1	5	3	4	3	4	4	8	4	2	5	7	2	4	4	5	4	0	6	4	3
ENSG00000223764	77	114	104	67	40	211	132	90	119	59	106	152	72	80	65	203	211	95	100	86	29	22	121	21	96	29	51	108	62	127	103	75	93	73	86	105	146	65	181	50	111	77	73	100	146	29	94	78	139
ENSG00000187634	476	541	603	525	383	704	582	517	920	360	648	770	354	519	359	899	935	580	555	544	304	295	677	245	489	153	318	521	406	405	526	432	1072	349	469	617	777	378	817	375	598	703	562	663	843	197	503	425	856
ENSG00000188976	1613	1725	2227	2507	1575	2117	1468	1633	2658	1024	2112	2366	1090	1978	1327	2718	2689	2183	1584	2260	1158	785	1488	801	1460	619	981	1780	1475	1321	2083	1407	4167	826	1287	1194	2617	1117	2319	928	1524	1703	2420	2426	2606	615	1645	1564	2031
ENSG00000187961	315	411	294	106	92	336	208	177	109	107	252	294	135	245	161	230	529	152	260	393	155	176	310	27	152	80	59	319	190	256	198	291	245	258	232	324	297	238	389	101	200	339	333	258	475	113	234	167	438
ENSG00000187583	43	134	56	27	26	77	38	43	50	21	39	58	22	56	40	57	135	64	82	145	69	44	316	18	26	24	22	39	34	75	78	39	68	96	39	92	79	42	194	22	51	47	144	68	188	16	79	36	348
ENSG00000187642	17	52	29	6	7	28	16	10	18	2	13	9	20	41	26	33	64	18	34	55	36	28	109	6	12	10	19	11	24	34	32	17	41	38	24	40	47	21	72	10	30	18	70	33	67	10	38	22	139
ENSG00000272512	12	50	35	60	13	29	36	16	64	12	10	37	10	39	17	25	40	35	19	45	10	18	22	1	27	8	13	17	22	5	28	12	61	77	41	29	121	15	30	6	26	15	72	41	79	11	24	4	68
ENSG00000188290	107	279	210	264	140	97	135	81	314	180	176	332	135	260	86	221	243	136	118	259	146	63	251	30	181	37	71	109	130	121	273	153	499	466	166	187	487	106	220	80	274	154	347	138	325	48	245	124	446
ENSG00000187608	690	617	347	380	217	1388	921	1209	654	517	1451	865	650	578	671	624	1137	404	658	1094	534	920	1770	426	265	492	745	1018	967	708	306	694	282	1708	334	657	518	595	1163	519	349	849	1231	1748	1830	258	406	683	1497
ENSG00000231702	3	1	3	0	1	0	1	0	0	1	1	1	0	1	2	1	3	0	0	1	1	0	0	0	3	0	0	0	1	1	0	0	1	0	0	0	0	1	1	0	1	1	1	1	0	1	4	0	1
ENSG00000224969	1	4	2	0	1	5	0	0	0	0	2	1	1	2	1	3	4	3	1	0	1	2	4	0	0	2	3	0	1	1	3	0	4	3	0	3	4	1	2	1	0	2	0	1	11	1	2	1	1
ENSG00000188157	3478	8843	3665	2473	1468	3731	2373	2052	2812	2190	5129	4024	2963	3690	4791	4513	5592	4198	3663	7518	2665	3096	3994	1213	2061	1873	1695	3428	3196	2594	2603	3258	3712	2821	2996	2323	4504	2177	6784	1399	2603	2066	4470	3156	5478	1850	3269	4032	5493
ENSG00000242590	656	1728	659	513	325	937	532	463	825	620	952	814	589	665	930	876	1233	1044	631	1481	477	532	708	198	410	322	276	670	619	531	530	743	841	486	567	518	847	377	1182	495	548	408	1049	526	1225	341	651	739	996
ENSG00000217801	84	129	164	155	97	62	80	21	57	41	89	182	59	163	69	121	162	81	81	141	58	140	71	23	68	36	47	161	102	93	118	118	68	78	92	65	140	61	102	33	51	92	67	50	98	37	77	83	87
ENSG00000273443	1	5	3	3	2	2	0	1	1	1	0	2	2	5	2	5	7	3	3	2	4	10	4	0	6	5	3	5	1	1	0	1	3	5	5	2	11	4	4	1	2	3	4	5	8	2	2	2	8
ENSG00000237330	4	92	89	107	21	27	102	10	162	58	11	234	10	150	14	115	12	76	6	66	36	13	33	4	36	2	42	71	38	10	54	8	130	9	102	6	148	10	74	10	27	7	57	12	46	3	42	5	57
ENSG00000131591	434	772	637	605	432	616	546	267	518	308	476	873	315	897	334	568	828	947	433	570	215	290	379	101	412	224	251	784	588	358	569	459	584	313	491	404	714	388	742	285	464	397	653	543	825	229	565	328	712
ENSG00000285812	42	78	45	35	41	52	40	19	43	17	19	71	44	87	23	34	92	106	39	38	12	38	50	15	37	45	39	79	68	17	63	51	34	50	55	46	59	36	60	30	36	40	61	60	82	31	57	40	70
ENSG00000223823	193	234	151	56	110	138	113	61	103	47	166	175	92	230	117	67	107	116	52	56	21	89	40	11	79	56	63	131	111	56	133	136	71	24	86	81	56	60	125	84	48	60	106	91	98	90	84	84	69
ENSG00000207730	46	78	69	15	27	35	50	4	22	9	77	106	21	58	26	46	22	39	31	16	19	21	8	2	24	12	20	20	21	14	57	31	27	17	46	23	43	26	30	20	19	5	21	10	20	16	31	29	25
ENSG00000207607	31	47	58	49	66	50	61	12	41	19	111	108	17	43	14	26	13	29	24	17	9	20	15	1	18	18	7	29	17	33	37	38	12	14	39	17	32	11	35	14	23	8	13	15	25	17	15	19	24
ENSG00000198976	86	125	119	57	101	100	101	21	93	34	163	196	33	87	49	53	36	93	60	45	26	27	16	2	55	19	15	37	29	60	86	76	44	28	86	51	74	47	95	33	43	14	64	47	95	27	61	51	55
ENSG00000272141	507	912	786	507	529	809	709	164	542	266	893	1151	260	558	306	366	364	541	399	375	176	233	217	9	314	140	150	466	313	344	590	570	512	222	505	267	468	301	641	320	311	130	585	360	658	166	345	402	362
ENSG00000205231	9	22	14	5	4	14	10	9	11	5	8	18	13	31	12	23	35	40	11	15	11	21	12	11	28	13	6	13	10	10	34	11	17	10	15	18	31	13	28	11	29	19	33	22	51	12	16	11	23
ENSG00000162571	31	71	46	18	13	36	27	16	41	20	33	61	45	79	33	50	87	92	60	50	26	62	36	25	69	38	19	47	31	31	82	34	69	41	45	47	108	28	67	22	76	49	106	54	105	32	53	37	60
ENSG00000186891	54	151	247	134	114	312	239	285	172	120	128	243	40	154	112	246	595	110	186	358	225	97	371	100	94	29	59	190	93	156	145	76	188	247	195	260	387	144	284	52	136	297	339	331	512	55	178	91	397
ENSG00000186827	32	123	128	79	64	254	115	295	71	47	102	83	37	97	39	233	556	46	201	299	156	51	479	143	63	24	44	143	60	167	103	71	142	341	105	218	422	118	265	23	103	310	209	159	342	31	160	64	346
ENSG00000078808	10229	8525	7462	7726	4513	9064	5716	6656	8885	4668	16323	9337	7134	7750	8217	8232	9891	7335	7624	8803	3846	7683	4722	3534	4648	4660	3287	5217	4309	5474	5842	8362	7653	4669	5188	4360	6994	4439	7847	4540	4944	5108	5668	6912	6405	4109	5128	9185	5761
ENSG00000176022	351	425	641	566	305	495	346	523	612	239	483	496	261	442	331	637	786	392	453	579	257	187	396	354	301	160	196	292	180	369	452	321	593	292	282	365	488	305	522	221	342	524	433	508	518	142	370	345	511
ENSG00000184163	871	333	281	172	144	639	225	277	151	381	1289	671	531	356	842	251	668	293	603	299	122	882	87	137	87	346	66	235	154	388	182	911	113	371	227	301	146	342	255	753	126	180	185	326	211	352	208	801	166
ENSG00000260179	7	2	3	2	1	6	4	3	7	5	13	8	4	5	11	9	12	14	12	13	5	8	0	1	0	2	2	3	4	8	5	11	4	3	3	6	9	6	2	5	11	3	3	9	4	12	5	3	6
ENSG00000160087	2020	1910	2032	2010	1441	2282	1290	1541	1811	1058	3062	1983	1421	2058	1487	1950	2927	1741	1767	1870	887	1659	1441	846	1344	972	824	1517	1137	1293	1490	1797	2148	1243	1228	1328	1808	1302	1940	1076	1345	1781	1718	1957	2092	935	1468	1838	1808
ENSG00000230415	48	16	16	19	19	30	7	3	6	8	65	31	32	27	44	21	115	25	35	33	6	39	17	2	18	27	6	28	20	32	14	55	10	29	21	42	28	27	22	20	23	42	15	24	28	32	15	47	23
ENSG00000162572	257	71	121	44	84	221	40	86	26	34	367	130	166	131	259	155	548	121	171	178	132	270	154	83	79	112	64	159	150	181	131	364	106	171	104	196	223	169	190	218	142	161	129	169	230	160	82	297	138
ENSG00000131584	2387	2218	2047	1492	1465	2024	1241	1015	1360	924	2655	2652	1431	2028	1586	1589	2978	1956	1843	1735	800	1219	1160	356	1267	748	683	1514	1300	1337	1641	2020	1654	1126	1282	1470	1963	1368	2251	1122	1354	1200	1731	1713	2226	846	1246	1908	1760
ENSG00000278073	4	2	1	0	2	0	2	0	1	0	4	1	1	5	1	2	5	2	2	0	1	0	4	0	0	0	0	2	0	1	0	4	5	1	3	2	3	1	2	1	1	1	8	1	3	0	1	4	1
ENSG00000169972	228	275	304	424	225	432	247	309	487	176	371	298	155	244	192	254	300	287	235	286	160	133	189	97	189	80	140	234	224	200	304	243	556	142	136	169	327	158	326	127	195	223	360	336	358	102	151	205	286
ENSG00000127054	3380	2677	3191	2707	2069	3132	2124	2174	2924	1506	4170	3544	2075	3195	2430	2904	4439	2725	2555	2689	1167	2123	1622	941	1729	1255	1130	2305	1825	1829	2306	2865	2779	1799	1873	1956	2698	1658	2703	1590	1745	2348	2251	2656	2742	1629	2137	2996	2346
ENSG00000283712	34	26	33	19	20	37	15	8	24	10	43	18	21	23	21	31	53	35	22	28	4	22	26	7	6	14	14	24	22	15	17	24	28	9	25	23	38	21	32	20	25	30	29	19	27	21	20	26	29
ENSG00000240731	283	200	153	99	125	179	94	51	76	65	275	170	159	204	159	86	273	123	166	108	48	171	72	8	67	90	43	76	80	134	127	210	95	148	92	141	88	79	135	71	82	101	67	106	102	139	94	224	116
ENSG00000224051	1853	1363	1713	2056	1407	1896	1516	1450	2442	1232	3473	3102	1372	2022	1237	1560	1390	1736	987	1222	650	1154	606	689	1200	840	611	1233	925	865	1363	1337	1429	511	1187	592	1469	743	1139	926	1107	849	1056	1152	1042	625	1152	1959	1016
ENSG00000169962	75	97	156	52	59	96	86	112	91	52	142	157	63	182	62	134	247	104	75	201	80	59	188	71	73	36	25	25	35	74	85	88	114	40	85	73	142	64	193	43	62	129	91	120	136	43	76	59	184
ENSG00000107404	3738	2958	3355	2064	1521	2545	1728	1695	2896	1071	4454	3373	2299	2745	2112	2230	2857	2542	2047	2115	1226	2122	2131	680	1644	1367	1271	1827	1417	1544	2401	2547	3732	1205	1921	1296	2457	1369	2544	1458	1913	1332	2170	1976	2950	1285	1564	3177	2813
ENSG00000284372	14	20	18	7	12	13	10	5	6	3	12	7	7	13	5	15	15	11	16	13	10	9	16	2	12	3	3	8	7	6	11	13	28	6	18	10	6	5	14	6	14	14	13	8	11	12	12	17	12
ENSG00000162576	933	1257	1366	649	667	1119	615	899	771	440	1051	1527	702	1208	804	1328	2388	1114	829	1508	617	109	983	564	696	334	280	689	484	910	769	1069	735	807	1000	1197	1233	711	1678	506	967	980	746	940	1254	457	925	906	1520
ENSG00000175756	1978	1949	2214	3388	1736	3172	2395	2363	4251	1934	3589	3169	1733	2289	1623	2384	2479	2797	1683	2428	1155	1454	1486	1023	1805	1043	1312	2202	1717	1434	2129	1920	3613	912	1434	1066	2539	1249	2140	1643	1866	1859	2557	2615	2959	772	1808	2050	1938
ENSG00000223663	5	1	4	0	1	3	2	0	0	1	3	4	1	2	1	0	4	4	3	3	0	1	0	1	0	0	2	4	0	1	0	0	0	1	0	5	1	0	0	3	2	3	1	0	4	1	0	1	0
ENSG00000221978	3703	2810	3237	2346	2505	3686	2227	1362	1428	1765	3939	3819	2214	3128	2470	2482	5857	2551	3168	2701	1127	2241	1762	296	1521	1197	869	1881	1512	2215	2174	3195	1896	2284	2146	2778	2683	2000	3021	1425	1848	2048	2185	2195	2753	1833	2271	3311	2578
ENSG00000224870	554	616	904	729	522	931	636	707	999	420	1080	819	453	667	449	766	1139	640	514	646	291	388	483	318	512	228	298	548	409	466	630	526	891	359	401	431	611	373	645	393	459	639	587	632	737	253	421	577	535
ENSG00000242485	1095	1303	1561	1803	1054	1818	1342	1431	2083	861	2213	1687	931	1429	926	1469	1967	1413	1040	1496	673	782	932	624	1097	522	735	1095	885	885	1422	1179	2603	738	819	785	1566	801	1376	871	1041	1192	1439	1519	1715	569	1000	1267	1345
ENSG00000264293	34	38	23	14	23	38	6	15	14	8	32	25	28	35	15	19	62	31	26	21	9	24	14	6	9	13	8	13	8	7	24	27	16	26	8	26	21	19	27	10	22	23	13	18	35	17	18	32	27
ENSG00000272455	74	44	89	51	50	85	44	43	31	28	94	82	58	78	52	67	147	56	69	60	22	49	28	8	33	31	21	57	33	45	44	93	48	70	45	57	48	49	54	58	42	60	46	59	79	39	55	68	48
ENSG00000235098	51	59	80	36	27	63	36	123	33	16	61	57	39	45	47	151	250	27	47	133	45	15	103	115	47	28	24	66	39	59	34	58	35	56	49	87	107	55	62	30	83	178	52	60	75	24	35	45	79
ENSG00000225905	11	13	11	4	2	17	5	45	9	1	0	7	8	13	8	55	57	6	12	43	13	11	36	30	14	12	9	19	6	17	8	16	9	21	17	20	39	15	16	9	25	55	14	17	19	6	6	15	32
ENSG00000205116	7	8	4	0	0	3	0	4	1	0	0	4	2	5	5	5	19	9	6	14	1	4	8	5	10	2	5	6	6	11	7	2	6	3	5	10	6	5	13	0	10	1	9	7	11	2	5	4	7
ENSG00000225285	25	50	47	47	9	51	41	31	23	24	21	26	11	29	14	60	58	32	38	64	38	8	57	5	16	16	22	48	20	39	15	19	21	23	40	26	54	21	95	14	18	27	23	13	37	11	81	14	63
ENSG00000179403	426	1648	1312	1378	589	1633	1441	1494	1715	1259	594	1512	431	1126	538	2069	2025	1372	1543	3397	1926	230	3185	671	818	455	837	1199	791	1034	936	515	1375	778	1551	1084	1975	939	2832	445	798	978	997	744	1174	199	1906	705	3527
ENSG00000215915	86	133	141	159	100	90	75	90	122	50	97	105	81	119	103	176	301	182	133	187	97	61	152	59	102	37	78	114	103	108	148	88	248	69	95	95	179	78	154	76	93	133	156	158	204	46	121	87	177
ENSG00000160072	1100	1590	1590	1634	1509	1016	660	566	1020	537	1199	1394	738	1439	871	1363	1996	1916	1207	1187	613	675	1189	243	1207	399	932	1211	1080	934	1491	1083	2373	747	794	888	1783	770	1649	660	1093	1180	1881	1560	2085	528	1046	912	1684
ENSG00000284740	19	12	14	13	7	10	4	14	19	13	12	9	4	24	17	14	29	26	15	17	9	10	8	13	7	6	11	6	11	10	16	17	24	7	11	12	21	11	18	27	21	15	16	21	12	14	14	14	12
ENSG00000197785	1117	1385	1706	2083	1299	1770	1088	1303	2171	626	1553	1353	778	1430	958	1624	1642	1963	1325	1582	894	503	1158	472	1285	466	986	1282	1276	1058	1850	1016	3588	505	752	749	1860	847	1665	767	1076	1240	2182	2206	2319	461	1105	1054	1905
ENSG00000205090	49	68	60	14	13	24	16	18	25	17	39	65	47	63	30	46	77	58	40	31	26	53	34	33	43	35	28	43	35	41	39	56	36	39	41	63	60	30	63	34	59	64	40	48	46	31	51	44	50
ENSG00000160075	3457	2834	3662	3898	2319	3184	2528	2836	3775	1757	5335	3913	2695	3449	2656	3491	4274	3302	2756	2920	1318	2405	1899	1748	1990	1715	1534	2505	2038	1925	2600	2654	3307	1747	1971	1822	2962	1681	3004	1920	2283	2389	2500	2676	2583	1466	2242	3290	2735
ENSG00000215014	894	651	970	886	532	544	559	665	837	326	1458	1029	705	925	715	836	758	705	712	697	292	626	528	508	417	457	429	648	513	486	625	663	676	366	485	415	650	404	782	301	523	583	516	709	455	315	583	847	681
ENSG00000274481	1	0	0	0	0	0	0	0	0	0	0	0	1	0	0	1	0	0	2	1	0	0	2	0	0	0	0	0	1	0	0	1	0	0	2	1	0	1	1	0	0	1	5	0	0	0	0	0	1
ENSG00000228594	147	142	164	145	35	130	128	162	118	59	217	177	90	108	171	170	250	178	126	175	66	65	70	82	84	44	46	189	103	80	86	135	96	69	74	84	178	84	144	89	80	81	151	141	117	53	88	116	92
ENSG00000286989	24	32	34	11	3	20	12	13	8	14	26	23	16	18	26	14	63	14	29	22	8	16	2	4	5	5	10	28	21	15	17	24	2	18	16	34	19	22	33	18	12	16	12	17	10	12	15	19	10
ENSG00000272106	227	236	230	234	128	214	145	131	199	162	400	289	174	225	162	259	262	200	180	185	70	138	100	57	113	109	86	144	143	137	141	203	138	93	166	117	238	104	199	90	127	87	119	131	127	100	157	248	152
ENSG00000197530	3132	2704	3036	1511	1488	1891	1384	1118	1329	1092	3022	3364	1522	2408	1741	1867	3299	1728	1951	1753	726	2041	1064	599	1093	1120	664	1857	1139	1368	1610	2335	1050	1310	1841	1689	2058	1325	2048	1459	1460	1519	1483	1260	1704	1232	1739	2164	1326
ENSG00000189409	156	206	194	158	112	200	126	175	111	81	150	213	88	154	143	230	544	133	112	313	140	111	158	92	92	39	40	78	51	113	118	128	64	92	119	152	213	121	126	132	141	148	92	76	119	75	159	173	160
ENSG00000248333	7536	5500	5355	3685	2859	5512	3052	3815	4319	2468	9147	5263	4578	4662	4559	4326	6901	4222	4998	4085	1865	4568	2609	1577	2477	2503	1811	3152	2644	2967	3007	4515	3535	2783	2494	2706	3544	3008	4484	3029	2967	4016	3923	4980	4283	2469	3080	5342	3406
ENSG00000272004	1085	862	825	661	507	1160	728	870	768	586	1861	1362	738	835	798	807	1739	656	648	768	231	539	313	272	303	462	198	587	335	495	457	898	313	514	524	572	479	554	694	500	465	764	431	545	525	510	577	939	528
ENSG00000189339	5676	4270	4096	2662	1772	3671	2421	3027	2089	2021	8687	5572	3695	4443	4005	3880	6776	2487	4049	3466	1240	3037	1495	1242	1448	2620	1194	2590	1770	2349	1984	3349	1314	2601	2283	2623	2349	2982	3668	1351	2056	3457	1751	3096	2401	2714	2545	4959	2643
ENSG00000269737	149	106	84	47	45	91	45	34	20	15	140	80	79	123	77	61	152	55	85	48	19	113	35	34	46	58	28	70	32	63	50	79	20	94	67	101	50	66	67	52	45	76	25	52	56	96	48	98	70
ENSG00000215914	135	165	171	137	88	168	114	145	76	64	129	184	79	106	119	213	447	119	91	268	115	106	129	76	79	24	28	59	32	92	91	96	44	74	91	111	160	96	106	112	115	123	64	53	93	67	130	146	129
ENSG00000008128	7887	5664	5621	3598	2914	5385	2795	3253	3572	2257	8637	4997	4377	4263	4324	3982	6806	3840	4867	3724	1649	4437	2362	1215	2147	2411	1689	2926	2463	2788	2845	4510	3295	2829	2490	2765	3443	2449	3508	2566	2497	3466	3346	4233	3649	2491	2922	4955	3120
ENSG00000268575	9865	7218	6993	5022	4010	7742	4364	5095	4891	2911	10948	6815	5580	5902	5488	5224	9784	4757	6118	4962	2020	6015	3104	1802	2906	3092	2006	3919	3123	4170	4039	6715	3946	4421	3927	4430	4629	3451	4845	3154	3111	4579	3910	5033	4493	3518	3826	6609	3951
ENSG00000227775	2100	1703	1497	1498	1144	2463	1627	1917	1414	724	2440	1928	1256	1727	1277	1334	3126	1024	1367	1328	405	1685	807	614	820	748	340	1047	711	1426	1245	2362	769	1630	1499	1714	1281	1079	1403	715	731	1205	663	897	936	1062	976	1770	881
ENSG00000215790	2919	2341	2102	1901	1408	2838	1876	2249	1584	941	3520	2629	1827	2426	1788	1778	3844	1328	1939	1754	576	2199	1018	758	1074	1147	532	1502	1030	1830	1562	2813	962	2054	1841	2186	1629	1445	1908	859	980	1610	891	1303	1271	1442	1292	2413	1268
ENSG00000008130	3056	4257	4316	4209	2738	3899	3790	2566	3994	2379	5617	5982	2612	4452	2300	3993	4108	3332	2867	3266	1607	2163	2010	1060	2546	1284	1792	3367	2676	2127	3123	2671	3253	4037	2415	2142	3213	1903	3967	1198	2415	2929	3020	3367	3772	1390	2829	3147	3224
ENSG00000078369	17682	9685	10412	10602	6599	14363	7095	12300	10370	6290	28569	12773	13314	11454	13492	11335	13803	8206	12815	9592	4498	12417	6862	7118	5659	8473	5021	7857	6353	9156	7229	13518	8194	7729	6076	7316	8625	7991	9929	5005	6719	10049	6581	14611	7966	7176	6316	18252	8854
ENSG00000231050	28	18	12	13	13	18	9	10	11	2	33	8	29	13	26	14	21	9	13	12	6	35	3	10	17	13	14	31	18	10	19	39	14	12	7	15	13	21	9	23	6	16	9	20	16	17	8	24	4
ENSG00000169885	8	8	8	7	10	2	7	2	0	4	6	16	5	13	2	5	26	10	8	10	9	1	7	2	0	4	3	11	5	4	8	8	5	3	6	8	11	6	15	4	7	6	12	7	13	1	11	8	12
ENSG00000178821	111	36	75	90	45	43	38	26	88	26	101	58	46	52	39	54	53	47	23	44	18	22	14	16	37	26	22	32	30	21	39	74	96	7	39	14	62	18	44	30	28	23	52	48	47	26	21	55	32
ENSG00000142609	70	60	48	15	5	20	8	9	14	6	50	11	76	86	77	67	145	58	153	131	152	236	110	59	69	83	69	107	125	62	94	108	92	100	93	86	193	73	174	78	84	120	148	101	256	85	81	152	117
ENSG00000233542	0	3	0	0	0	1	0	0	1	0	0	0	0	2	0	3	7	1	2	0	2	2	1	2	1	1	1	3	0	0	6	2	1	2	2	1	4	2	5	4	1	1	4	1	1	0	2	1	1
ENSG00000187730	10	15	14	3	3	2	5	4	5	1	1	5	12	25	5	21	30	11	18	19	13	19	16	7	9	14	14	10	4	10	13	11	14	19	11	26	31	7	16	12	17	9	11	9	18	7	10	25	14
ENSG00000226969	6	0	0	0	1	0	0	1	0	1	4	2	2	2	3	2	3	1	3	2	1	3	0	2	1	3	1	1	2	0	2	6	0	1	3	0	1	1	0	4	1	2	0	3	1	2	2	1	0
ENSG00000067606	6430	2655	2198	1753	1222	3490	1703	2288	2057	1294	6643	2922	4099	3576	3717	2027	4223	2321	2960	1792	747	4299	866	855	1534	2612	1231	2190	1793	2192	1896	5337	1666	2043	1604	2200	1546	2407	2001	3269	1659	2011	1563	3002	2098	2943	1551	4983	1451
ENSG00000271806	473	121	173	174	87	271	152	244	178	93	667	264	295	232	268	170	256	148	218	110	75	261	65	72	102	186	82	144	117	161	130	355	138	118	129	117	100	175	155	144	101	146	109	250	113	180	119	336	103
ENSG00000182873	513	236	162	88	120	394	146	141	141	104	555	258	264	332	343	140	451	156	244	116	44	349	48	31	126	131	88	130	77	181	124	506	109	164	119	214	129	168	158	222	78	141	115	153	136	230	119	415	122
ENSG00000162585	1725	1264	1231	1090	705	1792	962	1332	1475	763	2150	1444	953	1276	1147	1383	2300	1249	988	1181	558	943	617	575	767	624	514	948	731	972	911	1464	1347	726	767	935	1219	920	1159	1210	1005	1297	1111	1249	1414	646	818	1430	977
ENSG00000234396	21	19	25	8	19	10	2	5	6	22	6	10	8	28	16	26	32	28	13	14	9	19	13	4	8	8	10	14	11	15	15	8	9	15	11	17	15	11	19	9	28	12	22	15	29	10	18	14	18
ENSG00000157933	2373	1991	1981	1541	1119	1886	885	1708	1255	611	2617	1593	1860	2077	1595	2077	3598	1694	1672	1968	861	1804	1400	1363	1066	1122	896	1432	1074	1379	1300	2054	1627	1691	1160	1960	2417	1462	2018	843	1602	2432	1264	1903	1598	1221	1221	2186	2115
ENSG00000287356	23	22	31	6	11	20	9	16	8	11	19	26	17	39	25	29	55	17	12	15	9	27	7	5	5	9	12	11	9	19	23	27	15	23	20	24	30	6	18	14	15	26	10	10	22	17	14	27	17
ENSG00000116151	565	645	676	561	460	467	373	224	325	254	555	671	391	766	428	655	793	679	453	469	196	438	216	104	344	276	285	517	464	330	396	518	477	297	518	366	593	249	602	229	350	353	425	350	550	323	563	546	455
ENSG00000272161	0	0	1	1	0	5	0	1	0	2	0	0	1	4	4	1	5	1	2	2	0	5	2	0	1	1	1	0	3	3	1	2	1	4	2	2	3	1	2	0	3	4	3	3	1	1	1	2	0
ENSG00000269896	75	58	76	60	64	48	31	36	29	44	60	96	27	78	50	99	102	70	50	47	11	36	8	7	36	19	20	59	41	35	46	87	56	28	51	43	93	8	45	19	21	33	20	33	38	38	67	58	36
ENSG00000272420	4	7	7	6	3	15	7	4	3	2	13	20	8	13	6	4	20	7	6	6	0	6	5	2	3	3	5	5	6	5	16	7	5	4	8	10	4	3	8	3	6	10	4	4	10	5	13	6	5
ENSG00000157916	5683	4941	5079	5695	3811	6814	4630	4448	5881	3544	9744	7531	3806	5153	4394	4866	6172	4952	4691	4476	1996	4460	2638	1851	3067	2732	2414	3514	2967	3274	3480	4687	4534	2800	2931	2829	3879	2930	4485	2609	3148	3128	3483	4482	3835	2380	3319	5124	3523
ENSG00000157911	1806	1575	1912	1636	1142	2231	1508	1403	2059	1288	3173	2784	1349	1920	1688	1701	2309	1716	1374	1232	520	1381	669	677	1014	933	656	1077	883	1048	1226	1626	1430	726	1086	842	1335	878	1226	1100	1015	889	1046	1108	1064	760	1201	1670	951
ENSG00000149527	584	179	320	132	113	183	83	128	62	104	424	213	224	271	800	539	1456	181	275	317	109	426	113	118	141	145	80	225	134	260	197	635	167	338	307	404	478	156	173	329	226	373	158	172	231	395	263	401	197
ENSG00000224387	14	5	7	0	3	1	0	1	0	0	3	4	1	5	17	5	12	1	2	3	0	5	1	2	1	0	1	3	1	4	1	9	4	9	3	12	6	1	2	6	4	4	2	1	1	6	3	8	1
ENSG00000229393	16	6	6	2	1	1	7	0	5	4	7	3	4	9	12	6	25	7	6	6	1	5	3	1	0	4	4	4	5	4	11	3	3	4	9	8	9	2	3	10	1	4	7	2	4	13	4	9	5
ENSG00000157881	760	723	704	701	509	888	477	608	593	387	1204	926	584	849	557	879	1316	671	775	737	322	675	513	323	546	375	322	721	571	500	548	700	726	616	548	575	855	591	790	331	490	764	606	761	776	404	512	769	729
ENSG00000197921	18	19	55	37	44	12	25	4	77	8	20	56	16	48	6	43	18	27	14	21	8	20	11	10	39	1	13	18	39	3	31	15	27	12	36	13	15	8	12	7	13	7	13	12	15	9	29	12	12
ENSG00000272449	113	144	137	198	126	176	167	98	195	99	166	191	75	192	102	219	289	177	104	166	46	126	102	56	106	89	88	156	156	106	165	132	156	200	171	132	213	77	162	87	123	173	149	116	203	52	134	124	128
ENSG00000238164	3845	2254	2279	1622	1201	4246	2305	2030	1318	1194	5474	3077	2141	1918	2905	1709	3591	1515	2976	2103	725	2126	808	519	796	1782	506	2352	1638	2396	1061	3251	1169	2069	1614	1939	1740	1798	2319	1381	1103	1464	1262	2290	1563	1391	1132	2510	1297
ENSG00000157873	5271	3829	3859	3383	2723	7248	4465	4595	2807	2333	8439	5982	3310	3928	4290	3479	7668	2876	4535	3853	1379	3507	2243	1400	1805	2723	1147	4308	2753	3910	2379	5375	2582	4795	3211	3954	3852	3522	5005	2901	2462	3726	3594	4633	4431	2418	3009	4593	3419
ENSG00000225931	242	89	121	77	92	223	96	100	45	61	283	131	114	130	232	125	225	120	144	100	30	148	47	24	59	139	51	152	115	104	51	176	56	165	109	113	120	97	105	73	84	105	61	107	93	143	60	160	90
ENSG00000228037	31	213	187	139	86	44	162	52	183	74	45	113	13	123	29	117	109	113	28	131	58	37	41	27	110	21	59	137	84	28	109	30	137	21	66	33	69	20	171	17	122	80	104	45	98	23	80	38	65
ENSG00000157870	3775	2672	3616	2586	1605	3658	2845	2908	3898	1337	6772	3882	2305	3000	3611	2515	3072	2379	2087	2500	1206	1839	1130	1399	1847	1311	948	2109	1614	2032	2570	3484	3231	844	1538	1311	2038	1326	2539	1581	1585	2119	2212	3243	2502	1487	1476	3727	1681
ENSG00000142606	1984	829	1188	863	554	1636	1085	1189	1596	565	3811	1419	1502	1010	2023	849	1642	877	1036	806	364	1380	335	525	539	522	283	692	493	839	860	2129	978	331	471	529	603	476	788	1153	548	815	765	1031	846	1100	489	2143	498
ENSG00000237058	43	2	2	2	1	36	2	11	2	1	129	2	42	4	53	4	41	3	24	3	1	51	3	12	0	8	3	3	1	22	4	42	0	1	1	10	3	9	4	19	1	12	2	11	1	41	1	51	1
ENSG00000215912	60	45	53	17	10	12	9	5	85	14	68	18	55	94	44	44	154	51	67	46	17	108	33	11	15	57	21	51	34	38	38	63	47	64	60	67	48	21	59	61	38	44	66	39	84	40	25	68	52
ENSG00000285945	8	4	8	0	1	0	1	0	2	0	3	0	1	2	2	2	6	1	5	3	1	3	0	1	0	2	0	7	7	1	2	2	2	7	6	2	3	0	6	2	1	2	1	3	2	5	1	5	2
ENSG00000283259	2	4	4	0	0	0	0	0	0	0	0	0	0	1	1	0	1	0	0	0	0	0	0	0	0	0	0	1	0	0	1	0	1	2	1	0	0	0	2	0	0	0	1	1	0	0	1	1	0
ENSG00000233234	0	0	1	1	0	0	0	0	0	0	0	1	1	1	0	0	0	0	0	0	1	0	0	0	0	0	0	0	0	0	0	0	0	0	0	0	0	1	0	0	1	0	0	0	0	0	0	0	0
ENSG00000287396	2	1	0	0	0	0	0	0	0	0	0	0	1	3	0	1	1	0	2	1	1	2	1	1	0	1	1	4	1	0	1	2	2	3	0	1	1	0	0	1	0	1	0	1	1	2	0	1	1
ENSG00000231630	0	0	0	0	0	0	0	0	0	0	0	0	0	1	0	0	0	0	1	0	0	2	0	0	0	1	0	0	1	0	0	2	0	1	0	0	0	0	0	0	0	1	0	0	0	0	0	0	1
ENSG00000284745	2	1	0	0	0	0	0	0	0	0	0	0	0	0	1	4	2	0	0	2	1	2	0	0	1	1	2	1	2	2	1	1	3	2	1	1	3	1	1	0	2	3	3	6	1	0	3	6	1
ENSG00000169717	1	0	1	0	0	0	0	0	0	0	0	0	1	3	0	0	1	1	0	0	0	1	0	0	0	1	0	0	0	0	0	1	2	1	1	0	2	0	0	1	0	0	0	0	1	0	0	0	2
ENSG00000177133	25	32	32	6	16	39	11	9	14	13	37	39	32	29	24	22	68	16	44	48	21	13	14	7	22	15	9	30	28	18	20	29	9	20	36	26	43	39	72	42	34	43	22	31	38	12	21	32	13
ENSG00000142611	644	466	436	242	244	555	140	277	239	141	845	322	573	536	530	346	797	283	728	428	258	631	262	183	211	424	199	347	395	383	308	681	284	285	283	446	339	584	601	555	382	422	386	560	506	298	547	573	480
ENSG00000283572	0	0	0	0	0	0	0	0	0	0	1	0	1	1	1	0	0	0	0	1	0	0	0	0	0	0	0	0	0	0	0	0	0	0	0	0	0	0	0	0	0	0	0	0	0	0	0	0	0
ENSG00000226286	0	0	0	3	0	0	0	0	0	3	0	1	1	1	0	0	4	0	0	0	0	0	1	0	0	1	2	1	3	0	0	1	2	1	1	1	1	2	7	0	5	4	0	0	2	1	0	0	1
ENSG00000279839	2	0	2	0	0	4	0	0	0	1	1	1	0	2	2	2	6	1	2	3	0	3	2	0	0	4	1	0	2	0	0	4	1	1	1	3	3	2	4	6	2	0	4	1	11	0	4	2	6
ENSG00000272235	22	25	49	30	32	39	16	17	12	5	35	22	15	26	21	16	14	8	17	16	10	7	8	8	16	18	4	16	11	22	15	23	20	5	10	11	22	22	29	13	12	29	29	31	23	10	44	21	28
ENSG00000287828	151	169	102	113	156	158	65	79	64	34	143	145	119	165	106	65	114	67	191	98	59	23	59	19	38	59	40	75	62	95	66	105	70	28	72	61	75	114	108	102	68	56	77	121	110	57	193	100	143
ENSG00000286518	1	2	1	0	0	4	0	3	2	0	1	0	2	1	2	5	5	2	4	3	0	3	2	0	0	4	2	1	4	0	2	2	0	1	1	6	4	2	7	0	2	0	4	3	4	2	2	2	1
ENSG00000130762	4790	3946	3023	3018	1920	4176	2599	1898	2714	2181	7462	4761	3268	3962	3598	2399	3267	3499	3989	2304	1035	4204	1155	542	1968	2129	1466	2657	2378	2339	2435	4187	2591	2217	1918	1712	1914	1956	2758	2265	1981	1109	2008	2523	2323	2022	1874	4379	2048
ENSG00000272088	18	7	11	15	24	11	5	3	10	3	20	15	7	12	17	4	7	2	9	0	0	7	2	0	3	10	6	10	2	7	4	22	0	4	9	3	2	1	1	4	2	2	1	5	2	9	3	14	2
ENSG00000162591	573	456	446	272	254	422	126	316	157	161	439	509	405	634	387	613	1458	272	470	556	184	243	221	188	274	349	131	396	260	344	411	603	230	548	417	688	713	287	328	251	426	802	333	282	478	359	444	586	502
ENSG00000207776	0	0	0	0	1	0	0	0	0	0	0	0	0	1	0	0	0	0	1	0	0	0	0	0	0	0	0	0	0	0	0	2	0	0	0	0	0	0	0	0	0	0	0	0	0	1	0	0	0
ENSG00000238260	82	12	26	15	16	39	19	17	17	12	63	38	43	34	41	16	117	20	39	22	14	46	13	4	7	15	9	22	23	15	19	89	4	34	10	42	10	24	35	54	7	25	20	14	26	52	26	94	18
ENSG00000158109	4386	2780	3326	3319	2212	3237	2251	2559	3806	2046	7162	4613	2914	3147	3096	2754	2991	2883	2612	2088	970	2763	977	1474	1817	2067	1323	1662	1585	1743	2215	3451	1902	1280	1694	1200	1636	1215	1704	1692	1602	1506	1274	2195	1465	1706	1620	4123	1242
ENSG00000116213	892	655	577	531	447	849	432	593	493	361	1448	864	581	579	678	636	1053	479	636	519	238	576	341	146	287	283	189	422	318	465	365	747	444	524	356	486	508	496	544	355	362	567	447	617	559	404	399	793	509
ENSG00000078900	51	120	88	39	35	44	36	64	56	36	38	52	57	105	62	131	256	82	87	187	79	126	166	45	47	43	26	103	58	90	76	132	126	103	87	118	123	108	219	53	75	204	158	219	184	38	75	78	188
ENSG00000227589	3	9	11	5	1	6	3	5	19	4	1	7	4	8	3	16	22	11	3	13	3	5	24	3	3	0	2	11	4	8	3	11	10	4	4	15	11	10	18	9	6	15	12	20	15	2	12	5	15
ENSG00000235131	2	2	5	0	1	0	0	0	2	0	0	1	0	2	1	1	6	2	1	2	0	5	1	0	0	0	1	0	0	1	4	1	3	1	1	2	4	2	4	1	0	5	1	1	3	0	0	1	3
ENSG00000227372	317	416	460	394	381	554	319	429	264	216	676	687	399	591	357	572	1093	306	499	520	210	238	322	173	251	229	201	394	275	387	392	537	390	477	408	546	620	368	580	152	372	585	297	413	493	255	366	428	521
ENSG00000276189	9	3	2	4	2	12	1	4	1	5	6	8	7	5	6	5	13	9	9	7	4	3	2	0	3	4	1	5	2	2	2	8	5	2	1	4	7	4	9	1	3	6	4	6	3	2	4	5	7
ENSG00000162592	56	58	57	62	39	60	54	57	32	29	106	96	49	73	51	90	144	31	73	86	45	61	59	30	30	36	21	59	48	60	53	73	70	71	71	93	118	41	87	24	55	102	39	52	73	45	39	58	58
ENSG00000235169	8	20	27	16	12	18	24	28	17	14	17	36	10	20	12	16	31	7	16	23	12	11	8	20	7	14	7	10	5	8	10	8	12	12	17	12	16	13	19	14	14	14	10	8	14	7	12	15	9
ENSG00000130764	1412	1271	1521	1522	1008	1451	1104	1286	1230	715	2204	1677	1043	1415	1087	1391	2013	1032	1273	1281	635	915	712	627	800	630	496	1149	870	915	1067	1272	1256	763	879	851	1257	802	1397	529	840	1189	1089	1297	1137	687	1017	1430	1067
ENSG00000266075	1	3	3	4	4	4	1	6	1	0	2	6	6	6	2	1	13	2	0	0	2	5	1	1	2	0	0	2	2	0	1	3	4	4	4	5	4	6	3	2	1	5	2	1	1	4	4	3	5
ENSG00000272153	209	176	209	236	199	247	167	193	179	114	435	294	129	206	145	223	286	155	190	168	109	138	114	90	135	94	70	170	124	144	167	189	209	98	127	135	203	121	219	80	114	181	177	184	197	101	158	233	152
ENSG00000116198	1654	1312	1142	1232	915	1129	866	960	920	550	1875	1473	1043	1276	1036	1187	1517	813	1156	1107	499	1090	676	490	684	800	474	881	703	798	811	1253	987	727	664	732	1013	712	1099	402	805	1107	854	1108	945	790	787	1129	1060
ENSG00000169598	466	331	347	344	294	427	243	249	258	132	591	370	278	379	370	305	670	222	376	328	147	270	218	87	182	185	87	272	179	230	272	442	296	230	163	271	256	214	351	178	182	349	315	352	332	320	254	495	319
ENSG00000198912	758	761	762	744	552	899	609	646	554	412	1162	935	440	736	589	663	1001	602	590	558	249	367	361	229	396	316	294	549	449	467	433	604	669	440	368	431	610	437	751	198	424	659	603	826	715	340	445	666	573
ENSG00000236423	371	225	111	93	125	94	52	38	37	109	311	274	224	229	149	94	248	206	222	104	64	330	63	34	64	126	88	69	56	97	112	242	62	128	124	103	75	127	146	107	71	79	47	47	50	193	155	269	105
ENSG00000233304	7	9	6	4	0	1	0	0	3	4	10	2	7	5	5	3	8	5	11	10	0	15	1	1	6	6	4	2	6	3	3	3	2	5	4	8	9	4	16	8	3	12	9	2	11	2	10	6	6
ENSG00000226374	2	5	3	0	0	1	0	0	1	1	2	1	0	2	1	1	7	3	5	4	0	8	1	0	2	2	2	0	0	0	1	1	0	0	4	3	4	1	7	5	1	9	3	2	6	2	1	2	1
ENSG00000284668	8	5	6	5	3	0	2	0	4	1	0	0	9	8	8	10	20	5	13	12	5	33	4	3	4	10	4	9	7	6	6	3	8	3	7	8	12	7	17	5	9	18	18	12	12	4	12	9	21
ENSG00000284703	0	2	6	0	0	1	0	2	0	0	0	0	1	1	0	4	4	1	5	2	0	8	0	0	0	1	3	2	0	1	1	2	2	1	0	1	1	3	1	1	2	23	7	1	2	4	0	5	0
ENSG00000229280	0	1	1	1	0	0	0	2	0	0	0	0	0	0	0	1	0	0	0	1	0	0	0	0	1	1	0	0	0	0	0	0	1	1	0	1	1	0	0	1	1	0	0	0	0	0	0	0	0
ENSG00000235054	0	0	2	2	1	0	0	0	2	0	0	0	1	4	1	2	3	1	4	1	2	5	0	1	1	2	2	4	1	0	0	0	0	2	1	1	0	3	2	1	1	2	3	1	4	0	1	3	0
ENSG00000284694	0	1	0	0	0	0	0	0	0	0	0	0	1	1	0	1	1	0	1	1	1	2	0	2	0	0	4	0	1	0	0	2	0	1	0	1	1	2	2	0	0	0	2	4	2	0	1	3	0
ENSG00000227169	0	0	0	0	0	0	0	0	0	0	0	0	0	0	0	0	0	0	0	0	0	0	0	0	0	0	0	0	0	0	1	0	0	0	0	0	0	0	0	0	0	0	0	1	0	0	0	0	0
ENSG00000232596	4	8	4	11	0	0	0	0	5	0	0	0	4	6	1	3	3	3	8	4	3	19	2	0	1	2	2	3	4	5	2	3	6	6	4	6	4	1	14	5	4	13	8	2	10	5	5	3	3
ENSG00000196581	36	41	40	21	23	16	21	18	44	13	32	64	51	91	30	65	62	71	56	39	26	59	104	28	53	21	29	46	40	39	49	45	40	32	36	53	58	35	80	43	37	57	117	61	175	20	40	57	67
ENSG00000287586	2	8	1	2	3	5	7	3	0	1	5	3	3	2	2	3	12	1	9	4	4	4	0	6	7	1	1	4	1	5	4	8	1	1	1	1	1	0	4	1	3	3	9	10	24	0	2	6	1
ENSG00000284739	0	1	0	0	0	0	0	0	0	0	0	0	2	4	1	0	6	1	1	3	0	2	2	0	1	0	0	0	0	1	0	2	0	0	2	1	0	1	3	2	0	2	4	1	1	0	1	1	2
ENSG00000284674	1	1	0	2	0	0	0	0	0	0	0	0	2	0	1	0	2	0	0	0	0	4	0	2	1	0	1	0	1	1	1	0	2	1	2	3	2	0	4	0	1	6	1	1	3	0	1	0	3
ENSG00000231510	1	1	1	0	0	0	0	0	0	0	0	0	0	2	0	0	0	1	3	1	0	1	0	0	0	1	0	0	0	0	0	0	0	1	2	2	1	2	1	3	0	1	0	0	0	0	0	0	1
ENSG00000284616	1	0	0	0	1	0	0	0	0	0	0	0	1	0	0	1	4	2	2	1	0	1	0	0	0	0	0	0	0	0	1	0	1	0	0	1	2	2	3	1	1	0	2	1	0	0	1	3	1
ENSG00000284692	4	4	0	0	0	0	0	0	0	0	0	0	3	3	1	3	1	1	8	5	2	5	3	3	2	2	1	3	2	0	1	0	1	3	3	2	3	1	4	1	2	4	2	2	5	2	7	4	3
ENSG00000284666	0	0	0	0	0	0	0	0	0	0	0	0	0	0	0	0	0	0	0	0	0	0	0	2	0	0	1	0	0	0	0	0	0	0	1	0	0	0	0	0	0	0	0	0	0	1	0	1	0
ENSG00000260972	0	0	1	0	0	0	0	0	0	0	0	0	0	0	0	0	0	1	1	0	0	1	0	0	0	0	0	0	0	0	0	0	0	0	0	0	0	2	0	2	0	1	0	0	0	1	0	0	0
ENSG00000283356	0	0	1	0	0	0	0	0	0	0	0	0	0	0	0	0	0	0	0	0	0	0	0	0	0	0	0	0	0	0	0	0	0	0	0	0	0	0	0	0	0	0	0	0	0	0	0	0	0
ENSG00000236948	14	20	16	16	6	7	3	8	12	10	1	5	26	34	13	22	45	23	31	42	10	39	12	6	14	11	20	20	17	14	20	25	20	16	20	17	23	27	33	16	26	66	50	10	35	15	26	23	28
ENSG00000264341	0	0	0	0	0	1	0	0	0	0	0	0	0	0	0	0	0	0	0	0	0	0	0	0	0	0	0	0	0	0	0	0	0	0	0	0	0	0	0	0	0	1	1	0	0	0	0	0	1
ENSG00000264101	0	2	1	0	0	0	1	0	0	0	1	0	0	1	0	0	0	2	0	0	0	0	0	0	0	0	0	2	0	0	0	0	0	0	0	0	0	0	0	0	0	0	1	0	0	0	0	1	0
ENSG00000131697	313	445	339	346	211	392	232	298	252	128	334	364	250	387	423	508	767	623	332	490	207	454	331	152	289	146	150	369	293	265	298	435	370	323	239	372	410	312	579	193	349	401	381	452	569	203	288	305	518
ENSG00000069424	415	624	703	711	392	1196	614	1636	548	416	742	549	407	860	476	1717	3655	485	823	1601	499	662	881	1138	533	377	269	1339	509	780	497	520	582	2595	637	1213	1420	981	1618	204	822	2546	861	1125	1436	404	712	663	1204
ENSG00000116254	33	34	30	12	5	6	4	2	10	3	8	12	40	49	26	36	72	31	77	59	35	73	38	21	30	31	29	34	41	32	32	44	32	24	47	38	79	42	76	40	31	57	83	40	60	26	39	38	57
ENSG00000285629	6446	6433	11892	15110	7985	10199	8843	12786	12059	5677	12699	12296	4443	9075	4829	9721	13023	6570	5094	8350	3319	2891	3820	7164	5432	2986	3918	7457	5604	4933	6960	6098	9724	2888	5777	4842	10899	4233	7229	3168	6084	9384	6270	7587	7333	3062	5718	7053	5772
ENSG00000116251	6605	6718	12181	15247	8193	10369	9000	12855	12155	5791	12912	12598	4532	9341	4968	9894	13366	6785	5207	8459	3359	2968	3895	7174	5522	3067	4003	7593	5687	5077	7147	6298	9799	3115	5941	5021	11028	4361	7470	3224	6185	9471	6380	7662	7462	3176	5848	7198	5904
ENSG00000226944	13	20	29	18	11	8	25	11	19	17	25	42	11	34	16	16	29	24	11	12	3	6	6	4	6	6	11	13	14	14	12	21	5	10	11	16	5	11	20	19	7	2	15	8	13	10	15	11	12
ENSG00000158286	482	786	707	303	556	530	452	164	210	305	726	818	310	734	362	506	1115	490	341	303	121	319	201	48	253	220	202	360	237	419	603	682	224	743	490	619	426	426	638	241	334	309	284	227	369	310	411	433	336
ENSG00000116237	4477	3236	3206	3082	2054	3673	1992	2775	2865	1568	6506	3599	2764	2794	2843	2535	2608	2348	2829	2497	1275	2196	1430	1402	1720	1940	1397	1827	1569	2068	2031	3076	2975	1169	1329	1371	2128	1723	2602	1134	1595	1760	1994	2871	2099	1701	1502	4044	2082
ENSG00000225077	376	280	299	283	164	241	158	210	191	109	601	305	253	267	279	237	175	161	288	227	101	251	132	145	152	200	126	167	145	177	168	249	246	120	133	125	169	151	222	53	139	151	136	273	145	146	129	354	182
ENSG00000173673	0	0	2	0	0	0	0	0	0	0	0	0	0	2	0	1	4	5	2	9	3	7	0	4	1	1	0	0	1	2	0	2	4	1	0	1	6	2	5	1	3	1	4	4	3	2	3	2	13
ENSG00000158292	1729	5639	2566	1461	1453	2582	882	1505	2604	1017	3267	1879	1669	1378	1498	1902	1139	1535	1446	1792	891	1356	693	405	1286	943	1203	361	619	1594	1853	1751	2025	1416	1509	1003	1214	834	1399	714	1410	640	1042	1293	956	991	1031	2487	1443
ENSG00000097021	2452	1473	1229	2270	1148	3692	1760	2964	2202	734	5977	1697	2254	1708	2922	1944	3800	1948	1625	1608	711	2772	858	1201	1326	1850	1133	2840	2234	2170	1217	2607	2402	1826	824	1844	1701	2434	1740	1722	1226	2327	2571	5138	2402	1158	996	2694	1428
ENSG00000271746	30	50	47	59	40	32	46	36	52	26	94	90	26	52	34	50	52	40	34	46	14	27	20	19	19	17	25	34	25	21	20	23	29	19	39	19	55	22	37	10	27	23	20	27	33	16	29	45	27
ENSG00000069812	156	750	691	743	476	564	532	265	974	420	361	1235	103	807	297	922	219	505	266	588	212	145	241	84	659	134	384	362	365	432	707	259	633	204	638	189	629	108	447	89	266	60	409	89	202	104	604	330	588
ENSG00000187017	4991	727	1389	1432	945	4915	1871	3113	1225	1009	10846	3393	3929	2455	5039	1648	3605	1384	4049	1334	573	4540	371	1374	885	3683	772	2204	1608	2472	923	4897	537	1904	1008	1606	787	2371	879	3141	782	1733	655	2358	499	2281	1419	5409	622
ENSG00000265392	0	0	0	0	0	0	0	0	0	0	0	0	0	0	1	0	0	0	0	0	0	0	0	0	0	0	0	0	0	0	1	0	0	0	0	0	1	0	0	0	0	0	0	0	0	0	2	0	0
ENSG00000231868	36	13	37	49	43	21	27	15	34	46	49	107	22	83	38	78	35	55	35	18	7	33	5	5	50	28	28	31	47	15	46	38	16	9	52	23	45	21	18	22	12	8	15	7	13	20	36	31	8
ENSG00000215788	1110	497	815	1371	762	1946	860	1123	1125	802	2207	1693	909	1336	1241	1086	2405	1049	1350	942	346	1158	455	265	524	801	427	1122	702	785	677	1207	1041	1063	791	1018	822	977	815	784	465	906	589	645	752	547	1207	1104	1210
ENSG00000171680	598	683	672	680	589	1099	550	480	584	492	1211	1285	547	916	679	740	1059	690	1195	730	306	662	412	153	628	525	370	754	645	647	540	625	403	866	766	728	786	693	745	297	393	384	448	555	528	309	694	573	756
ENSG00000162408	619	599	622	581	460	622	368	434	482	271	596	584	518	713	410	677	1200	673	518	606	271	402	352	285	352	300	259	497	369	406	551	527	527	393	378	490	699	332	642	270	441	788	501	501	634	348	488	587	595
ENSG00000253022	4	0	0	0	1	0	2	0	5	0	5	0	3	1	1	1	8	2	2	2	0	0	4	0	2	1	3	1	1	1	3	1	0	0	1	2	0	0	1	2	0	1	3	0	0	0	2	1	3
ENSG00000229519	10	9	7	4	9	10	4	5	7	7	4	10	10	15	9	5	39	21	16	14	8	15	4	2	5	11	8	17	9	7	12	6	8	15	7	12	9	5	7	14	6	18	6	9	11	9	14	9	6
ENSG00000173662	4	13	11	1	6	9	3	9	8	2	10	12	5	22	9	13	28	19	9	14	5	11	8	4	6	10	6	16	13	8	12	12	16	9	15	7	19	7	13	10	4	12	16	8	15	7	10	12	13
ENSG00000204859	1151	1041	967	707	613	1334	757	693	708	478	1802	1261	778	1055	877	839	1857	922	1048	696	243	1084	385	183	474	618	327	585	419	581	612	1130	486	869	691	827	787	540	687	716	550	697	533	645	721	676	588	1040	535
ENSG00000162413	652	917	841	943	502	860	580	955	703	312	1122	910	462	665	523	856	1211	458	681	976	452	433	802	488	350	343	302	580	368	575	413	559	637	874	566	619	858	538	994	187	476	913	585	785	766	317	468	753	895
ENSG00000116273	479	334	380	493	172	414	223	442	275	189	1121	459	275	330	292	404	521	355	432	376	172	335	364	221	272	232	132	388	318	348	152	382	228	272	281	257	407	261	427	157	217	530	275	505	382	153	222	483	350
ENSG00000041988	1038	1014	1177	1667	945	1454	1101	967	1643	786	1623	1547	695	1233	797	1203	1349	1196	831	1013	454	575	571	318	802	413	436	952	828	643	944	990	1380	485	701	593	1223	598	891	567	759	754	1027	1053	1022	393	797	927	824
ENSG00000007923	2063	2257	2715	3804	2369	2528	2319	1581	2998	1424	2956	3373	1450	3133	1594	2757	2532	2689	1885	2056	927	1156	1102	638	1991	917	1261	2297	2039	1330	2278	1847	3069	979	1662	1334	2813	1241	2014	980	1702	1455	2143	2431	2242	945	1840	1858	1900
ENSG00000228750	2	0	2	1	0	0	0	0	0	0	0	2	1	2	3	1	7	1	6	2	1	6	2	0	0	1	0	3	1	3	4	2	1	1	3	3	1	2	2	0	0	5	6	4	1	0	3	3	1
ENSG00000284744	0	1	3	0	0	0	0	0	0	0	0	0	0	0	0	3	1	0	2	1	1	0	0	1	0	0	0	0	0	1	0	0	1	0	0	0	4	0	5	0	0	1	1	0	2	0	0	1	0
ENSG00000237436	21	10	22	26	10	21	18	6	16	7	12	18	22	24	14	22	17	12	10	28	6	5	12	4	7	6	8	24	11	6	28	15	19	12	13	13	13	7	11	6	10	19	15	18	13	3	15	26	14
ENSG00000171735	1517	1461	1546	1510	866	1250	1079	989	1488	755	2000	1543	1361	2258	1254	1603	2262	1641	1597	1740	1252	2286	1081	789	1177	1095	1014	1906	1787	1003	1720	1723	1480	1369	1316	1374	2303	1198	1851	1315	1284	1602	1659	1517	2514	965	1433	1919	1501
ENSG00000227950	4	2	1	0	0	0	0	0	0	0	0	1	6	1	2	1	1	2	1	2	0	3	0	1	1	3	3	2	1	0	1	1	2	2	0	4	0	2	0	1	1	1	1	3	2	1	0	4	1
ENSG00000237365	1	0	2	4	0	0	0	0	1	1	0	0	1	7	2	1	0	2	8	3	0	0	0	1	0	0	1	2	1	0	0	2	0	3	3	1	3	1	1	2	2	3	2	0	2	2	2	2	1
ENSG00000207056	0	0	0	1	0	0	0	0	0	0	0	1	0	1	0	0	0	1	0	1	0	1	0	0	0	0	0	0	0	0	0	0	0	0	0	0	0	1	0	0	0	0	1	0	0	0	2	0	0
ENSG00000237402	0	0	1	1	0	0	0	0	0	0	0	3	0	1	1	0	0	0	2	0	0	1	0	0	1	0	0	0	0	1	0	0	0	0	0	0	0	0	3	0	3	1	1	2	0	0	1	0	0
ENSG00000237728	0	1	4	2	0	0	0	0	0	2	0	0	2	2	1	3	1	1	9	3	2	7	3	2	3	4	0	4	2	0	1	3	6	3	2	3	1	6	6	1	2	4	8	3	5	5	2	5	2
ENSG00000225126	0	0	0	0	0	0	0	0	0	0	1	0	0	0	0	1	1	0	1	1	0	0	0	1	1	0	0	0	0	0	0	0	0	0	0	1	0	0	0	0	0	0	0	0	1	0	0	0	0
ENSG00000270171	1	0	0	0	0	1	0	0	1	0	3	1	0	0	2	0	1	2	2	2	0	1	0	1	0	0	0	0	3	1	0	0	0	0	0	1	1	2	0	2	0	0	0	0	4	1	0	1	0
ENSG00000270035	2	0	1	0	0	0	0	0	0	1	1	0	0	3	1	2	3	2	3	1	0	1	1	0	0	0	4	3	0	1	1	0	0	1	2	3	1	1	4	2	0	3	0	0	1	2	0	2	2
ENSG00000269978	2	0	2	1	1	4	0	5	1	0	1	2	0	3	1	1	9	1	0	1	1	0	1	0	2	0	0	5	2	1	0	2	1	2	1	6	2	2	1	1	1	0	1	0	4	2	0	2	2
ENSG00000049245	2709	2207	2286	3006	2149	3212	2253	2854	3012	1524	4682	3733	1813	2171	2092	2224	2154	1683	2028	2004	1070	1337	1279	1016	1219	1292	1001	1534	1448	1517	1413	1960	1638	1640	1305	1336	1959	1295	2023	619	1231	1259	1343	2583	1780	956	1293	2196	1669
ENSG00000269925	27	9	19	17	23	15	8	5	14	6	22	22	13	20	7	15	17	12	11	14	5	10	7	2	9	13	8	7	5	10	8	9	5	18	10	7	12	6	12	3	5	13	6	6	3	7	5	11	5
ENSG00000049246	1353	329	954	540	734	965	602	739	368	362	1777	1530	1204	1243	1580	1019	1001	727	748	354	221	656	138	490	660	588	447	446	400	1010	630	1299	163	820	437	1016	860	447	341	343	428	190	136	555	336	364	264	647	223
ENSG00000236266	457	106	282	95	163	237	154	164	94	68	478	367	403	378	542	271	295	210	264	99	53	216	46	152	200	198	109	102	93	292	168	450	33	287	138	324	269	141	78	127	98	59	43	152	110	111	87	195	64
ENSG00000049247	334	78	246	204	272	371	225	307	167	163	564	519	263	279	370	279	319	225	150	107	72	107	33	102	150	107	124	146	100	330	209	312	91	145	101	212	208	101	97	83	120	43	43	141	79	80	60	150	60
ENSG00000049249	46	78	108	53	12	127	38	93	15	37	45	24	12	40	31	390	277	16	73	87	95	61	298	99	18	15	36	119	107	71	50	47	74	185	63	111	185	70	193	15	32	263	189	297	296	32	86	59	268
ENSG00000270330	0	1	0	0	0	0	0	0	0	0	0	0	0	0	0	2	0	1	1	4	1	4	0	0	1	0	0	0	1	3	0	1	1	0	0	0	1	0	4	4	1	2	0	0	2	1	0	0	2
ENSG00000116288	2006	2659	3173	4473	2219	3609	2642	3447	4351	1838	3916	3035	1743	2547	1887	3695	4296	2964	2202	3525	1667	1161	2090	1794	2033	977	1382	2507	2191	2021	2632	2166	5185	1467	1646	1638	3825	1712	3393	1283	2196	3236	4043	4134	4549	965	2040	2481	3085
ENSG00000200344	1	2	3	1	0	4	1	1	3	0	1	3	0	6	1	0	1	1	1	0	2	1	1	0	2	2	2	2	1	0	0	0	0	0	3	0	2	1	2	0	1	2	0	0	3	0	4	1	0
ENSG00000284747	44	47	25	64	32	33	37	16	33	14	28	22	30	30	16	53	70	36	58	65	12	40	43	12	22	25	37	18	17	31	26	26	68	28	27	31	59	32	71	17	93	54	45	23	46	36	56	15	57
ENSG00000284716	2	2	1	6	1	2	3	0	0	2	3	1	2	6	1	9	5	1	4	2	0	6	1	2	3	2	2	1	2	7	2	5	4	4	3	2	6	6	4	0	17	9	3	2	4	1	3	1	5
ENSG00000116285	765	1976	1408	6790	1677	1134	1119	734	1301	1022	927	1680	726	1099	599	2463	1411	1207	4499	3745	1016	1239	3033	196	525	1501	1519	880	846	848	620	441	4542	749	1684	649	4820	444	3344	259	2338	395	716	860	1474	840	1839	564	4342
ENSG00000238290	37	52	19	43	23	36	19	12	19	15	26	22	49	61	46	33	88	40	86	47	23	75	35	14	25	45	22	31	26	21	28	65	33	31	37	41	56	30	75	31	24	38	51	25	47	38	46	35	42
ENSG00000232848	4	2	3	2	2	1	1	3	1	1	0	1	2	4	3	1	11	2	4	5	2	2	2	2	1	1	0	2	6	1	2	4	2	2	0	3	3	2	4	0	0	3	5	0	5	0	3	1	2
ENSG00000229305	1	0	0	0	0	0	1	0	2	0	0	0	0	0	0	0	0	0	3	1	1	3	0	0	0	1	0	1	3	1	0	0	0	2	0	1	0	0	2	0	2	1	1	0	2	0	1	0	2
ENSG00000227634	2	2	4	2	0	0	0	1	0	1	0	2	2	4	6	4	4	1	12	2	2	7	1	1	1	5	2	2	3	1	2	3	2	5	6	3	1	3	10	4	3	4	10	3	5	1	3	1	2
ENSG00000200975	0	0	0	2	0	0	0	0	0	0	0	0	0	0	0	0	0	0	0	0	0	0	0	0	0	0	0	0	0	0	0	0	0	0	0	0	0	0	1	0	0	0	0	0	0	0	0	0	0
ENSG00000233645	0	0	0	0	0	0	0	0	0	0	0	0	0	1	0	1	1	0	0	0	0	0	0	0	0	1	0	1	1	0	0	0	0	1	1	1	0	0	0	0	0	0	0	0	1	0	0	0	1
ENSG00000251977	0	0	0	0	0	0	0	0	0	0	0	0	0	0	0	0	0	0	0	0	0	0	0	0	0	0	0	0	0	0	0	0	0	0	0	0	0	0	0	0	0	0	0	0	0	0	0	0	0
ENSG00000162426	21	47	24	48	26	44	11	39	29	12	35	25	37	38	40	59	136	42	72	58	23	20	30	33	27	21	14	28	20	30	31	28	33	35	37	58	86	31	42	17	29	52	53	44	61	18	52	41	57
ENSG00000252254	0	0	0	1	0	0	0	0	0	0	0	0	0	1	0	1	0	0	2	0	0	0	0	0	0	0	1	0	0	0	0	0	0	2	0	0	0	0	0	0	0	0	0	0	1	0	0	0	1
ENSG00000142599	7419	5002	4534	3458	2527	4856	3076	3850	3934	2971	8020	6762	4876	8738	4423	5658	7310	4342	5787	4001	1652	5156	2326	2227	3398	4266	2967	4179	3621	3290	4234	5442	3228	4020	4159	3972	4533	3773	4545	2353	2831	4847	2630	3711	3494	3522	4597	6686	4013
ENSG00000232912	83	58	45	31	30	88	32	36	28	16	75	72	43	69	30	37	123	47	60	40	18	63	29	10	17	31	12	33	23	37	38	83	17	85	34	66	33	32	46	27	20	40	38	29	43	46	32	42	43
ENSG00000221083	1	1	2	0	0	2	0	2	1	6	1	3	2	2	0	3	5	2	0	0	0	1	2	0	3	1	2	1	0	0	1	0	3	1	1	0	0	0	2	3	2	2	0	0	7	1	2	0	0
ENSG00000270282	2	0	0	1	0	0	1	0	3	0	0	0	0	2	1	1	3	0	0	1	0	4	1	0	0	0	2	2	1	0	2	0	1	0	1	0	1	1	0	2	0	2	1	0	1	0	2	0	0
ENSG00000234619	4	3	1	2	1	1	0	1	1	0	2	0	4	7	0	0	4	6	4	0	0	4	3	2	2	1	2	6	0	3	2	3	1	2	2	2	3	1	4	0	4	5	3	1	6	3	3	5	3
ENSG00000224315	6	3	0	0	0	0	0	0	6	0	1	0	3	9	2	1	5	1	3	1	0	2	0	2	1	3	0	3	2	0	2	1	3	6	0	2	3	3	5	4	3	5	0	1	1	2	0	1	4
ENSG00000222511	0	0	1	0	0	0	0	0	0	0	0	0	1	1	1	0	0	0	0	0	0	0	0	0	0	0	0	0	0	1	2	1	0	0	0	0	0	0	0	0	0	0	0	1	1	1	0	0	1
ENSG00000226545	5	7	3	0	1	3	2	3	0	0	0	2	7	5	1	3	12	6	0	5	0	3	5	5	5	3	0	2	4	0	2	4	0	3	3	8	3	5	5	8	4	8	2	2	5	1	4	5	3
ENSG00000228423	7	4	3	3	3	16	1	1	3	5	3	3	5	6	1	4	16	4	2	3	2	8	6	5	5	4	3	7	5	1	1	4	2	2	2	4	2	5	2	9	4	7	7	6	5	1	1	5	9
ENSG00000229716	0	1	1	0	0	0	0	0	0	0	0	0	0	0	0	0	0	0	0	1	0	2	0	0	0	2	0	0	3	0	0	2	0	0	0	0	0	0	0	0	1	1	0	0	0	0	0	1	0
ENSG00000074800	15453	12187	14172	21038	9555	20192	12068	19405	21046	8664	25502	15414	11092	14831	13001	18122	21929	15822	15971	24795	13759	8139	17695	8982	10092	6751	7605	16279	14116	13592	13534	13513	34090	9202	8371	9353	17835	12701	27421	8111	11565	17786	23097	26660	27412	5360	10700	14987	24590
ENSG00000274258	77	50	71	100	48	104	65	77	79	39	111	82	48	62	41	88	82	62	63	93	58	24	72	31	29	24	37	66	46	61	54	41	136	30	35	41	53	49	112	32	35	85	70	118	89	20	45	56	95
ENSG00000230679	23	13	10	35	12	15	27	16	21	8	41	21	22	31	13	27	24	15	13	25	9	9	10	7	16	8	10	25	11	13	15	10	8	6	7	16	12	10	15	10	6	20	13	23	24	10	22	12	14
ENSG00000201725	0	0	0	0	0	1	0	0	0	0	0	0	0	0	0	0	0	0	1	0	0	0	0	0	0	0	0	0	0	0	0	1	0	0	0	0	0	0	0	1	1	2	0	0	0	0	0	0	0
ENSG00000238249	2	0	0	0	0	1	0	0	0	0	1	2	2	1	2	2	2	0	1	3	2	3	5	2	2	1	1	4	4	2	2	4	7	4	1	2	2	2	1	4	0	1	2	1	1	0	1	0	2
ENSG00000232208	0	0	0	1	0	3	1	4	0	0	2	0	0	3	1	1	8	0	1	10	1	1	1	5	3	0	1	3	1	0	0	1	2	1	0	2	3	3	1	0	1	7	0	1	1	0	0	0	4
ENSG00000232663	1	0	1	1	0	0	0	0	0	0	0	0	0	4	0	0	0	3	2	0	1	0	0	0	0	1	1	2	2	5	10	4	4	0	2	1	2	2	1	0	2	0	1	1	0	0	0	0	0
ENSG00000131686	11	4	7	7	4	26	3	35	2	7	3	1	13	34	5	37	179	9	17	84	9	20	12	17	11	9	3	31	9	9	16	7	18	25	8	31	27	22	25	12	45	121	18	11	29	5	17	14	26
ENSG00000265141	0	0	0	0	0	0	0	0	0	0	0	0	0	0	1	1	1	0	0	0	0	0	0	1	0	0	2	0	0	0	0	0	0	0	0	0	1	0	0	0	2	0	2	0	1	0	0	0	0
ENSG00000197241	64	6	11	3	0	23	1	29	1	4	50	0	25	15	46	11	29	10	23	14	14	89	5	9	6	46	13	13	3	16	5	57	5	21	9	11	12	42	31	27	16	14	26	10	14	15	11	36	18
ENSG00000142583	4307	152	397	263	66	2461	310	1896	172	164	6364	298	2908	346	5469	526	3984	189	775	306	135	2103	167	808	57	1979	106	526	370	1044	97	2344	112	1489	124	1028	316	2035	504	1395	214	1254	392	1824	388	916	119	1790	344
ENSG00000252404	0	0	0	0	0	0	0	0	0	0	0	0	0	0	0	0	0	0	0	0	0	0	0	0	0	0	0	0	0	0	0	0	0	0	0	0	0	0	0	1	0	0	0	0	1	0	0	0	0
ENSG00000180758	501	463	431	597	273	412	253	323	320	216	656	473	365	484	427	608	655	317	199	454	160	294	261	184	190	159	200	279	248	263	280	456	475	383	264	281	724	170	402	192	380	323	296	197	438	251	301	392	439
ENSG00000228526	58	436	103	55	76	96	39	86	48	72	80	107	89	137	86	130	396	144	90	201	71	87	235	36	108	47	87	148	97	76	124	113	62	188	91	175	86	142	308	61	110	161	194	144	221	47	137	91	257
ENSG00000284357	0	3	0	1	3	0	0	1	2	0	2	1	2	1	2	0	1	1	0	0	0	1	1	0	0	0	0	0	0	0	0	1	0	1	1	0	1	1	0	0	0	1	1	0	4	0	1	0	2
ENSG00000234546	15	85	22	19	19	17	8	19	4	14	13	27	13	31	17	26	75	29	19	42	19	19	41	8	26	8	19	29	14	19	30	24	14	36	19	39	17	42	66	14	28	31	42	31	41	7	32	24	49
ENSG00000049239	4536	4138	4617	1700	1289	3497	2154	3091	2309	1152	4552	3132	2933	3351	2659	2921	4380	1868	3017	3160	1444	1707	1877	1216	1246	2373	1312	2932	1784	2011	1929	2516	1384	2202	2385	2509	3374	1724	3622	1249	1605	2315	1484	2349	2385	1559	1906	3162	2446
ENSG00000171621	1655	1067	1268	1415	593	1364	733	774	955	515	1652	764	1167	919	1103	1093	2613	1408	837	868	499	2419	1129	707	562	948	610	901	652	865	778	1655	845	629	603	874	1222	680	1021	680	813	1006	564	966	988	1112	669	1260	1259
ENSG00000284652	1	0	1	0	0	2	2	3	1	0	1	1	1	0	2	4	5	2	5	2	0	3	4	1	2	3	0	1	4	2	3	3	1	3	2	5	2	3	3	1	2	8	1	2	3	4	1	5	2
ENSG00000284693	15	15	13	14	5	14	7	17	9	7	33	6	13	14	16	26	30	11	13	18	5	14	12	14	10	11	6	11	9	18	13	16	5	8	13	14	15	15	10	5	9	24	6	16	14	17	13	13	19
ENSG00000252956	0	1	0	0	0	0	0	0	0	0	0	0	0	0	0	0	0	0	0	0	0	0	0	0	0	0	0	0	0	0	0	0	0	0	0	0	0	0	0	0	0	0	0	0	0	0	0	0	0
ENSG00000235263	0	0	0	1	0	0	0	0	0	0	0	0	0	1	0	3	3	1	0	0	2	4	1	0	0	0	0	1	0	0	1	1	1	3	0	0	2	1	4	0	1	3	3	0	1	0	1	0	0
ENSG00000171612	310	414	374	1067	815	403	600	304	717	234	417	778	203	645	178	567	387	746	333	458	186	173	204	96	503	169	281	501	323	204	600	231	564	225	275	207	685	200	380	137	347	285	369	391	460	114	336	262	382
ENSG00000231181	4	4	5	8	20	8	6	2	7	2	6	14	3	10	3	7	8	9	11	5	1	2	1	2	7	1	8	3	5	5	9	5	6	2	2	2	17	0	8	0	3	6	3	2	5	1	4	2	6
ENSG00000188807	227	278	385	470	290	360	206	298	280	121	284	326	145	395	183	360	432	323	280	329	187	94	195	144	280	96	189	289	238	217	316	183	484	169	158	219	528	215	318	109	217	357	337	417	356	89	255	244	387
ENSG00000171608	781	670	1036	647	319	1710	736	2408	763	579	1164	772	583	1134	668	2087	4861	392	1194	1830	606	1144	1025	1783	522	570	268	1895	767	979	672	807	677	2193	832	1780	1819	1168	1572	353	1082	4341	1276	1476	1776	643	919	1005	1403
ENSG00000179840	6	2	5	1	0	3	0	5	2	0	4	3	2	12	6	15	33	2	4	13	4	5	9	10	5	3	3	10	7	12	7	6	3	14	2	16	14	9	11	2	5	26	8	12	8	1	5	5	11
ENSG00000233268	2	1	1	0	0	0	0	0	4	2	0	0	2	5	1	1	11	1	5	3	0	1	3	3	1	4	0	5	1	2	7	2	3	5	0	11	2	3	3	7	3	13	7	2	3	4	0	3	4
ENSG00000231789	26	74	47	23	13	51	38	60	21	23	28	26	33	63	29	57	236	15	27	73	18	61	46	66	24	31	6	89	39	36	32	42	20	61	35	98	46	32	55	41	47	183	87	44	105	24	47	36	88
ENSG00000171603	5743	10416	8415	6998	5230	5912	5210	4611	8783	6672	9904	13337	4770	11588	5009	10135	7131	8275	6132	9313	3832	5098	4679	2345	5088	3268	4313	5207	5288	3937	6655	4976	5266	4168	7085	3580	6488	3175	8860	2121	5038	4274	4843	4582	5599	2637	6405	6095	6234
ENSG00000271264	0	1	0	1	0	0	0	0	0	0	0	0	1	2	2	1	0	2	0	0	0	0	0	0	0	0	3	0	0	1	0	4	1	1	0	1	0	0	0	0	0	3	1	1	2	1	0	2	0
ENSG00000280113	2	3	1	0	0	0	1	0	0	4	0	5	2	1	2	2	2	1	2	1	0	0	0	0	0	0	0	2	3	3	0	4	0	1	4	2	2	0	0	0	1	1	2	0	0	1	0	2	0
ENSG00000178585	686	1242	825	940	512	954	913	755	980	429	1228	1036	581	857	592	835	1098	740	550	1125	506	449	472	343	570	359	326	829	584	560	715	674	711	397	571	573	830	419	1038	393	674	583	843	829	1068	346	650	756	810
ENSG00000223989	221	458	330	411	194	461	455	355	442	199	554	524	189	318	211	340	354	227	195	397	133	114	118	133	181	121	100	278	196	195	249	228	200	101	200	156	325	133	286	105	245	156	242	265	331	95	242	271	235
ENSG00000285701	29	29	14	11	11	19	12	7	13	11	12	14	22	49	18	12	44	35	15	17	4	31	14	11	14	17	10	20	16	13	19	24	10	18	20	37	14	24	26	36	37	22	23	23	28	21	24	26	15
ENSG00000162441	2051	1481	1792	1768	1326	1555	1303	1321	1370	787	3001	2348	1345	1645	1264	1297	1567	1142	1157	1067	541	1238	482	685	853	829	623	1056	840	920	1003	1344	1097	584	685	706	1057	761	1271	536	778	953	845	1280	907	763	795	1819	799
ENSG00000228150	265	238	243	233	181	205	174	144	150	83	384	269	197	230	157	204	206	173	184	165	91	210	95	97	143	144	105	165	142	132	170	183	171	107	131	123	153	102	194	81	121	127	147	210	161	114	149	230	135
ENSG00000173614	1114	991	891	1093	1002	960	836	724	789	413	1472	1276	934	990	647	790	952	933	811	694	378	712	365	264	435	478	352	700	494	589	602	797	649	449	432	427	621	446	782	446	658	494	594	833	581	461	562	927	528
ENSG00000202415	4	4	1	1	0	4	0	2	5	2	6	2	8	8	1	3	7	3	6	4	1	5	2	0	3	2	2	4	2	1	7	7	3	1	3	1	3	1	1	1	0	4	7	1	4	3	1	1	4
ENSG00000283611	42	56	23	14	13	20	7	5	16	7	9	25	52	41	20	14	60	78	26	21	10	48	18	4	13	17	15	36	16	18	27	28	12	9	10	28	24	27	27	43	35	16	37	19	20	30	21	24	23
ENSG00000265521	0	1	0	0	0	0	0	0	0	0	0	1	0	2	0	0	0	0	0	0	0	0	0	0	0	0	1	0	0	0	1	0	0	0	0	3	0	0	0	0	0	0	0	0	0	1	0	0	2
ENSG00000241326	385	305	270	382	372	310	288	267	315	157	545	457	315	313	231	261	336	271	281	237	129	226	122	80	144	142	118	243	157	220	181	267	210	147	127	118	219	159	261	145	243	172	185	296	202	121	175	336	178
ENSG00000162444	22	30	17	14	11	27	9	19	32	7	17	34	25	29	20	27	58	39	36	20	11	15	20	24	24	15	12	22	9	27	40	27	21	18	17	27	50	28	38	19	20	26	21	34	25	10	16	25	29
ENSG00000130939	2910	1949	1596	1663	1068	2007	1182	1643	1249	792	3652	2357	2169	2575	1863	1840	2957	1468	1849	1801	717	1897	956	1068	965	1345	818	1508	1242	1313	1192	2071	1368	1209	1180	1374	1572	1287	1991	867	1033	1738	1140	1865	1590	1410	1319	2522	1756
ENSG00000224340	4	2	0	0	0	0	0	0	0	0	0	0	1	0	1	0	1	1	0	0	0	3	0	0	1	0	0	3	0	0	0	1	2	0	1	2	0	0	1	1	3	0	1	0	0	1	0	1	0
ENSG00000233623	4	4	4	2	0	1	0	1	1	2	2	1	3	7	4	4	3	0	1	3	1	3	1	1	3	7	0	6	3	1	3	7	1	2	4	5	0	1	5	3	2	2	1	1	5	4	2	3	5
ENSG00000201746	1	0	0	0	1	1	0	2	0	0	4	2	2	5	2	0	4	2	0	2	0	1	2	0	0	2	0	1	2	1	1	1	0	0	1	2	1	0	2	1	0	0	0	2	0	1	0	3	2
ENSG00000054523	3878	2500	2185	2244	1870	2087	1636	1397	1563	923	3871	2509	2680	3267	2207	1816	2339	1657	2284	1904	786	2312	1264	847	1091	1961	1059	2167	1544	1380	1489	2413	1407	1589	1335	1601	1741	1518	2106	997	1229	1395	1404	2461	1878	1806	1273	3161	1888
ENSG00000264881	1	0	0	0	0	0	0	0	0	0	0	0	0	0	0	0	1	0	0	0	0	0	0	0	0	0	2	0	0	0	0	0	0	0	0	0	0	0	0	1	0	0	0	1	1	1	1	0	0
ENSG00000199562	9	4	3	5	4	11	7	7	14	13	10	8	11	9	4	4	9	8	2	6	1	15	0	3	3	10	0	5	7	5	4	14	6	5	4	8	11	5	3	19	5	5	10	3	7	5	3	12	4
ENSG00000264501	27	16	28	35	23	13	15	18	29	13	26	26	19	26	10	25	39	34	16	21	16	10	17	8	7	11	11	16	9	10	25	22	25	7	7	16	22	21	22	11	12	22	33	28	32	5	18	17	25
ENSG00000284735	122	75	47	23	24	74	51	29	32	24	102	53	87	110	69	28	108	63	58	33	13	81	24	28	24	71	28	67	46	53	51	89	35	34	30	54	44	45	48	91	33	32	45	49	62	73	42	105	32
ENSG00000284642	42	35	14	18	11	47	37	14	19	16	50	21	26	30	24	20	47	29	26	9	4	36	5	5	10	33	14	24	11	18	18	45	15	16	12	24	28	13	25	24	8	13	19	20	30	34	11	32	18
ENSG00000142657	3250	1800	1855	3781	1400	3622	1853	3670	2579	1378	4579	2177	1903	1783	1978	2458	2997	2029	2401	3390	1796	1336	2427	1251	1554	1085	1045	1670	1440	2164	1443	2497	2321	1986	1168	1303	2317	1812	3729	1012	1256	2427	2596	4780	3285	1148	1408	2545	3207
ENSG00000271989	21	19	15	50	3	34	14	18	15	9	30	10	13	18	20	18	26	28	14	27	14	3	14	7	23	3	18	17	19	26	9	22	65	3	9	12	17	20	34	3	10	28	45	47	47	8	10	15	29
ENSG00000251503	382	317	275	371	156	386	205	274	277	155	599	345	278	278	327	333	441	304	325	375	141	209	200	120	212	217	168	352	255	262	209	307	430	133	191	198	255	233	413	191	171	276	386	418	418	188	230	407	332
ENSG00000175279	317	278	222	337	131	339	179	249	242	140	513	293	241	226	281	292	365	260	272	328	125	171	175	110	187	187	150	312	228	232	167	249	383	106	156	163	217	203	362	146	148	239	337	381	366	153	183	360	294
ENSG00000241563	37	19	35	38	17	42	24	26	25	12	72	37	27	34	23	34	52	27	37	37	15	22	21	8	13	16	10	22	19	21	26	36	43	19	20	20	35	18	32	25	13	30	37	32	36	14	30	32	19
ENSG00000160049	1400	1121	1617	1394	974	1338	917	1250	1487	544	2297	1398	1124	1408	1115	1479	2149	1163	1139	1199	575	816	786	734	880	678	567	1074	777	951	1247	1243	1811	671	842	893	1348	879	1191	829	885	1320	1015	1331	1259	718	982	1644	1217
ENSG00000203469	193	157	223	172	141	169	125	193	180	56	290	196	177	180	181	189	346	178	147	145	78	113	116	103	126	84	74	169	99	133	172	176	249	77	128	124	209	115	154	167	133	174	141	166	167	84	147	232	155
ENSG00000142655	1824	1114	1029	1067	682	1574	701	1100	1082	548	2881	1287	1636	1437	1365	1069	2448	1103	1113	951	437	1515	587	640	691	1089	510	1064	815	795	866	1565	1033	904	824	1067	1147	850	1031	946	723	1180	883	1289	1140	985	846	1862	924
ENSG00000287727	33	17	15	5	10	10	2	12	9	3	15	7	29	23	23	14	32	17	10	5	4	30	4	12	7	24	1	12	13	8	8	18	1	17	12	7	16	5	12	11	6	10	10	10	10	17	6	21	10
ENSG00000243267	2	2	4	0	2	2	0	2	2	0	4	2	6	2	2	1	5	2	1	0	0	6	0	2	1	3	1	0	1	1	2	3	1	0	2	1	2	0	1	0	0	4	2	1	2	2	1	2	2
ENSG00000130940	5572	3834	2061	1724	674	3218	1445	1523	2324	1144	5311	2423	3919	2985	3803	1949	3174	3165	3336	1893	735	5862	1042	723	1670	3112	1852	2367	2258	2021	1903	4317	1969	2186	1791	2004	1752	2157	2498	2555	1237	1453	1449	3288	2033	2972	1551	4003	1818
ENSG00000272078	1639	1246	775	777	276	1326	618	687	978	454	2315	1020	1092	916	1357	723	932	828	1300	747	246	1725	380	242	590	964	597	744	724	746	705	1366	730	653	611	578	647	690	925	528	401	494	489	1246	727	826	522	1276	618
ENSG00000225158	1	0	0	0	0	0	0	0	0	0	0	0	0	0	0	0	0	0	1	0	0	1	0	0	0	0	0	0	0	0	2	1	0	0	0	0	0	1	0	0	0	0	0	0	1	0	0	0	0
ENSG00000175262	53	35	37	29	35	42	35	28	46	30	71	42	34	60	27	35	63	34	34	45	19	15	19	13	27	22	13	32	23	30	37	32	34	52	43	26	45	34	77	20	41	29	51	37	42	29	28	39	32
ENSG00000215785	1	4	1	1	0	2	2	2	1	1	1	4	1	3	1	1	6	1	1	1	1	2	0	0	0	0	1	1	2	0	3	2	1	0	3	2	1	2	2	4	1	0	2	1	3	0	2	2	0
ENSG00000120948	3238	2852	3444	5053	2854	3991	2689	2970	3256	1892	5106	4469	2200	3740	2476	3623	4128	2497	3063	3274	1389	1848	2073	1300	2119	1497	1665	2733	2494	2221	2414	2708	3965	1782	1873	2006	3597	1976	3362	888	1983	2993	2579	3481	3145	1397	2162	3079	2988
ENSG00000277726	3436	3097	3698	5180	3073	4262	2883	3091	3413	2015	5447	4894	2348	4047	2679	3796	4558	2678	3223	3423	1443	2014	2147	1329	2226	1609	1737	2850	2552	2346	2571	2934	4041	1902	2068	2193	3696	2101	3533	994	2091	3117	2671	3611	3299	1568	2313	3285	3081
ENSG00000009724	223	262	264	144	228	282	201	133	172	132	363	441	178	333	209	189	462	199	180	171	66	200	86	36	116	127	80	126	66	135	181	244	82	122	208	202	117	139	193	117	122	146	122	141	180	184	168	220	101
ENSG00000271895	72	84	92	58	72	120	79	40	76	57	102	161	58	107	60	50	175	69	51	60	23	51	34	9	48	23	17	45	21	36	56	88	30	24	64	65	45	64	46	63	36	48	39	37	70	47	54	71	43
ENSG00000116649	314	688	901	1060	581	976	615	1121	1285	424	507	624	287	626	374	1149	1407	968	720	1550	775	153	1208	615	662	165	459	581	479	655	930	369	2306	403	418	530	1217	616	1402	282	624	1205	1228	1147	1394	135	695	423	1567
ENSG00000171824	1388	1442	1606	1738	1323	1609	1103	1362	1415	739	1919	1868	908	1643	932	1463	1839	1083	1157	1373	624	738	854	606	797	560	633	1218	960	947	1076	1167	1633	813	979	925	1587	774	1398	372	894	1282	1157	1460	1412	638	959	1123	1360
ENSG00000226849	383	435	502	508	419	541	368	419	514	276	569	611	239	491	278	429	680	378	321	410	168	213	237	187	219	146	165	348	284	280	331	360	536	230	258	281	450	210	372	177	270	359	421	384	468	177	304	352	413
ENSG00000230337	93	89	95	91	57	81	42	79	70	31	121	107	36	70	42	68	67	50	67	76	48	35	42	33	44	32	37	57	61	55	53	37	81	37	39	48	86	37	66	5	46	57	49	79	81	34	58	47	79
ENSG00000198793	1876	1902	1706	1770	1375	1685	1206	1310	1492	760	2065	1775	1426	2156	1516	2199	2444	1702	1825	2211	819	1223	1112	810	1157	919	1023	1551	1449	1178	1449	1400	1751	1361	1183	1420	2012	1307	2157	614	1334	1744	1461	2063	1859	949	1265	1658	1988
ENSG00000225602	94	103	83	86	56	87	57	54	47	38	144	76	65	131	78	108	120	80	100	118	50	57	64	59	64	41	64	77	74	88	81	76	70	70	65	66	128	72	116	18	62	84	64	96	87	50	79	93	115
ENSG00000253086	1	0	0	0	0	1	0	0	0	0	0	0	0	0	0	0	0	0	0	0	0	0	0	0	0	0	0	0	0	0	0	0	0	0	3	0	0	0	0	0	0	0	0	0	0	0	1	0	0
ENSG00000171819	15	15	18	9	7	19	6	12	17	3	13	14	6	23	6	63	38	14	17	20	7	7	6	33	12	5	5	13	7	8	11	9	8	13	8	12	34	14	16	7	36	31	9	21	9	11	11	7	16
ENSG00000207451	0	0	1	0	0	1	0	0	0	0	0	0	1	0	0	0	0	0	0	1	0	0	0	0	1	0	0	0	0	0	1	0	0	0	0	0	0	1	0	0	0	2	0	0	1	0	0	0	0
ENSG00000238173	0	1	1	2	0	0	0	0	1	0	0	0	0	0	0	0	0	1	0	1	0	0	0	0	0	0	1	0	1	2	1	0	1	0	0	1	0	2	2	0	0	0	0	0	0	1	2	0	1
ENSG00000120942	428	495	713	716	559	505	378	530	538	262	580	744	353	615	322	730	900	462	445	556	307	245	331	418	343	196	269	364	295	346	498	358	624	260	308	313	696	288	483	166	328	610	432	467	479	182	428	456	445
ENSG00000238199	3	7	2	0	1	2	4	4	0	1	0	0	0	7	3	1	7	3	0	2	1	3	1	0	1	4	1	3	3	0	4	0	0	1	4	2	1	2	2	1	6	0	0	1	1	0	1	1	2
ENSG00000284646	0	0	2	0	0	0	0	0	0	0	0	0	0	0	1	0	2	3	6	4	0	9	2	1	0	1	1	4	3	3	1	2	2	2	4	4	9	2	5	4	1	1	5	1	4	2	3	7	5
ENSG00000224338	0	1	0	0	0	0	0	0	0	0	0	0	0	1	0	1	0	0	0	0	0	0	0	0	0	0	0	0	0	0	0	0	0	0	0	0	0	0	1	0	0	0	0	0	0	0	0	0	0
ENSG00000204624	33	30	25	17	19	15	7	9	10	4	20	9	31	41	27	15	36	17	55	26	10	46	10	11	13	16	10	28	9	22	19	21	22	15	9	31	31	22	29	22	16	22	38	24	30	15	21	27	23
ENSG00000285833	5	5	4	3	1	1	2	1	0	0	4	3	2	2	1	0	1	3	7	2	1	3	1	2	0	0	0	1	1	2	1	3	2	1	0	1	2	2	3	2	4	0	5	3	5	0	0	3	1
ENSG00000235643	0	4	0	0	0	0	0	0	0	0	0	0	0	0	0	0	0	0	1	2	1	2	0	0	0	2	0	2	0	0	0	2	0	0	0	0	1	0	2	0	1	3	1	1	1	1	0	2	0
ENSG00000284708	10	2	2	4	0	1	1	1	2	2	1	1	2	12	3	6	17	6	16	16	4	9	8	1	8	2	3	2	13	6	4	11	9	7	9	11	24	3	14	1	8	29	21	11	19	8	10	7	9
ENSG00000116661	70	52	62	35	17	136	70	155	39	43	485	81	187	81	183	137	572	47	63	124	48	68	100	81	44	38	14	70	37	115	52	126	45	121	53	115	146	160	138	56	62	317	120	174	149	96	73	161	116
ENSG00000132879	194	173	247	132	103	344	199	372	129	175	500	279	243	260	262	433	1240	152	212	384	125	123	241	145	111	68	45	262	97	232	175	245	178	341	202	335	405	276	391	130	221	635	375	337	518	156	239	323	310
ENSG00000116663	276	286	218	249	89	722	318	654	218	180	699	288	238	171	236	392	673	133	320	450	212	180	554	139	91	136	67	414	264	363	150	248	189	558	156	316	292	475	682	155	178	389	604	733	728	140	307	413	787
ENSG00000116670	169	193	226	273	109	381	160	452	238	109	343	190	162	194	168	395	680	167	241	422	227	134	418	249	138	105	88	231	178	256	161	181	281	254	165	282	381	249	410	161	196	542	349	397	488	89	275	262	483
ENSG00000162490	25	9	12	16	3	43	17	13	13	11	23	30	22	26	13	16	31	13	36	24	14	35	12	4	9	12	6	14	15	18	10	16	5	23	26	20	19	24	37	17	15	24	22	14	20	8	30	12	37
ENSG00000177674	310	508	383	492	215	700	384	548	414	308	500	494	199	400	236	546	799	408	468	746	287	152	504	190	234	133	154	371	279	347	248	278	359	701	300	440	516	309	791	208	320	402	618	510	847	153	411	329	827
ENSG00000215910	1254	1025	845	850	652	1582	788	1115	929	476	1677	893	720	787	964	992	1432	761	1277	995	605	799	747	380	386	794	318	638	445	790	608	1018	656	667	535	621	702	668	1116	396	732	784	711	818	864	490	752	1083	988
ENSG00000177553	2	0	3	1	0	0	0	2	0	2	0	0	0	2	3	1	2	1	1	3	0	3	0	1	1	0	1	0	0	1	2	0	0	2	1	1	3	3	2	2	1	4	3	1	0	2	2	0	1
ENSG00000177000	2347	1998	1576	1550	1133	2483	1251	1784	1436	824	3012	1670	1452	1499	1662	1733	2294	1297	2493	1846	1086	1724	1439	652	780	1549	670	1211	918	1436	1090	1748	1143	1465	1018	1247	1344	1299	2122	720	1403	1454	1136	1623	1499	976	1317	2038	1902
ENSG00000011021	1105	732	611	546	523	1008	471	543	408	344	1363	771	676	771	643	653	1097	526	931	619	219	1028	390	164	435	626	362	443	417	418	400	871	518	881	535	726	567	616	716	366	435	677	407	535	644	575	453	780	657
ENSG00000276470	24	9	6	13	14	24	8	16	4	3	22	14	5	3	9	2	14	8	18	6	3	26	4	1	5	11	3	1	4	6	6	12	5	7	4	10	3	11	7	4	3	6	4	4	4	1	2	10	6
ENSG00000278852	12	17	9	9	17	29	9	10	10	3	27	6	5	4	4	5	8	6	17	7	2	19	7	0	4	7	5	4	4	9	3	22	9	8	7	6	7	14	7	5	5	4	6	6	7	3	6	11	4
ENSG00000175206	69	38	22	22	39	93	24	30	22	10	60	31	12	29	14	20	47	32	54	38	11	62	26	6	28	24	15	18	16	20	14	60	27	58	31	41	33	29	40	30	28	29	29	21	38	18	17	33	13
ENSG00000275915	8	3	4	3	7	14	4	3	1	0	13	6	1	1	2	1	9	9	6	7	2	9	2	1	4	4	0	2	2	6	0	11	2	12	4	8	8	5	5	8	7	6	5	2	2	3	4	3	0
ENSG00000120937	1	0	0	0	0	0	0	1	0	0	0	0	0	0	0	1	0	1	1	1	0	1	0	2	0	0	0	0	0	0	0	0	0	0	0	0	0	1	2	0	1	0	3	1	0	0	0	0	1
ENSG00000224904	2	6	2	0	0	0	0	0	0	1	0	1	2	1	1	1	3	1	1	0	1	7	1	1	2	1	1	6	2	0	2	3	1	1	0	0	3	0	2	0	1	1	2	3	1	1	2	2	2
ENSG00000285646	22	17	12	24	14	23	5	15	12	9	37	11	20	18	21	18	39	14	28	18	9	32	5	9	7	16	2	12	10	14	16	22	21	8	10	14	17	14	17	25	16	14	15	5	18	22	16	27	10
ENSG00000199347	1	1	0	0	0	0	0	0	0	0	0	0	2	0	0	0	0	1	0	0	0	2	1	0	1	0	0	0	0	0	3	0	2	0	0	1	0	0	0	3	5	0	0	0	2	1	1	0	1
ENSG00000201801	0	0	1	2	0	0	2	0	0	0	0	0	1	0	1	0	0	1	0	0	0	0	1	0	0	0	0	0	0	0	0	1	0	0	0	0	0	0	1	0	0	0	0	0	1	0	2	0	1
ENSG00000116685	8788	4490	4682	4182	2517	6442	2989	5205	4510	2926	14849	6766	6121	4646	5931	4256	6366	3590	5134	4078	1491	6478	1759	2666	2359	4462	1699	2963	2461	4294	2907	6315	2796	3136	3018	2759	2823	3934	3454	3349	2490	3830	2392	4866	2377	3215	2979	8271	2388
ENSG00000083444	3908	2175	1414	1338	637	2543	1040	2081	1356	842	5161	1574	2303	1282	1933	1601	2933	1112	2004	2346	992	2104	1649	1042	792	1473	505	1087	924	1645	948	2751	1685	1841	1170	1362	1532	1854	2712	1290	1031	1556	1368	2044	1695	1467	1066	3422	2172
ENSG00000287384	1	0	1	0	1	1	0	0	1	0	3	2	0	1	1	1	0	1	0	0	1	2	1	0	0	1	0	0	2	0	0	0	0	2	1	2	0	1	2	0	0	2	0	0	1	2	0	4	2
ENSG00000116688	6960	3073	3366	5000	3043	4740	2700	3662	3538	2006	9514	4368	4818	3693	4588	3972	4362	3336	4439	3183	1517	4063	1768	1967	2297	3203	1961	3072	2606	2607	2502	4594	3428	2269	2176	1906	3534	2372	2808	1797	2488	2493	2472	4607	2653	2334	2393	6135	2606
ENSG00000270914	0	0	0	0	0	0	0	0	0	0	0	0	1	0	0	0	0	0	1	0	0	0	0	0	0	0	0	0	0	0	0	0	0	0	0	0	0	0	0	0	0	0	1	0	2	1	0	0	0
ENSG00000116691	626	501	446	380	261	801	360	609	417	268	763	520	344	423	448	536	1103	420	638	577	273	374	413	198	266	283	198	462	314	408	382	485	499	556	308	463	596	441	690	395	322	672	747	620	957	198	425	565	595
ENSG00000202461	2	4	2	1	3	7	2	3	0	0	2	7	5	5	2	2	5	3	9	2	0	3	3	1	3	2	2	5	2	2	5	6	0	4	0	5	2	1	6	5	2	8	3	2	2	4	6	6	3
ENSG00000276869	3	3	1	1	3	3	0	7	0	3	7	7	2	1	3	0	3	1	3	2	2	3	0	0	1	5	1	3	2	3	2	3	0	2	3	7	5	2	2	4	2	6	4	4	2	2	2	3	4
ENSG00000243539	0	0	0	0	0	0	0	0	0	0	0	0	0	0	0	0	0	0	1	0	0	4	0	1	1	0	0	0	0	0	0	0	1	1	0	0	1	0	0	2	0	0	1	0	0	0	0	0	0
ENSG00000120949	42	49	35	46	8	85	20	73	15	20	19	8	20	44	24	122	166	30	90	119	46	58	120	48	20	17	13	83	42	36	28	43	29	89	42	85	98	44	130	29	44	176	103	102	131	21	70	53	99
ENSG00000201135	0	0	0	0	0	0	0	0	0	0	0	0	0	0	0	1	0	0	0	0	0	0	0	0	0	0	0	0	0	0	0	0	0	0	0	0	0	0	0	0	0	0	0	0	0	0	0	0	0
ENSG00000227875	0	0	0	1	0	0	0	0	1	0	0	0	0	1	0	0	0	0	0	1	0	0	0	1	0	0	0	0	0	0	1	0	0	0	0	0	0	0	3	0	0	0	2	1	0	0	0	0	0
ENSG00000285604	2	1	0	1	0	0	0	0	0	0	0	0	1	1	1	1	5	1	2	2	0	4	3	0	0	0	0	0	1	2	2	2	0	0	0	3	4	1	3	2	1	5	1	0	2	0	1	2	1
ENSG00000283789	77	67	38	43	27	107	38	105	45	28	166	57	69	40	56	94	128	19	128	67	70	65	97	88	34	34	39	79	47	63	29	48	31	177	34	74	99	53	138	18	45	112	52	97	89	17	51	71	95
ENSG00000028137	2352	2237	1426	1835	880	3507	1429	4005	1635	1094	4183	1914	1829	1642	1756	3327	6067	1348	3655	3102	1845	2257	3308	2578	1119	1386	1104	2391	1279	2241	1243	1761	1788	6974	1409	2757	3488	2381	3787	1053	1856	4285	2124	3548	3060	978	1647	2371	3188
ENSG00000263676	4	7	1	4	0	8	3	4	0	2	6	0	4	7	1	4	8	2	3	1	2	7	7	1	2	3	3	4	4	2	0	3	2	25	4	5	8	6	5	3	0	6	4	7	8	3	3	6	6
ENSG00000225196	0	0	0	0	0	0	0	0	0	0	0	0	0	0	0	0	0	0	1	0	1	1	0	0	0	0	0	0	0	0	0	0	0	0	1	0	0	0	0	0	0	0	0	0	3	0	0	1	0
ENSG00000252969	0	0	0	0	0	0	0	0	0	0	0	0	0	0	0	0	0	0	0	0	0	1	0	0	0	0	0	0	0	0	0	0	0	0	0	0	0	0	0	0	0	0	0	0	1	0	0	0	1
ENSG00000048707	2911	2882	2580	2243	1874	2198	1535	1755	2471	1194	2815	3023	2512	4074	2033	2719	3207	2642	2385	2311	902	2399	1352	1123	1851	1879	1686	2170	1978	1517	2293	2278	1746	1896	1857	2081	2379	1504	2450	1086	1920	2150	1500	2096	2071	1716	2027	2543	2369
ENSG00000239149	2	10	7	6	2	10	6	2	9	2	7	9	3	10	4	6	11	7	2	8	2	5	4	1	7	2	5	5	4	5	3	7	8	7	3	7	8	3	7	3	3	2	4	4	5	2	2	8	5
ENSG00000229484	4	2	0	6	2	1	0	5	1	0	0	2	0	1	0	2	11	0	2	0	0	0	1	2	1	0	1	2	1	0	0	1	1	3	1	2	3	2	2	0	2	8	2	0	0	1	1	4	2
ENSG00000162496	4884	2333	1836	1732	1177	3306	1633	2147	2835	1843	7282	3570	3471	3059	2786	2035	4476	2279	3246	1838	803	3841	872	1099	1263	2516	1353	1534	1461	1941	1644	3477	1184	2503	1828	1883	1279	1732	1998	2508	1141	1629	1079	1915	1693	2018	1477	4743	1212
ENSG00000221340	2	1	1	3	7	5	5	1	4	1	15	12	4	5	5	2	6	1	5	4	1	5	2	3	0	6	0	0	2	4	1	8	1	5	3	4	0	3	2	3	0	0	2	1	3	7	1	9	3
ENSG00000276830	43	8	10	19	16	18	13	21	20	16	66	27	19	24	14	18	30	18	26	19	1	36	8	8	8	20	12	9	16	12	13	34	9	19	15	4	5	16	15	13	13	15	9	18	9	13	15	26	4
ENSG00000272482	13	5	6	8	10	7	9	2	9	5	20	23	13	4	8	8	10	3	22	9	3	9	3	2	5	12	7	5	6	6	8	6	2	8	3	10	5	7	8	5	4	3	8	1	9	6	5	18	8
ENSG00000204518	6	4	3	3	1	1	0	0	2	2	0	0	2	6	2	1	7	3	6	9	3	11	0	1	2	5	0	2	7	3	3	3	2	4	6	2	8	2	13	9	2	7	9	1	8	2	1	6	7
ENSG00000226166	0	0	0	0	0	0	0	0	0	0	0	0	0	0	0	0	0	0	0	0	0	0	0	0	0	0	0	0	0	0	0	0	0	0	0	0	0	0	0	0	0	0	0	0	0	0	0	0	0
ENSG00000188984	3	1	1	2	0	1	0	0	0	0	0	0	2	4	2	2	8	2	3	5	1	3	1	0	1	2	0	4	1	1	1	2	2	0	1	0	1	1	3	4	1	4	4	5	3	3	4	3	2
ENSG00000157330	3	4	2	7	0	0	1	0	3	3	0	0	4	4	2	1	4	2	5	2	0	4	5	3	3	0	1	5	4	2	1	2	9	2	2	2	4	1	7	2	3	10	5	3	10	1	2	7	4
ENSG00000116726	0	0	0	0	0	0	0	0	0	0	0	0	0	0	0	1	0	0	0	1	0	1	0	0	0	0	0	0	1	0	0	0	0	1	0	0	1	1	1	0	0	0	1	0	0	0	0	0	0
ENSG00000116721	2	1	0	0	0	0	0	0	0	0	0	0	0	3	0	0	0	1	0	0	0	1	1	0	0	0	0	0	0	0	0	1	0	1	0	0	0	2	2	1	0	0	0	1	0	0	0	0	0
ENSG00000228338	0	0	0	0	0	0	0	0	0	0	0	0	0	1	0	0	0	0	0	0	0	0	0	0	0	0	0	0	0	0	0	0	0	0	0	0	0	2	0	0	0	1	0	0	0	0	0	0	0
ENSG00000239810	1	3	1	0	1	0	0	0	0	4	0	0	0	3	0	0	2	1	4	2	0	3	1	1	0	0	0	0	6	3	1	3	1	1	3	0	3	2	2	0	0	7	5	1	1	1	3	2	0
ENSG00000231103	0	0	1	1	0	0	3	0	0	3	0	0	1	0	1	1	0	4	2	2	0	0	0	0	0	0	0	0	0	1	1	1	0	0	0	1	4	0	0	0	0	1	4	0	1	0	1	1	1
ENSG00000179172	9	5	7	6	0	0	0	1	3	1	2	4	11	7	5	16	13	11	6	5	7	5	13	9	2	2	6	5	11	3	2	11	19	6	6	3	11	4	18	5	6	13	9	15	19	2	6	6	9
ENSG00000120952	1	0	1	0	0	0	0	0	1	0	0	0	1	1	1	1	1	1	0	0	0	3	0	0	0	0	0	0	1	0	1	2	0	1	2	0	1	1	3	2	0	4	0	0	1	0	1	2	2
ENSG00000243073	0	0	0	0	0	0	0	0	2	0	0	0	0	2	3	0	0	4	1	0	1	1	0	1	0	0	0	0	3	0	0	2	3	2	3	0	1	1	1	0	0	3	2	2	1	2	2	0	0
ENSG00000187545	0	1	0	2	0	0	0	0	1	0	0	0	2	0	1	0	0	1	3	1	1	1	0	0	1	0	0	0	1	0	1	4	2	1	0	0	1	0	1	4	1	3	1	0	1	0	1	1	1
ENSG00000204510	0	0	0	0	0	0	0	1	0	0	0	0	0	0	0	0	1	0	0	0	0	0	0	0	0	1	0	0	1	0	0	0	0	1	2	0	1	0	1	0	0	1	0	0	0	0	0	0	2
ENSG00000207434	0	0	0	0	0	0	0	0	0	0	0	0	0	0	0	0	0	0	0	0	0	0	0	0	0	0	0	0	0	0	0	0	0	0	0	0	0	0	0	0	0	0	0	0	0	0	0	0	0
ENSG00000234064	1	0	0	0	0	0	0	0	0	0	0	0	0	0	0	0	0	0	0	0	1	0	0	0	0	0	0	0	0	0	0	0	1	1	1	0	0	1	0	1	0	2	0	0	0	0	0	0	2
ENSG00000232423	5	6	1	3	2	0	0	0	1	2	0	0	2	3	3	1	5	3	13	4	4	5	0	1	0	0	0	6	5	2	1	3	3	0	3	3	6	4	16	1	2	11	10	3	10	0	10	2	3
ENSG00000274178	0	1	0	0	0	0	0	0	0	0	0	0	0	0	0	1	1	1	0	0	0	0	2	0	0	0	0	0	0	0	0	0	0	0	1	1	0	0	3	2	1	0	1	1	0	0	0	1	1
ENSG00000274764	1	0	0	4	1	0	0	0	1	0	0	0	0	2	2	1	1	1	2	2	1	1	1	0	0	1	0	1	1	0	1	2	0	0	1	0	0	2	5	0	0	1	0	1	0	0	0	0	2
ENSG00000277058	6	1	1	3	0	0	0	1	1	0	0	0	2	3	7	2	3	1	7	1	0	0	1	0	0	1	0	0	3	1	1	3	2	3	1	0	3	0	2	2	2	3	2	0	3	0	1	1	3
ENSG00000229571	1	3	2	2	1	0	1	0	2	1	0	0	0	6	6	2	7	0	6	6	1	2	0	0	2	0	0	1	1	2	1	2	1	1	4	2	5	4	4	1	1	7	9	1	4	2	7	4	10
ENSG00000277862	1	0	0	0	0	0	0	1	0	0	0	0	0	1	0	1	2	0	0	0	0	0	0	0	1	0	1	1	1	0	0	1	1	1	0	0	0	1	0	0	0	1	1	1	1	0	0	1	0
ENSG00000236179	1	0	0	0	1	0	0	0	0	0	0	0	0	0	0	0	0	0	0	0	0	0	0	0	0	0	0	0	0	0	0	0	1	0	1	1	1	0	1	0	0	3	0	0	1	0	0	0	0
ENSG00000275774	2	1	0	2	0	0	0	0	0	0	1	3	3	2	5	6	1	3	4	0	2	0	4	1	3	1	0	3	2	1	0	1	3	1	0	0	4	0	5	3	0	4	0	4	3	2	1	0	1
ENSG00000229978	1	0	0	0	0	0	0	1	0	0	0	0	0	1	0	2	2	0	0	0	0	0	0	0	0	0	1	1	1	0	0	1	1	1	0	0	0	1	1	1	0	1	1	1	1	0	0	1	0
ENSG00000233336	0	0	0	0	0	0	0	0	0	1	0	0	0	0	0	0	0	0	0	0	0	0	0	0	0	0	0	0	0	0	0	0	0	0	0	0	2	0	0	0	0	0	0	0	0	0	1	0	0
ENSG00000280267	1	4	1	2	1	0	1	0	0	1	0	0	0	6	5	1	3	0	2	4	1	1	0	0	0	0	0	1	1	2	0	2	0	1	3	2	4	3	4	1	0	6	6	0	4	2	6	4	7
ENSG00000179412	4	3	0	3	0	0	0	0	0	0	0	2	3	3	5	6	3	3	3	0	2	1	3	2	3	3	0	2	3	1	0	0	2	2	1	1	4	0	7	5	2	5	1	4	3	2	1	1	4
ENSG00000204505	0	1	0	1	1	0	0	0	2	0	0	0	0	2	0	1	2	1	0	3	1	1	0	0	0	1	0	0	0	2	1	2	0	0	1	1	0	3	6	2	0	4	0	0	1	1	4	0	4
ENSG00000279169	0	1	1	0	0	0	0	0	0	0	0	0	0	3	0	2	1	1	1	0	0	0	2	0	0	1	0	0	0	0	1	0	0	0	1	1	1	0	2	1	2	0	0	1	1	0	0	1	0
ENSG00000279804	2	1	0	0	0	0	0	0	0	1	0	0	0	0	0	1	1	0	0	3	2	1	0	0	1	0	0	3	1	1	0	3	0	0	1	0	0	2	6	0	1	1	2	0	1	0	3	0	0
ENSG00000250894	0	0	0	0	0	0	0	0	1	0	0	0	0	1	0	0	1	1	2	0	0	1	0	0	0	0	0	0	0	2	0	0	0	1	0	2	0	0	3	2	2	3	3	0	1	1	3	2	0
ENSG00000270601	6	2	0	2	4	0	0	0	0	2	0	0	1	4	3	2	3	3	16	8	4	4	0	0	1	0	0	4	1	2	1	3	1	0	4	2	3	2	17	5	2	12	11	4	9	1	12	1	3
ENSG00000231219	1	0	0	0	0	0	0	0	0	0	0	0	0	0	0	0	1	0	0	0	1	0	0	0	0	0	0	0	0	0	0	0	1	1	1	0	0	1	0	0	0	1	0	0	0	0	0	1	2
ENSG00000207511	0	0	0	0	0	0	0	0	0	0	0	0	0	0	0	0	0	0	0	0	0	0	0	0	0	0	0	0	0	0	0	0	0	0	0	0	0	0	0	0	0	0	0	0	0	0	0	0	0
ENSG00000182330	0	0	0	0	0	0	0	1	0	0	0	0	0	1	0	0	0	0	0	1	0	0	0	1	0	0	0	0	0	0	0	1	1	1	1	0	0	0	1	0	0	1	0	1	0	0	0	0	0
ENSG00000237700	1	0	1	2	0	0	0	0	0	0	0	0	0	0	0	1	1	0	2	1	1	3	0	1	1	0	0	0	1	0	0	3	2	1	0	0	2	0	1	4	0	3	1	0	1	0	1	1	1
ENSG00000204501	1	1	0	3	1	0	0	0	5	0	1	0	0	2	0	1	2	0	1	4	1	2	0	0	1	0	0	2	0	0	0	3	0	0	3	1	1	2	5	3	0	5	2	3	2	0	3	1	1
ENSG00000228229	0	0	0	0	0	0	0	0	0	0	0	0	0	0	0	0	0	0	0	0	0	0	0	0	0	1	0	0	0	0	0	1	0	0	0	0	2	0	0	0	0	0	0	0	0	0	0	0	0
ENSG00000204481	1	3	1	1	1	0	0	0	3	1	0	0	1	3	0	1	2	0	2	0	0	2	0	0	0	0	0	1	1	0	0	1	0	1	1	0	2	1	3	0	1	3	2	1	0	0	0	2	2
ENSG00000204480	1	1	0	2	0	0	0	0	0	0	0	0	1	0	0	1	1	0	2	1	1	1	0	0	0	0	0	2	0	0	0	0	0	0	1	1	0	1	3	0	0	1	4	0	0	0	3	1	0
ENSG00000204479	1	1	0	0	0	0	0	0	0	0	0	0	0	1	0	1	2	1	1	0	0	1	2	0	0	0	0	0	2	0	0	1	1	0	0	1	2	0	1	1	0	0	6	0	1	0	0	0	3
ENSG00000204478	3	1	1	2	0	0	0	0	0	3	0	0	2	1	0	2	3	4	3	1	2	4	0	1	0	1	1	5	2	0	2	2	0	1	2	1	1	1	8	2	0	1	9	1	3	0	5	2	3
ENSG00000162494	5	9	8	6	0	0	2	1	3	4	0	0	51	33	2	9	19	5	18	17	8	73	8	7	6	42	3	9	6	5	9	14	10	6	6	8	23	7	11	14	8	20	22	8	16	7	12	13	7
ENSG00000259961	0	1	2	0	0	0	0	0	0	0	0	0	4	1	0	4	1	0	2	2	1	5	1	1	0	0	1	1	0	1	4	4	1	0	3	2	3	0	2	5	1	1	1	3	5	2	2	0	3
ENSG00000215909	0	0	1	0	0	0	0	0	0	0	0	0	0	0	1	0	1	0	0	0	0	1	0	0	0	0	0	1	1	0	1	0	1	1	1	1	0	0	1	0	1	1	1	1	1	1	0	0	0
ENSG00000162493	66	276	165	195	98	448	83	234	62	23	82	66	48	73	84	342	478	138	474	807	489	19	1454	106	85	41	85	177	99	237	113	71	232	242	65	301	353	250	706	52	143	254	242	221	427	31	256	83	1477
ENSG00000222952	0	0	0	0	0	0	0	0	0	0	0	0	0	0	0	0	0	0	0	0	0	0	0	0	0	0	0	0	0	0	0	0	0	0	0	0	0	0	0	0	0	0	0	0	0	0	0	0	0
ENSG00000237445	11	11	7	8	0	6	4	2	7	1	12	9	13	18	6	11	23	7	15	11	6	11	6	2	2	3	3	9	5	3	9	13	10	12	10	15	13	6	15	6	4	7	16	15	22	6	11	12	12
ENSG00000253085	0	0	1	0	0	0	0	0	0	0	0	0	0	0	0	0	0	0	0	0	0	0	0	0	0	0	0	0	1	0	0	0	0	0	0	0	0	0	0	0	0	0	0	0	1	0	1	0	0
ENSG00000116731	2150	1880	1768	1614	1235	1490	927	1317	829	686	2251	1835	1555	1920	1262	1832	2608	1216	1932	1515	696	1713	1090	824	807	1029	841	1095	863	1091	1041	1368	1136	1371	918	1384	1865	962	1581	598	1206	1972	914	1396	1296	1148	1026	1755	1541
ENSG00000189337	2859	2342	1409	917	816	1683	819	495	1378	1025	1383	1646	2385	3766	1494	1238	1837	2787	1468	1063	658	2360	875	492	1111	2629	1343	1200	1120	796	1438	2780	1223	968	1556	1553	1536	761	1594	2765	1495	638	1062	535	1066	2263	2100	2384	1468
ENSG00000252151	0	0	0	0	0	0	0	0	0	0	1	0	1	0	0	0	0	0	0	0	0	0	0	0	1	0	1	0	0	0	0	0	0	0	0	0	0	0	0	0	0	0	0	0	0	0	0	1	0
ENSG00000231606	366	179	96	40	36	125	57	34	89	115	95	116	231	392	146	86	170	327	103	62	14	279	15	52	98	365	107	80	95	52	78	313	27	68	109	107	127	50	77	363	152	38	59	28	51	274	158	246	81
ENSG00000234593	255	144	94	46	67	125	64	30	88	63	78	107	191	326	120	84	133	260	75	44	17	243	17	44	98	250	68	99	73	34	63	267	40	61	114	109	100	48	65	319	117	29	55	26	39	257	165	240	58
ENSG00000235829	3	0	0	0	0	1	0	0	0	0	0	0	2	1	0	1	0	1	1	0	0	1	1	1	0	0	1	0	0	1	1	0	2	0	0	0	0	0	0	1	0	0	0	1	0	1	0	0	1
ENSG00000287756	2	6	2	1	1	3	0	0	0	0	0	1	4	9	4	0	3	2	3	2	0	5	1	3	0	3	0	2	1	3	4	3	1	1	2	5	2	0	0	4	4	0	1	0	3	1	1	1	2
ENSG00000175147	421	464	344	215	203	339	175	174	169	144	629	468	313	483	291	205	426	302	428	271	129	375	133	46	153	281	157	257	235	174	210	340	166	263	242	296	235	195	479	175	198	106	157	190	176	281	248	462	227
ENSG00000171729	1706	1322	1091	950	701	1297	716	776	1016	590	2171	1525	1440	1484	987	872	1476	1215	1180	885	447	1221	620	355	643	992	588	897	760	711	768	1300	839	1172	752	825	721	786	1517	895	780	582	776	1055	944	774	730	1513	955
ENSG00000204464	63	50	16	6	13	39	11	10	30	19	25	17	92	55	35	14	74	70	33	17	9	48	16	12	19	44	14	29	27	13	23	80	11	46	30	47	23	29	40	53	31	23	26	41	59	52	27	67	28
ENSG00000215720	10	7	0	0	0	3	1	0	0	0	4	3	11	5	10	1	5	3	4	2	1	6	3	1	3	8	1	5	4	5	1	5	0	5	0	8	2	2	6	7	2	2	7	5	5	9	1	5	3
ENSG00000278480	0	3	1	3	1	0	0	0	2	1	2	4	1	1	5	1	2	5	3	3	1	0	0	0	0	1	5	1	0	0	0	0	2	0	1	2	0	2	3	1	0	1	4	4	0	4	2	1	4
ENSG00000142621	146	117	84	90	60	70	55	39	48	53	252	120	161	157	130	123	263	166	177	141	63	186	131	43	95	84	61	136	96	85	41	135	64	217	91	133	108	143	374	123	72	132	159	129	208	133	123	180	185
ENSG00000233485	13	15	18	10	10	10	9	6	9	7	17	23	17	23	12	20	28	26	21	29	7	18	16	7	15	11	16	20	10	14	5	10	5	44	14	18	16	23	52	14	4	20	24	25	30	12	21	16	32
ENSG00000236045	1	3	4	3	0	0	1	4	0	0	1	0	2	3	0	2	1	3	3	7	0	2	0	1	2	0	2	2	2	1	0	2	1	1	3	4	0	2	1	0	0	1	3	2	3	3	2	1	1
ENSG00000228140	15	23	6	32	10	30	3	16	10	10	28	13	19	11	13	7	22	8	29	23	12	20	30	3	12	12	4	6	5	16	9	23	5	22	10	24	12	20	35	6	11	8	12	13	17	10	12	14	45
ENSG00000142634	10064	8250	7878	8578	5011	10957	6632	8430	10097	5190	21827	10200	8155	8676	7700	8236	10088	7407	8480	7299	3907	8481	4956	4018	4837	5619	3613	6831	4873	6918	6102	9286	8109	6546	4743	4999	6358	5672	8005	5343	5506	5898	5896	7546	7171	5040	5531	11515	6706
ENSG00000162438	5	6	2	3	4	2	1	2	1	0	13	3	5	13	5	13	16	12	17	8	4	8	8	2	3	3	1	2	9	2	5	2	6	7	3	6	10	1	13	9	7	7	13	7	11	6	8	3	6
ENSG00000142615	12	20	16	14	0	1	2	1	2	1	4	2	7	14	23	9	30	14	21	12	6	12	8	5	6	5	5	13	10	6	7	15	13	7	15	7	18	15	13	12	11	18	23	10	8	12	14	6	18
ENSG00000215704	89	96	64	161	25	96	58	59	64	44	118	110	56	87	73	65	122	86	78	81	37	81	33	25	37	61	19	58	29	55	48	59	85	68	55	58	148	57	61	48	50	72	57	62	71	57	58	110	68
ENSG00000132906	472	565	387	925	345	531	346	430	397	278	768	714	387	509	351	552	688	377	403	471	256	385	247	165	186	313	209	407	313	338	320	438	669	299	259	250	749	245	434	138	309	429	354	539	431	284	353	545	508
ENSG00000116138	3105	1587	2205	2184	1462	2953	1954	2010	1958	705	4217	2308	2142	2360	2318	1882	2705	1894	1760	1315	642	1708	668	1031	925	1156	1001	1456	1220	1609	1548	2639	2932	796	827	1249	1738	1347	1581	1308	1375	1608	1389	2893	1429	1217	968	2882	1293
ENSG00000251866	0	3	0	3	2	0	0	0	0	0	1	0	1	0	0	0	1	1	0	0	0	0	0	0	1	0	2	1	0	0	0	0	1	0	0	0	0	0	1	0	1	2	0	2	2	0	1	2	1
ENSG00000272510	82	46	71	44	39	78	49	53	44	17	109	54	54	86	76	73	107	50	44	43	22	55	22	15	39	25	23	25	24	42	35	78	71	26	25	33	62	32	51	52	43	47	21	49	36	40	34	67	29
ENSG00000116771	2050	689	1218	1318	736	1942	1221	1281	1148	329	2829	1226	1374	1281	1552	987	1502	1095	1030	627	359	1044	328	712	460	713	566	934	785	1097	935	1826	2107	335	353	708	940	922	810	897	749	942	959	2188	890	723	424	1937	641
ENSG00000237301	11	10	21	15	4	21	6	27	11	7	16	13	9	54	10	30	66	18	23	60	15	23	16	16	12	10	7	22	14	8	17	12	18	17	13	16	13	16	36	7	21	21	14	16	28	26	18	26	28
ENSG00000235084	26	25	22	11	6	9	9	10	14	8	22	11	29	32	20	25	30	32	37	28	15	14	28	20	16	12	15	33	12	24	27	27	52	14	21	18	36	20	22	15	21	29	31	37	32	7	27	42	27
ENSG00000252417	1	0	0	0	0	0	0	1	0	0	0	0	0	0	1	0	0	0	0	1	0	0	0	0	0	0	0	0	0	0	0	0	1	0	0	0	0	0	0	0	0	0	0	0	1	0	0	1	0
ENSG00000236500	0	0	0	0	0	0	0	0	0	0	0	0	1	0	0	0	1	1	0	0	0	0	0	0	0	0	0	0	0	0	0	0	1	0	0	0	1	0	0	0	0	0	0	0	0	0	0	0	0
ENSG00000197312	2939	1605	1878	1892	1401	1891	1024	1572	1296	677	3641	1741	1700	1827	1868	1727	2150	1077	1790	1269	595	1582	1053	940	955	1589	902	1285	1054	1317	1231	1762	1430	1283	1006	1270	1536	1347	1537	648	825	1692	909	2122	1201	1262	988	2573	1518
ENSG00000215695	508	224	308	358	252	202	120	210	130	80	625	274	302	303	256	321	257	116	341	199	113	269	171	177	149	288	153	175	151	210	203	219	239	215	142	187	290	233	229	59	104	295	120	403	174	203	143	408	280
ENSG00000271742	1	0	0	0	0	2	1	0	0	0	0	0	0	0	0	0	1	0	0	0	0	0	0	0	0	0	0	0	0	0	0	0	1	0	0	1	2	0	0	0	0	0	1	0	0	0	0	0	0
ENSG00000116786	1762	1807	1796	1699	1173	2264	1386	1881	1868	881	2548	2152	1424	1889	1403	2121	3422	1506	1769	2137	923	1477	1604	991	1210	904	778	1596	991	1330	1450	1639	1657	1830	1236	1533	2075	1252	2086	851	1489	2162	1451	1865	2005	932	1393	1714	1969
ENSG00000237938	1668	1388	1489	1548	1045	2091	1241	1739	1642	734	2819	1963	1342	1479	1310	1735	2842	1207	1401	1723	757	1237	1275	768	1012	748	598	1279	800	1155	1182	1496	1369	1386	977	1189	1626	1035	1591	728	1127	1697	1124	1492	1571	831	1080	1490	1497
ENSG00000162461	1584	167	285	503	179	1105	440	660	372	141	3413	599	1216	478	1251	327	905	328	408	132	60	1069	38	418	292	466	157	389	267	600	284	1310	243	242	145	266	113	433	71	669	175	354	63	484	58	684	203	1290	42
ENSG00000224459	1750	328	362	591	276	1772	660	1144	543	306	3569	863	1366	684	1568	521	1326	599	915	282	144	1386	71	512	254	861	222	620	414	827	383	1793	281	486	213	456	145	712	164	1433	226	566	140	884	117	776	305	1750	102
ENSG00000162460	1013	257	228	358	201	1174	424	816	330	240	1958	588	752	443	969	373	821	425	710	211	111	871	48	293	129	632	156	410	304	534	219	1129	148	362	144	306	93	504	125	949	141	382	112	631	90	480	203	1097	80
ENSG00000162458	6347	4826	4887	6773	4854	5487	4755	3432	7034	3024	9109	7480	4662	6933	4835	5201	4809	5616	4633	4146	2727	5076	2531	1673	4522	2655	3001	4449	4057	3136	4513	5331	3803	2737	3396	2717	3579	2801	4257	2739	3965	2501	2970	4759	3967	2925	3937	5585	3266
ENSG00000224321	73	22	34	47	101	55	46	39	34	51	183	212	52	89	51	69	63	62	31	26	15	110	11	28	17	22	36	48	48	38	27	55	12	25	32	18	9	30	28	37	41	25	11	51	9	10	30	48	5
ENSG00000233954	58	65	92	509	197	134	145	123	205	172	267	330	48	89	38	52	69	63	40	104	41	32	31	43	61	24	27	54	34	37	76	66	123	20	49	39	97	50	93	34	79	58	75	93	70	27	68	60	68
ENSG00000178715	11	11	23	8	5	4	0	10	9	2	3	4	10	28	22	31	51	24	12	28	4	16	16	35	20	6	9	11	16	24	28	19	53	6	9	12	21	47	60	20	39	74	45	39	37	8	22	17	18
ENSG00000179743	247	212	239	257	160	168	145	148	140	122	326	267	205	301	186	274	340	211	217	195	107	227	142	100	137	146	127	202	134	148	180	211	148	156	173	193	238	142	209	99	168	243	131	214	176	154	193	247	212
ENSG00000065526	4310	2674	2927	2592	2273	2590	1519	2194	1873	980	3997	2622	2962	3689	2548	2953	3321	1965	3225	2434	1178	3063	1869	1564	1905	2200	1754	2094	1872	1862	2176	2551	2172	2274	1959	2147	2633	1838	2850	984	2304	3088	1573	2972	2142	1910	1900	3646	2855
ENSG00000270620	1	1	0	0	0	0	0	0	0	0	0	0	1	1	1	2	2	0	0	0	0	1	1	0	0	0	0	6	0	0	1	0	0	2	1	0	2	0	0	2	0	1	0	0	0	1	1	2	0
ENSG00000116809	763	642	694	572	512	886	502	691	566	466	1182	908	640	821	572	841	1331	705	726	740	307	701	518	327	448	365	306	651	418	524	515	701	538	652	514	579	740	555	729	405	529	829	615	749	771	359	520	721	722
ENSG00000234607	3	1	0	0	0	2	0	0	0	1	2	0	1	1	1	0	4	3	1	0	0	2	1	2	0	0	1	1	0	1	3	3	0	3	1	1	0	0	2	3	1	2	1	0	3	1	3	0	1
ENSG00000231353	0	0	0	0	0	0	0	0	0	0	0	0	0	0	0	0	0	0	0	0	0	0	0	0	0	0	0	1	0	0	0	0	0	0	0	0	1	0	0	0	0	0	1	0	0	0	1	0	0
ENSG00000275503	0	0	1	1	0	0	0	0	0	0	0	0	0	0	0	0	0	0	0	0	0	0	0	0	0	0	0	0	0	0	0	0	0	0	0	1	0	0	0	0	0	0	0	1	0	0	1	0	0
ENSG00000224966	1	1	1	0	0	0	0	0	0	0	0	0	2	7	2	0	1	2	0	3	1	0	0	0	4	0	0	3	2	0	1	1	1	1	3	2	2	0	4	0	1	0	1	3	0	2	1	1	1
ENSG00000183888	0	1	1	0	0	0	0	0	1	1	0	0	1	1	0	1	1	2	2	1	1	4	1	0	0	0	0	0	0	1	1	1	1	0	2	0	1	1	5	1	2	1	3	0	1	2	1	1	1
ENSG00000233078	0	0	0	0	0	0	0	0	0	0	0	0	0	1	0	0	0	0	1	1	0	1	0	0	0	0	0	0	0	0	0	0	0	0	0	0	0	0	2	0	0	0	0	0	0	0	0	0	0
ENSG00000173641	54	24	45	10	14	42	13	39	19	16	43	61	30	56	26	36	49	30	21	34	24	3	43	22	29	7	17	22	16	31	23	53	56	10	35	41	48	30	41	10	38	37	18	20	44	21	32	35	71
ENSG00000186510	2	10	20	7	17	4	1	0	3	23	0	27	2	38	3	16	15	15	6	6	5	12	8	5	6	2	10	9	5	6	23	8	5	3	35	17	27	3	7	4	5	11	6	4	11	2	6	7	8
ENSG00000232456	2	1	6	0	0	0	0	0	0	0	0	0	3	2	1	6	1	3	0	2	1	2	2	1	1	0	3	0	1	2	2	5	3	0	6	1	3	2	1	2	4	2	2	1	4	2	0	2	1
ENSG00000184908	7	10	5	1	10	1	0	0	5	43	0	5	9	13	2	23	14	7	8	6	6	8	5	4	9	5	8	5	7	5	4	3	6	1	32	11	28	1	11	7	5	5	3	5	8	2	4	8	3
ENSG00000185519	11	7	8	1	2	0	0	3	3	1	1	1	6	8	6	6	15	15	2	2	5	13	3	5	9	8	7	11	2	5	8	17	13	5	4	5	6	7	9	8	6	14	9	11	4	6	9	9	9
ENSG00000142627	1531	2792	1575	9507	1331	1002	771	694	1451	725	1240	1034	743	860	639	3075	919	3206	1359	3631	1631	1227	3811	384	716	986	1579	766	1240	942	870	711	6773	815	1627	791	11805	481	2865	437	6142	596	1821	1249	2537	298	1270	918	5954
ENSG00000227959	207	200	185	981	136	150	97	88	150	80	193	156	111	120	84	323	100	267	189	321	189	219	490	64	90	125	214	95	111	112	105	88	511	96	165	99	1068	60	329	53	570	75	157	170	242	40	148	160	548
ENSG00000224621	89	51	48	36	81	60	26	16	42	44	95	55	53	59	55	35	36	62	61	36	21	95	27	15	30	46	27	25	33	38	30	54	34	35	35	33	42	22	30	44	44	23	25	42	42	30	49	63	37
ENSG00000234166	26	35	46	26	18	70	31	56	39	17	37	42	20	27	10	28	44	28	23	35	17	4	21	11	12	3	14	30	20	27	16	25	27	14	35	23	32	20	26	18	17	19	28	47	22	11	18	23	34
ENSG00000142632	259	320	376	287	212	441	290	281	331	142	322	378	164	360	161	237	413	271	291	300	124	91	155	66	144	114	176	289	209	215	210	221	247	162	242	224	327	178	238	145	160	212	291	340	315	103	194	188	297
ENSG00000237276	135	203	185	113	59	243	244	136	143	73	227	247	130	229	216	165	239	163	193	166	58	132	64	42	69	109	62	187	155	143	120	168	42	118	143	144	145	139	147	98	59	67	157	122	140	88	130	121	116
ENSG00000288398	103	123	144	97	60	125	99	113	114	104	243	241	89	190	89	153	224	114	123	158	56	65	51	43	73	31	33	72	52	60	78	95	101	52	56	56	91	62	133	74	84	119	129	99	109	44	74	90	106
ENSG00000132881	109	141	141	110	61	128	86	99	102	82	245	220	138	169	100	189	183	125	108	170	65	92	64	60	62	43	33	112	95	83	94	90	165	78	86	69	109	75	152	64	70	134	110	119	141	49	79	93	98
ENSG00000233929	3	2	5	1	2	0	3	4	2	3	1	2	1	4	2	6	5	4	5	4	0	1	1	4	2	2	5	3	3	6	3	6	2	3	1	0	4	4	1	5	2	3	2	1	3	8	3	0	1
ENSG00000037637	913	886	796	665	543	910	501	660	715	395	1114	868	748	980	606	711	1433	712	779	771	308	810	446	436	492	597	323	677	490	517	537	859	525	654	529	679	644	574	948	478	539	920	594	732	755	519	601	842	680
ENSG00000055070	4072	3818	4081	4690	2977	5076	3309	4392	4494	2088	6601	4734	3345	4240	3233	4427	5492	3469	4181	4144	2040	2869	2652	2484	2625	2508	2121	3558	2697	3150	3389	3308	4427	2650	2313	2383	4458	2647	3930	1705	2870	4062	3647	4856	4271	1676	2991	4151	3679
ENSG00000226457	4	2	0	2	0	3	1	0	1	1	0	0	3	3	0	4	11	2	2	4	1	4	3	0	1	4	1	1	2	0	0	3	1	2	2	7	2	2	3	1	4	2	1	3	1	3	5	3	2
ENSG00000187144	4012	3757	4056	4681	2969	5028	3294	4368	4479	2063	6575	4713	3275	4159	3201	4381	5371	3395	4153	4112	2036	2794	2619	2462	2591	2429	2082	3510	2672	3122	3342	3265	4390	2576	2290	2303	4429	2594	3890	1633	2834	4001	3597	4813	4202	1607	2948	4095	3614
ENSG00000157191	1187	1492	1704	1621	1126	1974	1291	2169	1514	994	2190	1910	848	1512	899	2082	3085	1018	1317	1989	725	906	1247	1161	846	644	698	1416	957	1086	1138	1074	1126	1884	1193	1330	1638	982	1767	450	1011	1954	1129	1524	1517	587	1289	1207	1397
ENSG00000226029	56	83	59	25	39	78	49	54	36	29	86	78	51	107	50	76	240	54	69	70	21	35	45	30	37	44	38	57	40	57	67	60	32	87	51	103	59	64	99	51	82	118	68	53	105	54	45	64	62
ENSG00000080947	300	260	306	122	161	307	131	215	111	100	327	263	217	371	204	302	890	184	239	310	83	153	202	82	147	152	72	285	151	207	196	293	121	360	229	495	234	232	380	137	236	404	228	250	333	244	201	273	233
ENSG00000206652	212	631	149	4	6	14	17	9	14	5	15	7	728	695	33	35	183	339	32	58	11	1108	57	432	526	835	716	312	161	43	189	181	287	264	56	298	196	138	74	521	832	94	63	164	101	214	42	173	150
ENSG00000261135	4	5	22	12	10	6	9	7	5	5	12	25	5	20	3	7	16	1	8	7	1	4	3	2	5	2	3	13	11	5	4	10	3	4	5	11	5	1	3	5	2	10	3	4	8	8	2	9	3
ENSG00000285853	21	25	47	21	12	20	14	10	16	19	30	50	20	47	12	26	32	8	13	16	2	15	11	7	13	6	11	29	21	8	15	19	10	10	14	20	13	10	17	11	12	24	14	10	13	10	11	11	11
ENSG00000224174	14	19	24	11	0	13	5	3	11	13	19	22	13	22	9	21	11	6	7	8	1	8	6	4	8	4	7	14	10	4	9	9	6	5	10	8	9	9	14	5	10	12	12	7	2	2	6	6	7
ENSG00000233421	6	6	6	1	4	15	3	5	9	4	4	5	4	10	5	0	7	3	11	7	0	3	0	1	2	3	6	3	2	5	10	4	10	1	7	2	8	3	2	2	3	2	6	6	2	3	0	2	3
ENSG00000277344	0	1	0	0	0	0	0	0	0	0	0	0	0	0	0	0	0	0	0	0	0	0	0	0	0	0	0	0	0	0	0	0	0	0	0	0	1	0	0	0	0	0	3	0	0	0	0	0	0
ENSG00000225710	14	4	2	0	1	4	0	1	0	1	30	0	11	2	2	3	10	1	2	0	2	10	0	4	0	9	3	2	0	1	0	1	1	6	3	6	3	3	2	3	1	2	1	3	0	5	2	9	2
ENSG00000219481	4718	4378	4954	2041	2390	3149	2707	1996	3853	2626	8280	8012	3544	6962	3056	2892	2655	3021	2906	1460	589	3079	594	832	2114	2563	2307	1204	1023	1845	3357	3520	1125	1482	2015	1343	1009	1733	1369	1219	1539	1299	718	1569	828	1699	1308	3690	724
ENSG00000271732	1	1	1	0	0	1	0	3	0	0	2	8	3	5	3	1	5	3	4	3	0	5	0	0	0	5	0	1	3	1	1	5	0	3	2	2	0	7	4	2	1	0	0	2	3	5	1	1	0
ENSG00000215908	3100	1577	2361	1047	1500	3538	1845	1465	1278	970	3982	2732	1932	2736	2932	2359	4847	1762	2528	1434	563	2068	688	213	940	1294	649	1466	1024	1588	1628	3338	899	1663	2167	2133	1702	2166	2072	1632	1299	1931	1116	1703	1409	1940	1407	3093	1224
ENSG00000283773	111	63	74	47	47	122	73	43	30	53	192	110	89	104	100	87	161	61	126	66	31	82	24	6	49	66	47	46	51	51	82	109	31	53	55	67	53	90	76	38	41	90	48	82	74	69	55	120	58
ENSG00000186301	718	101	544	99	183	252	112	79	109	87	384	318	259	229	412	250	437	181	367	113	50	217	28	12	135	80	8	78	33	164	235	596	100	149	852	335	580	279	128	170	95	171	53	146	69	318	275	624	100
ENSG00000282143	259	672	205	15	36	48	55	25	26	8	40	71	760	751	52	63	223	363	71	84	17	1130	68	437	541	862	721	372	186	54	213	221	295	278	69	314	206	164	109	555	849	136	80	179	125	240	62	199	162
ENSG00000207513	211	632	149	2	7	14	17	9	15	5	16	9	732	694	34	33	183	337	33	56	11	1103	58	432	526	841	716	315	162	43	189	181	286	264	56	297	196	138	73	521	831	94	63	164	101	216	42	175	150
ENSG00000280114	708	364	519	779	489	411	236	288	354	263	1079	599	490	445	392	370	433	274	424	340	224	534	284	218	290	237	193	196	210	226	247	418	443	271	235	312	520	183	342	129	196	217	222	323	325	304	221	620	357
ENSG00000236698	111	70	114	151	78	71	44	47	52	43	221	125	86	112	42	78	76	38	77	73	40	86	50	40	68	35	46	42	34	52	58	64	94	38	42	50	102	29	86	10	47	37	54	93	78	34	45	77	53
ENSG00000268869	591	26	63	12	5	107	8	56	7	10	683	25	478	45	276	39	186	23	266	21	11	468	16	33	14	280	15	25	21	71	17	348	14	193	78	199	70	135	45	160	12	62	35	61	29	296	26	468	26
ENSG00000279151	18	1	0	0	0	5	2	0	0	2	13	1	29	7	18	3	19	3	6	4	3	17	2	0	1	20	3	3	4	3	2	19	0	12	4	10	10	5	6	18	2	4	3	1	2	10	3	9	3
ENSG00000282740	255	667	207	17	36	50	58	28	27	8	43	63	766	760	52	60	217	362	72	87	18	1140	66	440	542	862	719	376	187	53	208	224	293	283	69	320	209	153	102	545	851	137	82	179	125	238	62	200	160
ENSG00000058453	2509	2405	2417	908	1068	1629	1255	985	1757	755	1916	2052	2512	3165	1236	1433	2901	1814	1726	1344	429	3166	664	1252	1916	2191	1783	1560	960	1091	1942	2591	1541	1355	1875	1872	1947	1253	1260	1697	2468	1701	1127	1522	1572	1312	1116	1995	1222
ENSG00000227684	257	668	207	17	35	50	59	28	28	8	46	61	766	761	50	59	214	362	72	91	18	1138	66	441	542	861	719	374	185	57	206	223	291	281	69	320	207	155	103	544	851	137	83	182	126	236	62	201	160
ENSG00000207389	210	630	149	2	7	14	17	9	14	5	16	9	735	692	33	33	183	338	33	58	11	1109	58	432	526	840	716	313	162	42	189	181	285	263	57	298	198	136	74	521	835	94	63	165	100	216	42	175	150
ENSG00000186715	952	112	724	157	319	532	479	250	1016	201	639	562	308	428	462	431	480	368	629	134	56	353	23	27	320	87	16	64	30	372	797	1191	347	163	1045	380	676	283	79	221	64	261	105	303	166	349	292	785	76
ENSG00000223643	9	1	0	0	0	2	0	0	1	0	1	0	0	1	1	0	2	1	3	0	0	0	2	0	0	3	0	0	0	1	1	0	0	5	0	3	0	5	0	1	1	1	1	0	3	3	0	4	1
ENSG00000230239	3	1	0	0	1	0	0	0	0	0	0	0	3	3	1	2	4	3	2	0	1	1	0	0	1	1	1	1	1	2	0	0	0	6	1	5	4	0	0	1	0	0	0	1	1	2	2	4	0
ENSG00000263811	0	0	0	0	0	0	0	0	0	0	0	0	0	0	0	0	0	0	1	0	0	0	0	0	0	0	0	0	0	0	0	0	0	1	0	0	0	0	0	1	0	0	0	0	0	0	0	0	0
ENSG00000228549	6	6	16	7	0	17	7	7	11	5	7	5	11	17	5	13	14	5	4	2	3	9	6	9	7	9	11	9	5	4	11	14	18	9	8	7	5	3	8	1	5	11	3	7	7	5	6	8	8
ENSG00000277234	0	0	0	0	0	0	0	0	2	0	0	0	0	0	0	0	0	0	0	0	0	0	0	0	0	0	0	0	0	0	0	0	0	0	0	0	0	0	0	0	0	0	1	0	0	0	0	0	0
ENSG00000238142	111	103	200	169	95	144	136	86	114	142	236	323	86	157	53	86	124	39	64	86	28	52	45	36	63	27	35	69	53	42	45	73	53	38	70	50	70	40	70	32	50	66	50	59	48	23	46	43	28
ENSG00000235241	78	68	130	133	76	104	105	66	94	104	178	243	56	101	31	49	71	28	39	64	16	32	31	26	44	16	26	48	35	30	25	46	37	23	42	27	45	25	42	21	29	43	22	46	31	11	28	24	18
ENSG00000207005	211	626	147	2	5	15	17	9	14	5	16	10	732	693	33	33	182	339	32	58	11	1109	58	434	525	836	714	313	162	42	190	182	286	263	57	298	197	137	74	519	833	93	64	165	100	214	42	172	149
ENSG00000272426	1	1	2	2	0	0	1	0	0	0	1	2	1	3	1	1	4	0	4	0	0	1	0	0	4	0	4	2	1	5	1	0	0	2	0	1	1	1	0	0	0	1	0	2	1	0	1	0	1
ENSG00000117122	59	90	122	88	47	181	81	187	58	27	121	91	57	88	91	126	478	51	50	130	58	11	207	103	72	34	47	118	82	159	57	110	69	114	86	157	149	117	227	45	82	232	92	131	186	68	161	122	350
ENSG00000286898	33	43	60	45	27	95	49	114	32	15	73	47	26	48	51	66	251	22	25	78	38	3	121	57	45	19	29	56	35	95	31	58	39	67	52	77	76	56	132	19	36	121	50	70	86	34	90	74	197
ENSG00000226526	1562	2444	1912	1876	1037	2382	1583	2113	2980	1502	2748	2520	1313	2044	1565	2541	2926	1954	1718	2130	1135	1080	2081	1061	1315	760	1157	1537	1316	1467	1724	1451	2918	3039	1455	1577	1958	1284	3205	664	1636	2022	2266	2453	3108	733	1149	1675	2788
ENSG00000159363	1633	2553	1986	1958	1103	2396	1624	2195	3126	1539	2896	2659	1388	2138	1607	2705	2871	2055	1790	2216	1187	1135	2136	1092	1354	803	1216	1594	1391	1518	1803	1481	3002	3208	1522	1621	1980	1338	3344	679	1712	2059	2300	2589	3176	751	1166	1736	2876
ENSG00000117118	2568	1587	1973	4265	2285	3352	2512	2391	3362	1625	5271	3844	1966	2353	1939	2279	2364	2130	1472	1515	727	1557	900	961	1521	1128	1105	2143	1770	1342	1636	2288	1924	1067	1332	1034	2238	1054	1581	957	1216	1490	1564	2514	1902	1010	1310	2340	1503
ENSG00000117115	1487	5457	10961	9476	7783	1088	8429	446	13715	6596	2272	16457	1301	13484	1801	12488	621	11191	348	1740	490	1125	405	444	7650	359	4656	1923	2568	520	7676	806	4343	756	5157	340	3901	239	747	775	5765	336	965	643	673	642	3416	1143	653
ENSG00000204362	0	1	1	0	0	0	1	0	1	0	0	0	3	1	1	0	3	2	2	2	1	4	0	2	0	0	2	4	3	0	0	0	1	2	3	1	3	3	1	1	5	1	1	0	1	0	1	1	1
ENSG00000282843	1	1	1	0	0	0	0	0	0	0	0	0	2	1	0	0	2	3	1	1	0	3	1	1	1	2	2	3	2	0	0	3	1	1	1	1	3	1	0	1	2	3	4	1	1	0	1	0	1
ENSG00000142623	15	20	12	57	87	1	6	0	97	34	3	58	14	62	11	91	20	113	14	21	18	28	11	3	70	6	35	6	22	10	40	12	58	7	46	14	37	5	23	8	38	18	45	11	36	9	28	13	37
ENSG00000142619	8	19	13	9	4	11	8	2	16	4	0	11	15	17	9	12	10	22	18	13	8	24	20	7	22	8	8	10	21	3	12	12	18	16	6	16	23	9	22	9	17	15	30	14	24	2	9	11	17
ENSG00000266634	0	0	0	0	0	0	0	1	0	0	0	0	0	0	0	0	0	0	0	1	0	0	0	0	0	0	0	0	1	0	0	0	0	1	0	0	0	0	0	1	0	0	1	0	0	0	0	0	0
ENSG00000159339	22	45	18	32	23	32	25	24	12	18	14	25	13	39	7	37	70	20	79	49	14	90	173	20	30	21	11	30	21	37	38	33	27	108	29	25	48	40	89	21	28	61	48	28	43	18	38	23	88
ENSG00000276747	6	6	13	4	1	0	3	0	5	5	0	2	7	17	10	17	19	17	25	16	20	33	21	12	20	13	9	10	14	10	19	14	18	17	30	16	40	15	38	16	11	17	19	16	32	9	13	14	16
ENSG00000179051	1841	3009	3357	3583	1989	3179	2294	2532	3209	1805	2912	3224	1518	3160	1575	3805	4457	2517	2530	3355	1620	1167	2339	1165	1931	1084	1597	2908	2206	2164	2792	1627	3781	1613	1908	1840	3759	1902	3560	735	1771	3552	2974	3168	3222	1040	2536	2201	3585
ENSG00000227751	244	487	557	738	423	772	544	667	956	502	581	700	220	468	225	599	819	478	315	537	204	141	318	170	296	158	257	423	303	304	472	266	635	212	276	267	565	253	488	172	299	538	477	467	528	146	342	314	522
ENSG00000074964	2671	4911	5228	3815	2543	3177	3383	1548	3738	2409	3870	5912	2340	7049	2481	3918	3510	5341	2840	2763	1036	1557	1569	583	3113	1877	2819	4055	3355	2070	3889	3061	3092	1595	3378	2342	3471	2113	3678	1788	2540	1251	2341	2348	2994	1666	3068	2318	2953
ENSG00000236648	5	5	5	9	0	1	0	0	6	2	1	0	5	8	5	9	8	5	11	7	8	9	4	4	2	3	5	10	4	4	5	8	5	4	3	7	9	5	13	6	0	25	13	2	11	3	9	3	9
ENSG00000117148	12	11	7	25	8	1	2	2	14	17	4	10	13	31	14	21	22	23	31	25	12	34	14	6	28	9	14	22	33	10	9	23	20	9	27	17	46	21	44	25	17	31	63	18	48	11	20	13	19
ENSG00000284653	5	11	6	1	0	0	0	1	1	1	0	1	4	12	5	11	21	4	7	26	15	14	41	11	1	2	2	2	8	10	7	11	8	6	8	5	10	8	14	2	3	19	18	12	17	4	25	5	15
ENSG00000261781	1	1	0	0	0	0	0	0	0	0	0	0	0	1	0	1	1	2	1	4	1	2	0	0	1	1	0	2	1	3	0	0	1	0	1	0	2	2	2	3	0	2	2	0	0	0	2	0	1
ENSG00000117154	49	115	103	69	48	38	28	31	116	38	5	89	35	156	56	70	85	124	78	137	32	82	47	22	130	40	67	75	81	27	119	40	128	31	79	54	108	31	86	33	67	81	90	50	81	26	55	43	72
ENSG00000280222	2	2	1	3	0	3	0	0	4	5	0	2	1	2	1	1	3	6	2	0	1	8	0	0	6	2	5	7	5	0	3	0	0	3	5	1	5	2	3	0	2	5	4	2	6	4	1	0	2
ENSG00000230035	2	0	0	1	0	0	0	0	0	0	0	0	2	2	1	4	2	3	3	3	1	4	1	2	2	1	7	2	0	0	0	0	1	0	2	2	3	0	1	0	3	1	1	0	2	2	1	1	4
ENSG00000225387	3	0	0	0	0	0	0	0	0	0	0	0	0	3	0	0	3	1	1	0	0	4	0	0	0	1	0	1	0	1	2	0	1	1	0	1	2	0	1	0	0	2	0	0	1	1	0	0	2
ENSG00000179023	22	80	128	136	57	13	12	6	10	114	68	115	37	95	15	66	32	45	46	56	33	62	107	24	184	18	41	40	33	11	28	18	33	5	23	4	11	10	50	6	11	22	35	13	43	6	96	25	121
ENSG00000235282	0	0	0	0	0	0	0	0	0	0	0	0	0	0	0	0	0	0	1	1	0	0	0	1	1	0	0	0	0	0	0	1	1	0	0	1	0	0	1	0	1	1	1	1	0	0	0	1	0
ENSG00000225478	0	0	0	0	0	0	0	0	0	0	0	0	0	1	0	0	0	0	0	0	0	0	0	0	0	0	0	0	0	0	0	0	0	0	1	0	1	0	0	0	0	0	1	0	0	0	0	0	0
ENSG00000009709	29	21	26	5	1	0	0	0	8	7	0	2	79	104	18	25	45	29	51	20	15	74	34	15	18	25	10	32	26	17	19	32	25	26	20	35	53	29	56	23	22	39	53	27	54	11	21	30	33
ENSG00000179002	8	7	3	0	0	1	0	0	1	0	1	1	5	7	3	4	8	8	9	2	2	10	5	5	1	2	2	2	6	3	3	2	7	3	2	1	4	3	4	5	6	9	8	3	7	7	3	3	3
ENSG00000159423	187	349	224	717	186	417	269	301	239	116	267	268	124	242	130	414	389	311	240	589	225	66	235	95	183	76	97	415	307	199	242	125	264	147	192	176	376	199	477	66	231	299	501	344	569	64	317	139	436
ENSG00000265606	0	0	0	0	0	1	0	0	0	0	0	0	0	1	0	0	1	0	1	0	0	1	0	0	0	0	0	0	0	0	0	0	1	0	0	0	1	0	0	0	0	0	0	0	0	0	0	0	0
ENSG00000221662	0	0	0	0	0	0	0	0	0	0	0	0	0	1	1	0	0	0	0	1	0	0	1	0	0	0	0	0	0	0	0	0	0	0	0	0	0	0	0	0	0	0	0	0	0	0	0	0	0
ENSG00000169991	259	449	465	567	244	538	364	682	529	328	472	611	203	668	265	682	847	484	603	813	416	264	539	385	329	238	339	463	358	328	388	280	380	483	522	491	741	367	654	175	386	677	501	434	566	168	950	368	986
ENSG00000272084	391	270	268	280	234	604	244	362	423	219	617	407	314	324	318	270	668	279	375	321	144	286	206	129	154	199	107	258	175	253	214	502	309	219	192	263	234	205	306	278	209	295	292	240	326	182	213	392	335
ENSG00000127481	6544	4265	3590	3316	3138	4761	2624	3440	3304	1728	6755	4616	5341	5738	4267	4114	6382	3252	5183	4290	1573	5383	2776	1718	2205	3741	2180	3612	2889	2834	3041	4768	2843	4133	2791	3779	3208	3475	4495	2114	3038	4313	2471	3896	3520	3426	2871	5858	4354
ENSG00000230424	1107	1290	1310	1278	1027	1151	813	772	1170	609	1322	1307	812	1497	678	1358	1509	1093	999	1324	527	649	684	472	739	452	526	876	708	634	945	903	1475	599	760	748	1239	599	1220	399	780	1024	1006	1036	1198	477	868	855	1073
ENSG00000127463	1130	1341	1364	1373	1044	1122	817	791	1199	587	1379	1323	826	1528	666	1435	1480	1115	1061	1385	579	662	720	512	787	461	561	930	747	642	982	864	1582	593	789	741	1338	622	1317	387	844	1070	1033	1102	1224	476	883	861	1158
ENSG00000053372	1138	754	1094	1294	761	1393	704	768	1386	444	2067	989	1041	959	1000	886	1371	1051	1088	869	547	912	660	395	699	570	523	717	632	799	1068	1345	2278	521	384	639	1100	626	871	670	621	868	1177	1207	1135	497	660	1043	850
ENSG00000286064	87	37	55	99	64	68	13	30	28	10	170	41	79	60	57	29	74	49	61	33	12	91	29	11	30	35	19	25	20	34	47	99	49	33	15	39	55	31	37	30	34	40	35	44	30	51	44	80	20
ENSG00000211454	1995	390	397	431	439	1631	383	690	424	218	2807	574	1341	544	1503	262	1176	326	1040	308	164	1655	120	223	210	866	162	334	332	828	364	2080	276	550	198	618	279	622	334	816	239	316	239	660	219	922	195	2199	140
ENSG00000162482	6657	1325	1591	2453	1183	5786	1897	4011	2318	1313	10346	2697	4212	2251	4825	1619	3211	1611	3559	1825	759	4029	576	1557	1030	3318	670	1997	1845	3193	1422	6263	1501	1197	879	1854	1471	2347	1387	2968	1072	1586	1207	3285	869	2232	1010	7445	546
ENSG00000270728	89	39	65	43	32	52	47	26	36	19	126	52	48	48	55	34	46	35	41	16	14	55	5	14	23	52	26	37	31	33	32	75	30	32	25	35	43	30	40	40	33	29	22	42	22	40	35	58	20
ENSG00000053371	2440	1506	1697	2189	1084	2176	1641	1854	2007	1126	3916	2169	1682	1704	1972	1815	2367	1407	1426	1395	541	1529	616	677	873	1146	619	1522	1177	1372	1125	2455	1209	728	1125	983	1383	1080	1375	1003	908	1171	952	1613	1017	1059	951	2156	772
ENSG00000200403	5	5	3	0	2	7	5	2	3	2	10	2	4	3	0	1	2	5	1	0	0	7	1	1	0	4	1	6	1	3	2	3	2	4	1	1	2	2	4	0	1	2	2	3	2	1	3	1	1
ENSG00000040487	693	394	337	352	218	554	272	306	402	272	925	469	501	370	585	373	837	270	519	356	180	706	227	162	208	356	144	229	197	359	264	746	342	344	285	347	275	296	400	354	265	363	256	388	373	425	242	702	314
ENSG00000077549	6907	8167	6999	9680	5801	8517	6540	7965	10357	4655	10511	8980	5190	8413	5490	9137	11278	7877	6744	8583	4300	4604	5367	4921	5557	3647	4295	7152	5750	5114	6707	6165	8016	5559	4829	5464	7822	4637	8714	3332	5985	7895	6705	9033	8641	2961	5961	7266	7718
ENSG00000240490	1	2	1	1	1	1	1	0	4	0	0	0	4	3	1	0	8	3	1	2	0	2	1	1	3	3	1	0	1	1	0	2	1	0	2	1	3	0	0	2	0	3	2	1	1	1	2	0	3
ENSG00000173436	3651	3777	4421	5817	3122	4360	4146	3800	5648	2878	6050	5228	2552	4964	2888	4972	5235	4445	3482	4421	2191	2457	2549	2213	3345	1761	2491	4061	3504	2588	3961	3094	4692	2132	2617	2439	4465	2352	4411	1809	3182	3481	4128	4690	4804	1570	3295	4211	3477
ENSG00000201609	0	0	0	0	0	0	0	0	0	0	0	0	0	0	0	0	2	0	0	0	0	0	0	0	0	0	0	0	0	0	0	0	0	0	0	0	1	0	0	0	0	0	0	0	0	0	0	1	0
ENSG00000235185	8	4	3	7	2	2	6	3	7	1	3	5	0	8	4	4	8	7	3	4	1	6	1	0	3	1	1	4	8	2	5	3	6	1	0	3	9	0	3	0	2	4	2	5	3	3	2	4	8
ENSG00000158747	16980	14434	17639	17900	10759	16755	14444	12144	19072	10962	29608	22809	12647	17045	13870	14374	18448	16430	15476	15874	7063	12199	8931	6409	9251	9577	7295	11639	9433	8706	12441	14738	14094	7492	10434	8410	12272	8035	14010	11279	9875	6999	11413	10076	12385	7611	14014	19190	11494
ENSG00000270136	7122	6035	7590	8598	4941	6473	6157	5172	8123	4474	12213	9553	5145	7470	5409	6516	7243	7028	6139	6505	2869	4660	3610	2620	4237	3582	3358	5197	4332	3680	5380	5655	6049	2896	4041	3335	5325	3318	5888	3455	4234	3403	4875	4900	5212	3036	5401	7449	4736
ENSG00000226396	44	40	44	21	18	26	20	25	25	14	34	35	40	45	21	34	75	38	22	33	11	26	15	19	36	18	12	27	29	25	27	45	56	15	18	27	39	28	53	51	46	39	39	27	24	19	20	41	32
ENSG00000158748	13	10	15	8	2	18	6	15	1	14	2	3	8	34	14	78	60	8	18	22	11	28	11	26	12	14	8	8	6	14	22	17	13	16	14	10	20	14	24	13	12	50	21	14	20	8	13	12	17
ENSG00000162542	770	1327	1211	1357	819	1151	1008	910	974	745	1106	1782	697	1842	615	1285	1871	1200	882	1258	475	700	687	370	709	480	613	1186	900	688	928	813	823	803	977	908	1267	724	1480	484	683	833	906	1117	1287	478	1093	788	1235
ENSG00000178828	201	1073	707	540	148	487	770	316	774	476	441	981	145	555	192	851	165	312	1062	1235	333	237	347	43	336	214	294	754	364	265	309	169	1004	293	582	241	884	283	918	61	143	173	421	610	571	84	527	289	1035
ENSG00000235434	178	965	613	476	134	441	689	285	680	431	411	888	133	498	175	765	129	280	944	1086	307	209	312	40	295	190	258	661	325	241	275	155	876	264	526	210	782	257	825	48	122	155	378	546	503	73	470	260	935
ENSG00000169914	662	625	492	601	353	596	315	344	351	229	666	612	430	646	381	362	578	352	645	471	175	489	378	94	285	327	303	294	291	377	363	467	478	376	290	383	483	364	586	184	270	358	351	564	486	271	246	476	437
ENSG00000188784	13	3	0	2	0	20	0	2	3	1	8	0	3	2	2	2	6	3	31	1	0	3	1	2	0	8	1	0	3	11	2	2	2	0	3	4	5	16	7	6	2	0	4	2	1	1	1	3	1
ENSG00000242688	0	0	1	0	0	0	0	0	0	0	1	0	0	0	0	0	0	0	0	0	1	1	0	0	1	0	1	0	2	0	0	0	0	1	0	0	0	0	1	1	0	0	2	0	0	0	2	0	1
ENSG00000188257	26995	11797	4766	14061	389	111056	12802	84019	11625	8810	44285	993	15302	601	13834	11298	14447	1607	53757	31974	18057	1133	14097	6468	5318	23693	2849	7265	7266	41482	1127	23640	11962	5307	6655	8756	13002	46990	35137	9000	4220	8265	6968	16539	4919	9081	7528	30684	20520
ENSG00000127472	22	11	17	11	17	18	7	10	8	12	11	17	16	35	13	47	88	19	34	31	17	28	16	19	9	15	6	21	10	29	9	16	15	16	21	42	26	36	49	10	25	89	33	38	35	13	16	22	24
ENSG00000117215	16	91	279	34	9	644	180	622	25	344	124	14	15	56	56	1373	2157	11	53	217	180	208	290	896	5	10	25	126	40	339	88	104	212	2328	294	424	343	298	428	13	65	1518	80	207	249	100	221	120	301
ENSG00000158786	5	5	0	49	1	0	10	3	11	0	1	14	4	9	3	7	7	8	7	4	4	7	13	1	21	2	33	5	8	5	6	4	8	4	10	8	8	3	9	5	3	7	13	1	15	2	3	5	10
ENSG00000227066	6	1	4	0	0	1	0	2	1	0	1	0	3	4	1	2	7	1	2	5	2	4	0	2	3	0	0	4	0	0	0	2	7	1	2	3	0	2	9	1	6	5	1	4	3	3	1	2	0
ENSG00000187980	3	7	11	4	0	2	3	3	4	3	3	2	8	6	3	8	31	4	10	10	7	11	1	7	6	6	3	8	3	4	1	4	5	9	3	14	9	20	9	9	6	12	7	7	11	2	8	10	9
ENSG00000225986	12	45	37	26	15	17	15	10	25	17	17	20	7	26	15	62	36	64	19	39	11	3	15	12	31	10	35	7	25	11	19	7	43	6	23	16	62	13	31	9	24	19	23	17	23	7	25	7	23
ENSG00000162543	109	555	327	372	201	127	183	139	421	181	74	233	40	200	82	395	113	545	89	271	119	24	71	26	184	44	292	92	180	81	163	64	345	28	200	90	471	81	267	75	204	62	172	179	135	67	191	83	162
ENSG00000228105	0	0	0	1	0	0	1	0	0	0	0	0	0	2	0	1	4	0	1	1	0	1	0	0	0	0	0	0	1	0	0	2	0	0	0	0	0	0	0	2	0	1	0	1	0	1	0	0	0
ENSG00000284710	0	0	0	0	0	0	1	0	0	0	0	0	0	2	0	1	0	0	0	0	0	0	0	0	0	0	0	0	3	0	3	0	0	0	0	0	1	1	0	1	0	0	0	0	0	0	0	0	0
ENSG00000158816	26	17	21	56	38	11	11	18	42	12	17	12	25	42	15	44	99	29	34	29	15	27	7	15	20	15	72	20	35	13	23	20	28	41	39	29	31	5	35	19	24	56	42	24	31	17	34	21	34
ENSG00000226664	12	8	11	13	9	8	2	11	14	4	16	2	17	15	9	25	76	12	12	16	2	15	3	9	3	7	23	8	12	6	15	8	10	14	16	14	20	2	22	13	12	33	17	9	10	3	15	11	11
ENSG00000236963	18	17	6	24	4	0	0	1	7	7	3	3	27	33	17	21	29	12	27	16	12	39	20	6	15	26	9	17	8	12	14	19	11	19	12	13	20	11	31	7	19	36	45	11	28	11	16	15	23
ENSG00000226487	1	0	0	0	0	0	0	0	0	0	0	0	0	0	0	1	0	0	0	0	0	0	0	0	1	0	0	0	0	0	0	0	0	0	0	0	0	0	0	0	0	0	1	0	0	0	0	0	0
ENSG00000284641	9	2	2	0	1	3	0	0	0	1	4	1	1	2	2	2	0	2	3	0	0	4	1	0	0	4	1	1	1	0	1	2	2	4	2	0	1	4	4	3	2	0	1	0	0	2	0	5	2
ENSG00000284743	7	1	0	0	0	6	0	1	0	2	10	0	2	3	5	1	2	2	1	0	0	5	0	2	0	3	0	0	0	1	1	3	2	1	0	2	0	2	1	4	0	2	0	1	0	5	1	2	0
ENSG00000162545	10177	7149	10306	6738	4057	5963	5413	3412	8417	7050	15662	16503	6346	9252	7113	5562	4120	6459	5282	3517	1257	6432	888	1887	3614	4049	3229	2643	2885	4028	4556	6536	3184	3093	4922	2259	3758	2837	2442	2569	3442	1462	1004	2830	876	3079	3078	8254	1562
ENSG00000090432	755	1002	1089	1342	858	916	767	784	1053	662	1390	1347	570	986	587	940	1011	838	660	852	421	604	618	492	711	365	386	556	424	517	660	628	758	468	623	388	892	384	746	340	753	649	713	887	775	290	588	729	655
ENSG00000215520	0	0	0	0	0	0	0	0	1	0	0	0	1	1	0	0	0	0	0	0	0	1	0	0	0	0	0	1	1	0	0	0	0	0	0	0	2	0	0	0	0	0	2	0	1	0	1	0	0
ENSG00000183114	8	5	7	1	3	1	0	0	11	1	17	10	9	10	8	11	17	7	13	5	4	5	9	3	8	3	2	3	1	6	4	12	12	4	2	6	3	8	9	6	6	5	3	6	5	1	5	8	4
ENSG00000158825	1358	936	165	1891	455	1531	356	858	2015	1310	4339	1669	1936	1717	672	623	431	892	665	908	539	777	1244	340	535	948	992	440	1080	578	910	1638	661	804	694	453	396	266	963	513	682	435	666	770	1084	751	712	1799	1285
ENSG00000158828	4473	3181	3256	3175	2253	3104	2450	2386	4197	2414	6426	6234	2679	4596	2896	3576	3017	3128	2805	2924	1256	2634	1420	1465	2089	2097	1539	2095	1867	1856	2272	2805	1350	1588	2717	1487	2231	1512	2590	1526	1790	1615	1288	1975	1667	1725	2690	3830	2068
ENSG00000284005	475	322	317	271	216	163	197	215	416	183	850	751	245	450	280	293	212	280	261	271	88	289	143	154	150	192	160	193	166	162	228	268	55	138	260	115	129	146	258	93	147	161	89	182	87	135	266	353	186
ENSG00000117242	3847	3052	3123	3759	2287	3853	2729	2771	4668	2484	5978	5530	2452	4177	2709	3821	3649	3511	2930	3532	1637	2249	1782	1467	2169	1830	1596	2264	2025	2026	2434	2702	2643	1574	2615	1727	2892	1683	3180	1754	2050	1955	2068	2563	2557	1562	2704	3508	2655
ENSG00000244038	4347	5975	5488	8654	4124	7192	4856	5770	7589	3403	8559	6607	3284	5542	3643	7071	6454	5597	5180	8077	4266	2493	4896	2756	4139	2275	3069	4310	4134	4007	4442	3871	8929	2565	3800	3054	7165	3588	7977	1776	4193	4258	5445	7036	6448	1873	4277	4866	6964
ENSG00000117245	122	50	42	25	27	55	20	43	32	5	32	27	32	51	38	63	113	41	118	73	27	103	35	37	35	33	20	43	31	35	32	47	30	48	40	64	69	26	61	32	35	64	68	59	57	60	40	86	46
ENSG00000235432	1	0	1	0	0	0	0	0	1	0	0	0	0	2	1	0	0	1	0	1	0	1	0	2	1	1	0	0	0	0	0	0	0	0	0	0	1	1	1	0	0	0	3	0	1	1	0	0	0
ENSG00000189410	13	5	16	0	0	2	0	0	2	0	0	1	12	14	6	12	8	7	7	13	6	18	6	2	8	3	3	5	5	6	12	10	6	7	7	14	6	6	10	8	10	3	9	5	7	3	8	9	4
ENSG00000233069	0	0	1	0	0	0	0	0	0	1	0	0	0	1	0	0	2	0	3	1	0	0	0	0	0	2	1	0	0	1	0	0	1	1	0	1	0	1	1	0	2	1	1	0	0	1	1	0	0
ENSG00000127483	5931	4628	4879	5273	4346	4368	2932	2962	2653	2302	6819	5930	3398	5242	3660	4254	5977	2840	4496	3749	1570	3246	2180	1227	2362	2192	1673	3234	2706	2561	2701	4023	2661	2991	2807	3037	4023	2662	4485	1027	2311	3719	2559	4081	3164	2728	2814	4472	3543
ENSG00000075151	1888	3407	2787	3130	2609	1909	2348	1324	3283	1467	2419	4008	1926	5012	1381	3547	3403	3900	2090	2737	1206	2134	1794	943	2372	1247	2067	3073	3018	1268	2880	1881	2960	1775	2074	1892	3130	1404	2908	959	2719	2413	1958	2035	2444	1303	2511	2160	2805
ENSG00000251914	0	1	0	0	0	0	0	0	2	0	0	0	0	0	0	0	0	1	0	0	0	0	1	0	0	0	0	0	1	0	0	0	0	0	0	0	0	0	0	0	1	0	1	0	0	0	0	0	1
ENSG00000221808	1	0	0	0	1	0	0	0	0	0	0	1	1	0	0	0	0	1	0	0	0	0	1	0	0	0	0	0	0	0	0	0	0	0	0	0	0	0	0	0	0	0	1	0	0	0	0	0	0
ENSG00000233072	3	6	0	4	1	3	3	2	5	5	0	2	3	6	3	3	7	9	1	4	1	1	1	1	1	1	1	1	0	0	1	5	5	4	4	0	0	0	3	3	5	5	2	1	2	4	4	4	5
ENSG00000236073	0	3	0	0	0	3	0	0	0	0	0	1	1	1	0	0	1	0	0	0	0	1	0	0	1	0	1	0	1	0	2	1	0	0	0	2	0	0	0	2	3	0	0	0	0	1	1	0	1
ENSG00000235112	7	4	3	0	2	3	2	1	1	2	4	4	5	8	1	3	13	12	5	2	1	4	4	1	7	3	5	9	6	2	12	6	0	4	2	5	3	1	8	4	3	5	5	2	6	5	2	3	10
ENSG00000287192	3	4	7	4	3	4	13	0	5	3	1	7	1	13	2	9	5	7	3	7	0	6	2	0	4	3	7	5	6	2	7	1	7	4	6	2	3	1	7	0	3	2	6	4	9	3	4	1	1
ENSG00000117298	5831	3949	4189	4982	3734	4938	3749	3658	7154	4267	9018	8970	4808	7634	4163	5045	6092	4308	4471	4942	2789	5354	4265	2090	3213	3059	3055	3315	2759	2869	4632	4309	3385	2809	2928	2731	3643	2613	4444	2379	3627	3703	2431	3401	3605	2477	3285	5492	5248
ENSG00000236936	9	1	3	3	0	6	3	1	0	0	1	4	5	11	6	1	6	4	0	1	0	9	3	3	1	4	4	7	3	2	5	3	1	9	1	4	1	10	3	7	3	4	2	1	4	5	1	4	3
ENSG00000231105	13	20	26	62	51	35	26	31	63	17	38	24	24	52	28	28	91	44	27	49	17	51	34	14	23	20	19	31	29	18	33	29	20	31	12	41	39	22	32	31	35	67	31	23	39	27	25	27	56
ENSG00000236216	1	2	7	0	0	2	0	0	0	0	1	1	0	0	3	5	1	2	3	3	1	2	2	1	1	2	1	3	0	1	4	1	2	2	2	2	5	1	6	1	3	5	4	3	6	0	1	0	5
ENSG00000228823	0	1	0	0	0	0	0	0	0	0	0	0	3	0	0	0	0	0	0	0	0	1	0	0	0	0	0	0	1	0	0	0	0	0	0	0	0	0	1	0	0	0	0	0	0	0	0	0	0
ENSG00000236009	0	0	0	0	0	0	0	0	0	0	0	0	0	0	0	0	0	0	0	0	0	1	0	0	0	0	0	0	0	0	1	0	0	0	0	0	0	0	0	1	0	1	1	0	1	0	0	0	0
ENSG00000227001	21	30	34	30	20	12	29	14	6	5	17	19	21	27	14	42	22	26	7	18	9	5	17	4	14	11	11	18	10	12	12	6	4	10	15	21	41	6	33	2	32	16	9	28	30	7	25	18	32
ENSG00000187952	62	82	90	80	75	46	62	81	81	50	75	132	54	89	58	107	71	67	116	125	99	36	199	54	63	40	44	46	50	51	57	55	50	72	94	57	75	51	143	17	93	67	58	78	76	33	96	56	161
ENSG00000186543	2	2	2	4	0	0	0	0	0	3	0	1	2	4	1	2	2	2	2	1	1	3	2	1	1	2	1	0	0	0	1	1	0	0	1	2	0	3	4	1	1	2	2	3	1	3	4	2	1
ENSG00000142794	166	340	284	709	481	174	178	139	133	102	218	310	165	260	214	450	353	374	277	398	195	110	197	68	143	189	265	211	156	182	243	221	125	190	146	196	358	177	316	102	228	332	296	385	485	153	316	268	324
ENSG00000176378	1	3	1	1	0	0	0	0	2	0	0	3	0	3	0	2	0	2	1	0	0	0	0	0	0	2	6	4	3	1	0	2	1	0	2	0	5	0	2	2	0	3	4	3	1	1	1	0	0
ENSG00000162551	73	67	47	97	40	264	224	171	95	86	138	50	108	88	68	316	515	102	394	258	306	191	1195	158	82	76	75	110	50	134	101	57	179	854	77	304	314	169	421	50	99	341	219	251	284	38	195	171	933
ENSG00000233431	3	5	3	1	0	6	1	0	0	5	2	5	2	2	1	3	4	2	2	1	3	2	7	0	3	5	0	1	1	3	1	3	6	35	5	6	5	1	8	3	5	1	4	1	0	5	3	3	4
ENSG00000076864	3462	3688	3308	2399	1998	3986	1991	2211	1953	955	5343	3995	2791	2629	2308	1895	1686	1909	1085	1210	466	2031	350	694	1538	1472	838	930	945	2575	1909	3469	2051	1534	1833	1601	1789	1454	2053	1373	2116	728	1361	1638	1240	1524	990	3240	1337
ENSG00000090686	1473	1800	1797	2079	1424	1760	1311	1464	1413	894	2399	2044	1241	1917	1229	1799	2844	1226	1352	1972	825	1027	1464	723	1010	849	694	1373	1166	1082	1186	1343	1330	1084	1233	1440	1975	1035	2095	549	1103	1904	1398	1762	1796	876	1233	1619	2039
ENSG00000231978	1	1	1	0	0	0	0	0	0	0	1	0	0	1	2	0	1	1	0	0	0	0	0	1	0	1	0	1	0	0	1	2	0	0	1	1	1	0	1	1	1	1	0	1	1	1	3	0	0
ENSG00000187942	890	1756	1014	705	622	1275	1233	844	1987	797	871	1453	758	1405	907	1536	2218	1813	725	1661	566	493	1564	390	802	291	314	661	395	743	1108	1011	1606	419	855	1162	1327	720	1459	705	1135	953	1305	772	1786	359	1071	1000	1996
ENSG00000142798	3787	6621	3578	2272	2121	3345	3297	2082	4326	1992	2958	4653	3294	6205	3354	5600	6255	5894	2907	5538	1977	2604	5551	1493	3051	1416	1433	2439	1661	2322	3908	3111	4500	1857	2939	4505	5033	2865	5873	1929	4360	3327	3811	2938	5211	1953	3460	3836	8144
ENSG00000232037	2	11	6	0	0	0	0	0	0	0	0	0	0	10	2	2	5	8	6	5	4	2	1	3	4	2	2	5	7	1	1	2	2	1	0	1	10	0	1	4	3	5	4	6	8	2	6	0	2
ENSG00000283234	3	6	3	2	0	5	1	2	0	0	0	1	2	7	3	9	37	5	4	7	1	4	3	3	2	1	1	1	1	2	2	1	1	1	3	2	4	4	5	2	4	6	2	1	7	1	5	1	7
ENSG00000219073	74	29	8	161	129	34	139	4	128	28	70	111	63	125	15	171	25	115	48	46	7	77	13	5	36	37	42	211	39	15	37	30	29	13	11	19	83	46	52	45	184	18	46	23	23	14	18	26	23
ENSG00000285959	272	222	236	403	317	231	389	173	283	125	403	481	222	453	160	414	466	302	188	240	51	249	78	57	142	138	134	320	152	123	190	194	139	203	187	254	386	160	285	132	367	220	185	157	196	143	212	212	208
ENSG00000273610	5	0	1	2	5	1	11	0	3	1	0	1	1	8	2	11	2	6	3	1	0	3	0	0	1	1	3	2	1	0	0	1	5	0	0	1	4	4	2	3	6	0	1	1	1	0	1	1	2
ENSG00000201919	4	0	0	0	0	0	7	0	3	0	0	4	1	4	2	4	0	5	2	1	0	2	0	0	0	1	1	4	0	0	0	3	2	0	1	0	2	2	1	3	4	1	1	0	0	1	2	0	1
ENSG00000142789	18	10	7	51	51	15	86	0	24	5	17	51	19	53	8	45	6	41	18	23	0	30	2	0	15	11	9	41	11	3	25	11	12	6	6	9	26	23	27	11	45	6	12	5	10	9	10	8	5
ENSG00000278124	1	0	1	3	4	3	4	0	3	0	0	2	1	1	1	6	2	3	0	1	0	4	0	0	3	1	2	4	1	1	0	0	1	0	0	1	4	1	2	1	3	0	0	0	0	0	1	0	1
ENSG00000201273	2	0	0	2	3	0	5	0	2	0	0	2	1	0	1	1	1	1	0	1	0	2	0	0	2	1	0	2	0	0	0	1	0	0	0	1	1	2	1	1	1	0	1	0	0	1	0	0	1
ENSG00000228397	54	47	60	60	32	52	45	52	27	25	86	75	40	69	25	59	98	33	33	48	16	38	26	19	30	25	15	32	33	30	37	34	38	59	57	68	133	30	71	17	38	54	36	46	42	31	53	62	63
ENSG00000218510	225	257	326	249	176	251	211	249	197	122	394	402	177	340	191	271	560	185	170	246	70	179	93	73	115	116	105	184	147	133	150	209	140	262	254	330	403	153	276	125	175	260	169	177	205	161	234	248	257
ENSG00000070831	7703	6660	7386	11633	7233	9086	7640	7417	9950	5226	14115	11381	5506	8010	5584	7600	8647	6681	6696	7111	3674	5002	4150	4084	4882	4082	4272	6795	5525	4638	6126	5983	7606	4624	3967	4394	7358	4149	7048	2433	5199	5942	5359	8096	6279	3084	5124	7863	6162
ENSG00000285752	764	679	860	1233	660	950	790	776	793	434	1719	1159	516	859	566	946	1030	565	699	773	405	540	480	405	531	380	434	667	589	418	549	580	849	574	533	581	997	439	793	185	526	700	626	838	709	315	605	788	751
ENSG00000285794	77	80	125	106	59	79	88	117	84	47	158	143	53	85	66	84	140	70	44	95	13	53	34	31	35	30	29	63	48	40	46	54	46	85	86	91	145	53	82	48	58	82	49	49	63	38	84	76	86
ENSG00000230068	46	51	18	12	14	30	11	17	25	15	22	20	35	48	28	38	127	65	35	43	4	50	12	21	17	40	17	30	23	17	23	49	20	21	18	57	37	27	28	28	42	53	45	22	47	29	37	41	50
ENSG00000271428	4	3	2	5	2	1	2	1	1	3	1	3	7	1	4	0	8	5	3	2	0	4	2	1	3	2	1	2	2	1	2	3	0	1	2	5	4	4	2	5	2	3	0	2	1	4	1	3	0
ENSG00000162552	362	592	533	340	281	532	278	250	231	106	500	246	307	187	220	224	322	221	503	502	245	173	1037	191	308	212	142	173	115	344	226	347	236	156	214	219	225	332	445	299	277	162	244	237	215	143	322	487	679
ENSG00000285873	45	86	50	45	22	53	28	21	25	14	51	26	27	36	28	34	38	30	63	70	19	33	87	19	39	19	27	34	16	45	49	40	35	18	39	39	33	44	42	40	43	24	35	30	36	17	39	49	60
ENSG00000266564	0	0	0	0	0	0	0	0	0	0	0	2	0	0	0	0	0	0	0	0	0	0	0	0	0	0	0	1	0	0	0	0	0	0	2	0	0	0	2	0	0	0	1	0	0	0	0	0	0
ENSG00000234397	1	1	0	0	1	0	1	0	1	0	0	0	0	1	1	0	0	1	1	1	0	1	0	0	0	0	0	0	0	0	0	0	0	0	0	0	3	1	1	1	0	0	1	1	1	2	0	0	0
ENSG00000279625	0	0	1	0	1	0	0	0	0	0	0	1	0	1	1	0	1	0	1	1	1	0	0	0	0	1	0	1	0	0	0	0	0	1	1	1	2	0	0	0	0	0	0	1	0	0	0	0	1
ENSG00000184677	1439	1026	915	884	729	1343	849	1012	734	430	1938	1271	944	1179	879	1049	1958	720	1300	1223	414	953	581	424	595	691	391	834	659	788	769	935	676	960	708	1029	982	793	1259	428	669	1254	697	1010	1000	776	698	1377	1034
ENSG00000237200	29	20	17	6	10	16	8	10	4	2	31	13	19	27	7	13	20	8	18	17	2	16	7	4	8	8	7	12	8	3	10	11	7	13	7	18	8	9	22	7	9	11	9	15	5	13	5	20	17
ENSG00000070886	20	14	8	0	0	3	1	1	4	1	1	4	17	16	20	27	45	25	17	25	20	22	13	9	6	6	11	22	11	8	12	20	13	29	9	15	16	10	33	11	8	13	19	25	26	12	12	25	16
ENSG00000276835	0	0	0	0	0	0	0	0	2	0	0	0	0	0	0	0	0	0	0	0	0	0	1	0	0	0	0	0	0	0	0	0	0	0	0	0	0	0	0	0	0	1	0	0	0	0	0	0	0
ENSG00000173372	2070	1956	1483	3973	2854	8634	4828	9913	4561	1486	5516	3807	2558	2036	2868	4304	8470	2824	4408	6506	2565	703	3519	3202	1917	1517	998	3287	1606	3201	1534	2456	1558	11868	2923	6270	5082	4705	6331	1647	1829	3649	2655	7081	5751	1096	2410	3436	4192
ENSG00000159189	3810	3009	3010	5618	4071	10428	6446	12704	6448	2315	7242	5379	3485	3030	4507	7014	11329	4090	7836	9818	4264	998	4656	4823	3365	2358	2096	5357	2811	5321	2438	3711	3087	18828	4735	9861	8364	7166	10723	2033	3053	5393	3845	10966	8298	1577	3724	4998	5518
ENSG00000173369	1867	1631	1526	3841	2580	8075	4633	10058	4689	1557	4124	3604	1915	1604	2456	3734	6667	2729	4179	6685	2305	490	3120	2293	1654	1277	1044	3107	1535	3059	1285	1959	1685	11588	2571	5577	4649	4175	6296	1011	1366	2545	2104	6410	4869	839	1872	2424	3807
ENSG00000133216	2363	4096	4540	5405	2651	3422	2644	2856	3475	1857	2880	4259	2446	5541	2181	4035	3271	4945	3822	4525	2249	528	2950	989	2859	1896	2478	4810	3644	2350	3833	2280	4440	693	3272	2084	6064	2950	4613	1720	2304	1864	4116	4098	4880	1283	4030	2328	4610
ENSG00000265422	0	0	0	0	1	0	0	0	0	1	0	1	0	2	0	0	0	1	1	1	0	0	0	0	0	0	1	2	0	1	0	0	0	0	2	0	2	0	0	0	0	0	0	0	0	0	0	0	0
ENSG00000225952	6	7	1	2	3	7	8	1	7	0	1	4	5	10	3	2	4	26	3	3	2	1	2	0	2	2	2	8	0	2	4	6	2	2	3	3	6	3	6	10	1	4	3	3	5	3	8	4	2
ENSG00000264014	72	129	172	227	99	98	79	90	102	52	136	201	78	184	84	176	73	67	167	186	121	5	101	37	86	54	84	169	136	84	117	58	189	16	120	66	246	92	174	21	73	73	129	187	159	34	131	71	178
ENSG00000215906	2	1	2	1	1	0	0	0	0	0	0	0	5	4	4	3	4	2	7	5	0	18	1	3	2	0	2	1	7	2	1	2	2	5	1	2	6	4	7	6	2	1	4	2	9	2	3	2	3
ENSG00000227868	1	0	0	2	1	0	0	0	1	0	3	3	5	3	2	1	10	2	0	6	2	1	2	0	0	2	2	2	2	2	5	2	1	2	3	6	5	4	3	1	4	11	2	3	8	3	1	3	4
ENSG00000004487	1942	1560	2081	2520	1398	2053	1267	1623	1931	906	2975	2198	1321	1968	1371	1721	2110	1177	1474	1600	708	912	923	742	1139	974	796	1496	1257	1203	1380	1414	2001	822	1063	995	1764	1055	1599	581	1056	1536	1363	1991	1631	821	1117	1743	1544
ENSG00000240553	4269	2339	2719	3563	2217	4220	2251	3192	2850	1461	6634	3615	2835	2791	2689	2473	3263	1844	2615	2121	932	2506	1312	1194	1538	2277	1082	2014	1681	2103	1915	2752	2501	1619	1496	1647	2192	1888	2205	1159	1571	2210	1808	2906	2151	1513	1580	3595	2145
ENSG00000263793	0	0	0	0	0	0	0	0	0	0	0	0	0	0	0	0	0	0	0	0	0	0	0	0	0	0	0	0	0	0	0	0	0	0	0	0	0	0	0	0	0	0	0	0	0	0	0	1	0
ENSG00000266802	2	0	0	0	0	1	0	0	0	0	0	0	1	0	0	0	0	0	0	0	0	0	0	0	0	0	0	0	0	0	1	0	0	1	0	0	0	0	1	0	1	1	0	0	0	0	0	2	0
ENSG00000169641	6257	2291	1910	2500	1941	4452	1885	3008	1878	1178	8076	2920	4402	2629	3437	2122	3054	1829	3448	1585	740	4714	1226	1371	1218	4105	977	1647	1454	2300	1522	3342	1421	2349	1338	2001	1366	2238	1914	1743	1531	1997	1216	2822	1553	2152	1230	5004	1966
ENSG00000229010	6	4	1	1	2	9	3	0	2	0	12	1	7	5	5	2	10	12	6	1	0	19	1	7	0	10	2	4	2	2	1	5	1	6	3	7	2	5	5	10	3	2	1	2	0	10	1	12	2
ENSG00000206935	4	2	0	0	2	2	0	2	1	0	2	2	5	1	4	0	0	3	2	0	0	4	0	0	1	3	0	0	4	0	2	1	0	2	0	1	0	0	1	0	3	1	0	1	0	2	0	1	2
ENSG00000252578	3	2	0	1	0	7	0	2	0	0	0	0	3	3	3	1	1	2	0	0	0	4	1	1	1	4	1	0	1	1	1	3	0	4	0	1	2	1	1	1	1	1	0	1	1	3	0	3	0
ENSG00000179546	698	130	33	17	6	323	8	206	7	5	1162	2	561	8	636	11	539	26	137	6	4	568	12	212	4	297	0	2	2	321	14	695	220	187	0	91	6	66	25	320	77	205	46	169	65	299	0	746	11
ENSG00000215381	2	2	3	2	0	0	0	0	0	0	0	1	1	4	0	1	1	2	5	5	1	1	0	3	0	0	0	2	3	2	2	1	1	2	3	2	4	1	2	0	4	1	3	3	0	0	0	0	1
ENSG00000261326	188	178	190	74	183	214	120	123	85	46	242	216	123	208	95	88	232	77	113	115	46	137	82	23	72	65	37	126	89	75	104	211	44	115	72	131	46	94	145	31	80	122	62	93	104	123	90	164	128
ENSG00000284726	78	48	23	5	15	15	10	15	24	6	26	19	44	56	25	18	73	55	30	11	3	35	18	12	32	34	30	51	33	30	42	42	30	18	26	51	28	33	31	28	39	50	24	26	27	46	39	55	31
ENSG00000125944	2966	2846	3394	4640	2729	3755	2504	3196	3512	1617	4935	3400	2080	3133	2351	3669	3779	2459	2857	3082	1523	1333	1944	1592	2230	1370	1973	2527	2314	2256	2596	2546	4464	1605	1536	1977	3651	1904	3189	682	2010	3013	2705	4171	3100	1203	1913	2767	2973
ENSG00000125945	648	572	616	316	356	594	484	440	349	256	986	1120	442	640	349	363	444	241	377	320	162	345	282	248	308	245	117	263	242	262	199	387	155	270	478	391	393	245	306	104	194	333	185	356	246	221	215	462	284
ENSG00000249087	163	119	141	51	78	127	125	43	50	55	190	254	103	224	62	51	124	56	55	47	23	103	45	22	68	20	12	61	35	43	29	94	18	60	104	97	68	46	46	29	26	44	31	42	54	24	48	119	38
ENSG00000201405	13	14	10	5	3	10	10	2	2	2	24	21	6	15	3	7	3	5	3	3	0	9	3	1	5	0	0	2	2	1	0	8	0	3	5	2	3	3	3	1	4	2	0	4	1	3	0	6	1
ENSG00000271420	22	41	30	23	7	22	31	11	32	25	18	41	13	45	13	17	25	35	9	11	5	7	6	5	27	9	18	33	15	10	28	18	16	4	32	7	33	7	14	25	15	1	16	7	16	13	14	19	10
ENSG00000204219	2544	4127	4628	4452	2596	2127	3858	1281	3677	2244	3623	6305	1974	5365	1923	3666	1971	3717	1176	2191	754	1306	459	568	2464	986	1546	3603	2674	1273	3154	2396	2339	610	3210	1185	3056	885	2564	1479	1829	789	2077	1193	2015	1445	2568	2119	1570
ENSG00000232482	7	12	2	2	2	4	8	0	3	2	9	12	6	29	9	5	9	16	0	1	0	9	1	3	8	4	2	7	9	0	6	12	0	5	11	6	1	5	3	7	3	2	4	1	2	4	7	9	2
ENSG00000088280	321	1041	1212	1081	659	544	1718	355	992	447	438	1293	295	1077	263	1075	579	998	298	764	238	214	296	166	758	202	392	1268	728	266	763	392	487	211	831	369	931	231	733	180	721	369	531	259	603	230	793	318	564
ENSG00000007968	279	324	321	1113	239	410	498	259	918	226	611	580	267	559	190	685	290	576	247	534	218	237	278	109	524	140	481	656	726	219	461	268	1399	102	304	152	536	262	450	125	372	616	691	664	599	292	357	447	586
ENSG00000235052	9	15	7	12	7	8	11	8	10	6	12	15	11	23	8	9	29	11	7	13	0	11	3	2	8	2	6	6	8	9	10	8	10	4	11	3	10	6	6	5	3	7	7	6	5	9	3	10	7
ENSG00000117318	1439	2467	3078	2124	1427	2441	2986	2084	4950	740	3920	3531	1353	2129	1253	5015	1630	1690	1502	2124	960	1458	1133	1157	2279	841	1175	2452	2227	904	1223	1558	4674	1008	2521	1172	2553	880	1772	920	1748	1987	1692	1900	1998	739	1851	2357	2118
ENSG00000285802	8	6	2	4	0	1	6	4	1	2	2	2	7	11	8	11	28	12	10	12	2	7	3	10	10	5	7	16	5	7	6	12	5	8	8	8	14	4	20	8	7	30	21	5	11	7	14	6	10
ENSG00000197880	52	40	53	58	15	34	19	86	21	22	41	25	33	111	30	134	441	55	64	104	21	65	30	50	45	21	25	65	40	35	25	48	37	66	55	109	85	35	76	39	67	240	100	34	61	33	61	47	71
ENSG00000229239	5	0	3	1	1	1	0	4	5	0	0	0	0	2	1	2	13	3	2	6	0	4	3	0	5	2	0	2	5	0	3	2	2	2	1	5	2	4	10	0	2	3	8	3	4	2	6	5	5
ENSG00000142676	9171	9882	18322	19936	11401	16125	13658	20185	19804	9478	18552	19097	6701	12978	7713	15861	23705	11307	7768	13207	5135	6418	5831	11592	8026	4378	5934	10896	7490	7423	10212	10140	15933	5560	9416	8455	16910	6415	10522	7842	10008	14724	9228	10475	11242	5013	8768	11555	8912
ENSG00000236810	1577	1643	1677	1973	1212	1525	1056	1231	1458	872	2010	1812	1096	1806	1051	1602	1936	1342	1412	1502	710	1159	927	653	1001	885	770	1242	1033	892	1210	1303	1673	975	983	969	1570	859	1578	757	1055	1201	1188	1272	1370	677	1069	1454	1471
ENSG00000011007	1197	1260	1388	1800	1027	1186	880	1071	1234	706	1691	1493	829	1208	824	1422	1317	975	1107	1243	620	788	749	485	755	618	608	902	724	718	927	842	1480	746	800	626	1346	623	1275	348	841	933	878	1070	1000	478	818	1094	1164
ENSG00000057757	1113	1122	1227	1314	952	1069	706	886	1216	665	1590	1357	795	1131	699	1193	1631	1011	883	1051	533	569	610	519	784	431	485	697	572	689	886	819	1510	561	685	570	1187	536	959	449	796	932	842	969	1012	433	745	1029	756
ENSG00000011009	1934	2047	2132	2564	1670	2556	1926	2013	3884	1371	3461	2679	1597	2165	1666	2140	2254	2423	1779	1869	925	1372	1172	847	1717	957	1056	1617	1295	1427	2124	1691	2999	993	1196	982	1902	1033	1819	1086	1506	1469	1837	2253	2127	803	1489	1955	1668
ENSG00000117308	1603	3516	2502	3085	1632	2997	2364	1698	4436	2367	3363	3033	1300	2197	1422	2330	1275	2553	1756	3029	1577	1070	1864	289	1615	945	1478	1860	1817	1166	1628	1405	3107	813	1707	703	1806	1061	3665	757	1975	679	2438	2054	2581	645	1477	1676	3019
ENSG00000117305	1407	1333	1512	2820	1294	1560	1690	1178	2001	1163	2792	2737	1145	1718	1072	1482	1588	1186	934	1254	454	951	497	476	828	685	450	1248	1075	816	1136	1205	640	673	1131	739	1330	694	1067	752	683	862	911	1276	1022	634	988	1386	807
ENSG00000179163	3921	3920	3927	5855	3309	4708	5096	3996	6634	4237	9522	7413	3403	4691	2861	5944	4129	3599	3026	5099	5082	2699	3724	2854	4107	2294	2508	4706	3396	2476	2911	3489	2338	5241	3441	2448	3571	2574	8657	1218	2532	4203	2573	6883	6270	1624	2867	3905	2860
ENSG00000188822	25	48	89	82	27	242	78	254	32	117	77	29	23	223	21	489	1352	34	126	398	92	317	94	231	74	51	21	104	42	123	128	108	131	234	134	350	309	93	166	22	206	885	158	85	244	161	213	174	258
ENSG00000229106	2	5	6	4	0	11	4	17	4	2	4	2	0	9	2	30	60	8	8	20	3	15	4	12	2	2	2	3	4	1	6	4	8	7	10	17	15	12	5	2	14	33	9	7	11	9	9	10	19
ENSG00000232557	0	1	1	0	0	2	0	1	0	1	0	0	1	3	0	11	26	0	3	12	1	4	1	3	3	0	0	2	0	1	2	0	2	1	0	9	3	2	1	2	6	8	6	2	3	1	6	0	2
ENSG00000264926	0	0	0	1	0	0	0	0	0	0	0	0	0	0	0	0	0	0	0	0	0	0	0	0	0	0	0	0	0	0	0	0	0	0	0	0	0	0	0	0	0	0	0	0	0	0	0	0	0
ENSG00000230228	2	0	2	0	0	1	0	2	1	0	0	1	1	1	2	7	1	1	0	3	0	0	1	2	0	1	1	4	1	1	2	2	1	2	2	0	2	2	2	2	1	5	1	2	0	0	2	1	1
ENSG00000189266	3600	3306	4438	6812	4173	4409	3538	3787	4901	3032	6847	6431	2406	4032	2223	3989	3197	2677	2989	3027	1532	1987	1688	1623	2564	1605	2297	2801	2449	2097	2530	2396	4199	1735	2460	1817	3547	1789	3075	725	2644	2891	1941	3370	2210	1233	2120	3157	2375
ENSG00000188529	2364	2454	2801	3619	2759	2746	2004	1957	2326	1388	3603	3406	1486	2587	1527	2463	2739	1723	1878	1960	1003	1157	1352	784	1455	902	1280	1575	1531	1406	1603	1617	2703	1257	1395	1349	2357	1154	2098	399	1387	2043	1623	2565	2083	990	1396	1848	2004
ENSG00000215905	0	0	0	0	0	0	0	1	0	2	0	0	0	1	0	0	0	0	2	0	0	0	0	0	0	1	0	0	0	0	0	0	1	0	1	0	0	1	2	1	0	0	3	0	0	0	0	1	0
ENSG00000225315	1202	207	107	78	126	450	45	160	165	116	1414	232	659	222	776	105	441	171	717	101	59	766	151	108	81	744	104	28	49	314	69	1136	124	203	63	209	24	142	88	377	66	97	41	186	74	784	61	1174	251
ENSG00000142661	1532	274	145	93	170	531	48	199	200	133	1717	298	873	304	970	127	518	199	919	135	77	1028	207	139	125	971	143	32	63	406	88	1330	152	271	80	264	29	194	124	440	94	110	44	249	90	1000	79	1489	331
ENSG00000230703	402	65	26	28	46	117	10	53	55	33	488	68	217	75	250	41	129	55	266	34	20	247	48	27	34	275	38	10	18	110	19	328	37	67	24	70	9	49	37	110	25	30	14	65	30	260	19	364	83
ENSG00000142677	4114	1470	1013	1852	970	2703	1123	1506	2202	1080	6322	2208	2816	1437	2379	1047	1660	1218	3822	1170	804	3636	911	599	903	2284	1528	747	880	1365	932	2746	1047	1564	911	991	532	1079	1178	1039	1397	701	577	1775	954	1667	829	3812	1030
ENSG00000185436	1837	696	487	1560	783	1526	623	694	910	609	3033	1134	1696	851	1397	645	1203	1065	2138	615	388	2295	408	295	579	1557	739	685	626	821	519	1562	752	588	745	581	767	694	533	868	834	691	467	950	850	905	599	1928	699
ENSG00000230023	7	14	9	59	54	5	8	1	13	5	2	40	7	29	8	22	6	19	38	14	18	14	4	0	7	11	16	16	4	3	16	9	14	4	14	6	55	3	19	7	27	6	19	4	16	5	25	1	10
ENSG00000232298	16	22	10	3	3	12	1	4	8	3	11	5	12	7	9	5	7	6	13	17	13	13	20	3	4	14	6	18	14	4	5	11	8	18	9	17	15	5	36	10	7	7	12	12	44	3	7	11	24
ENSG00000158055	320	337	327	485	256	357	369	278	346	211	657	603	260	378	212	324	306	411	341	325	176	315	225	111	154	229	153	305	294	199	265	323	300	137	211	139	211	199	424	172	168	191	271	381	530	159	226	353	326
ENSG00000001460	651	591	549	775	457	606	547	377	543	360	1162	980	525	756	388	574	515	659	508	404	208	647	223	187	321	457	291	514	463	313	423	589	471	254	328	260	374	324	442	289	306	362	326	590	409	335	391	653	330
ENSG00000001461	2493	1970	1950	1789	910	1866	1370	1453	1600	1021	3405	2452	1827	2426	1598	2068	2481	1616	1696	1676	681	1869	689	1056	1028	1407	824	1476	1240	1078	1235	1810	950	1062	1367	1108	1695	980	1665	1110	1104	1578	922	1354	1183	1198	1477	2496	1256
ENSG00000286061	255	344	324	266	128	248	129	339	250	115	283	272	178	348	218	422	742	280	237	415	140	181	182	280	183	130	171	297	235	208	263	194	261	208	224	275	363	192	306	97	233	460	283	314	347	176	248	222	361
ENSG00000117602	584	785	856	853	412	730	413	1231	747	377	726	838	352	786	462	1091	1712	602	545	1015	350	361	430	760	477	260	399	704	517	512	604	476	654	439	531	595	899	440	754	148	534	1208	588	721	823	392	560	537	783
ENSG00000264443	179	205	237	239	126	261	135	455	280	129	241	274	99	169	146	279	557	185	120	247	88	99	93	192	133	77	96	183	108	128	157	161	161	106	135	168	229	118	175	54	127	327	136	152	192	125	136	172	165
ENSG00000184454	520	108	153	126	88	638	98	322	120	141	837	232	371	251	393	116	374	153	175	129	60	284	150	79	86	281	59	86	94	247	148	428	172	72	119	74	212	243	155	222	91	205	94	319	144	147	107	305	179
ENSG00000227312	2	0	4	1	1	4	0	0	1	4	0	1	3	4	1	0	3	3	5	0	2	3	0	0	1	3	1	1	0	3	2	4	1	0	3	0	6	1	1	5	1	1	3	2	2	2	0	2	3
ENSG00000239106	0	0	0	0	0	0	0	0	0	0	0	0	0	0	0	0	0	0	0	1	0	0	0	0	0	0	0	0	0	0	0	0	0	0	0	0	0	0	0	0	0	0	1	0	1	0	0	0	0
ENSG00000133226	2334	2084	2313	2363	1698	2189	1319	1528	1418	1011	3146	2275	1614	2391	1621	2204	3113	1605	1983	1906	919	1383	1108	793	1149	1058	831	1718	1461	1473	1402	1797	2041	1377	1245	1419	2429	1173	2074	846	1311	1960	1378	2150	1742	1059	1408	2134	1883
ENSG00000284699	96	160	109	3	0	0	0	0	0	0	0	1	133	293	80	186	339	148	397	476	677	940	444	205	256	261	284	447	689	181	466	285	363	385	395	286	951	315	540	397	363	383	400	242	1237	230	328	507	317
ENSG00000169504	834	1789	1982	3079	2701	1391	1173	1314	2599	1465	1123	2757	871	1887	655	2746	1797	1403	1073	1894	1107	757	2255	851	2010	486	1257	558	775	850	1662	714	2096	877	1403	1319	2481	919	1912	233	1408	1898	932	1284	1344	498	1297	953	2317
ENSG00000238482	1	0	0	0	1	0	0	0	0	0	0	0	0	1	0	1	1	0	0	0	0	0	0	0	0	1	1	0	0	0	1	0	4	0	0	0	0	0	0	0	0	0	0	0	0	0	1	0	0
ENSG00000020633	864	599	887	710	387	1611	650	2074	604	465	1557	473	653	865	836	2214	4158	458	1480	1499	575	1107	1210	1661	550	624	455	1854	597	1197	681	761	638	2100	711	1530	1955	1159	1514	402	860	3539	1297	1902	2056	686	985	1267	1700
ENSG00000278034	2	1	3	3	0	0	0	7	1	2	1	0	0	1	0	8	11	0	4	2	2	3	2	6	1	1	2	6	1	2	2	4	1	7	3	5	4	5	5	1	4	9	2	4	5	2	1	4	6
ENSG00000229162	11	5	3	3	4	8	3	2	3	4	7	8	3	7	7	5	25	2	13	11	2	11	8	3	9	7	6	14	12	9	12	10	2	16	7	11	16	12	7	7	9	19	10	17	19	11	10	12	17
ENSG00000261025	0	3	0	0	0	0	0	0	0	1	0	0	0	5	0	1	2	1	1	2	0	4	0	1	0	0	1	0	2	2	3	1	3	0	0	1	1	0	2	1	1	2	3	0	5	0	0	3	0
ENSG00000264371	0	0	0	0	0	0	0	0	0	0	0	0	0	0	0	0	0	0	0	0	0	0	0	0	0	0	0	0	0	0	0	0	1	1	0	0	0	0	0	1	0	0	0	0	0	0	0	0	0
ENSG00000285823	0	1	1	2	1	0	0	2	1	1	1	1	1	0	3	3	2	0	3	0	0	1	3	0	0	1	0	3	2	3	2	2	2	1	2	0	4	1	1	0	2	1	1	4	1	2	2	2	2
ENSG00000233755	19	24	14	8	10	5	6	10	4	3	11	8	34	36	19	17	57	15	32	19	13	49	15	16	14	21	5	60	26	37	19	28	21	32	24	27	20	20	38	10	19	31	43	35	35	17	12	31	14
ENSG00000233419	0	1	0	0	0	1	0	1	0	0	0	0	0	1	0	0	0	0	0	0	0	1	0	1	0	0	0	0	0	0	0	0	0	0	0	0	2	0	0	0	1	0	0	1	0	0	1	0	0
ENSG00000231953	1	0	1	0	0	1	0	0	1	0	0	1	1	0	0	0	0	2	0	0	0	1	1	0	0	1	0	0	0	1	4	1	0	2	0	1	1	0	1	0	1	1	0	0	1	0	2	0	1
ENSG00000117614	2143	1462	1689	1801	1011	1962	1337	1715	1620	1097	3533	2478	1526	1746	1310	1695	2522	1206	1239	1401	605	1312	695	873	894	935	624	1407	1036	1039	1039	1507	977	843	1021	896	1245	856	1182	831	853	1381	854	1281	1110	747	1063	2052	888
ENSG00000284602	29	35	33	30	20	30	33	26	22	12	42	27	23	46	28	25	98	34	23	25	14	37	16	11	14	15	13	26	19	18	31	38	17	23	22	44	24	25	35	16	17	44	18	17	29	36	35	38	29
ENSG00000284657	10	7	6	4	4	8	6	3	3	3	4	5	3	11	6	2	13	4	7	8	4	5	2	4	4	3	0	6	2	3	5	11	4	4	3	3	5	10	7	2	5	3	0	5	10	8	8	7	2
ENSG00000117616	5307	4443	3897	2854	3595	4016	2469	2052	1544	2368	5741	6655	3482	5250	2775	3214	6535	2568	4504	3676	1391	4115	2166	822	2109	1967	1346	3467	3200	2487	2176	5026	2005	3778	3051	4237	2859	2642	4129	1394	2192	3989	2474	2389	2907	2408	2766	4470	2726
ENSG00000272432	8	10	4	12	3	10	11	5	3	1	20	12	6	11	14	5	22	6	7	1	4	8	3	2	2	7	6	7	5	5	7	11	3	9	8	10	7	5	6	8	4	6	5	5	10	8	6	15	11
ENSG00000261349	74	48	49	22	19	12	5	12	4	17	84	70	73	117	21	25	59	5	81	72	26	87	51	28	30	53	24	53	42	42	28	82	24	100	54	104	54	36	44	12	26	100	24	54	45	15	12	34	27
ENSG00000187010	212	188	155	100	56	24	24	26	32	126	390	344	368	442	67	67	81	64	316	267	89	343	207	160	111	301	118	264	155	211	169	374	125	437	224	426	245	133	181	102	95	409	177	212	319	25	45	85	37
ENSG00000224183	28	40	55	28	11	8	16	19	14	18	47	40	22	60	46	44	34	38	37	41	11	32	22	37	33	27	24	45	44	44	41	42	34	34	31	28	56	31	40	6	18	28	25	50	28	15	29	50	24
ENSG00000259984	99	63	76	47	21	58	40	50	15	18	100	91	57	91	46	96	174	18	80	78	26	95	53	18	26	44	28	46	39	41	32	86	24	105	54	108	58	60	83	15	45	94	21	55	65	60	47	96	73
ENSG00000183726	3121	3619	3657	3761	2377	3867	3181	3204	3878	2383	5633	5129	2062	3271	2459	3475	3517	2500	2627	3215	1548	1984	1859	1483	1669	1535	1451	2152	1845	1905	2133	2331	1741	1992	2056	1792	2417	1636	3079	986	1871	2092	1712	2552	2138	1403	2506	3272	2448
ENSG00000188672	212	221	192	196	139	197	178	166	222	126	315	354	169	284	166	203	250	156	173	196	67	192	106	120	115	157	89	179	143	143	130	203	143	184	167	203	172	117	183	108	122	204	154	165	197	57	118	203	116
ENSG00000238084	30	36	60	33	13	10	17	22	16	18	39	37	27	58	45	44	42	36	37	37	9	32	23	33	36	31	23	47	45	37	38	43	43	28	30	26	52	36	36	8	27	31	22	42	28	12	29	54	24
ENSG00000204178	1371	1364	1230	1125	655	1296	726	1110	1069	735	2287	1401	1113	1316	978	1061	1630	910	1176	1146	450	1035	555	585	506	813	424	717	575	800	697	1016	755	751	752	796	1010	644	1103	523	630	928	567	1192	845	604	622	1242	962
ENSG00000157978	1105	1967	1936	1474	972	1572	1989	1824	1929	1255	1911	2760	838	2342	927	2004	2997	1605	974	1926	635	590	778	1113	1301	558	774	1514	1111	923	1386	1018	1396	869	1424	1058	1538	734	1660	430	1210	1576	1117	1084	1336	541	1038	948	1353
ENSG00000225643	12	17	13	8	6	9	7	14	11	3	9	12	6	27	6	7	24	8	6	17	3	4	12	7	8	5	4	7	10	8	5	8	4	12	7	16	9	9	11	7	15	14	7	13	14	8	16	3	20
ENSG00000117643	458	310	366	284	201	571	179	788	250	144	560	353	457	635	393	634	2347	320	537	780	223	243	375	756	300	336	146	712	370	401	266	459	221	977	343	895	615	465	567	236	459	1197	451	662	607	305	388	563	612
ENSG00000233478	17	9	8	9	2	6	2	11	6	3	2	2	19	31	7	11	59	8	20	26	4	18	7	14	5	10	3	30	6	11	6	12	5	24	9	30	18	10	26	11	12	36	22	20	24	8	10	18	21
ENSG00000162430	1106	1732	1634	2164	1220	2161	1299	2007	1644	950	2134	1883	1208	1841	1257	2447	2809	1440	1723	2257	984	436	1432	1016	1203	643	831	1496	1027	1511	1319	1192	1740	1305	1272	1685	2247	1245	2418	520	1479	1607	1347	2232	1913	497	1290	1456	2277
ENSG00000255054	1640	1817	1828	2279	1556	2538	1429	2027	1651	1131	3011	2594	1404	2194	1602	2350	3169	1658	2023	2058	894	789	1265	909	1133	878	819	1452	1040	1598	1336	1571	1644	1397	1356	1760	2129	1342	2250	653	1402	1552	1342	2129	1824	728	1290	1845	2037
ENSG00000228172	691	765	755	1004	647	1283	670	1048	889	524	1267	1118	595	932	702	994	1530	769	788	941	352	325	508	408	497	363	355	676	443	747	597	701	755	535	544	777	845	518	981	374	659	693	652	914	860	286	593	816	867
ENSG00000117640	1537	1023	1197	1427	1216	1629	738	951	740	791	2788	2187	1002	1484	1189	1025	1840	1043	1362	753	323	1028	445	336	473	812	387	716	524	848	701	1317	594	769	825	961	887	792	793	541	552	713	573	900	686	672	601	1410	619
ENSG00000272478	234	166	210	315	256	322	161	237	197	147	603	438	171	213	180	191	284	156	198	137	58	148	65	65	76	120	63	119	79	139	124	200	93	89	124	117	167	87	126	81	80	119	93	147	117	88	93	199	106
ENSG00000127423	542	407	490	721	519	771	358	526	435	360	1199	925	377	493	408	417	724	437	488	363	164	356	212	160	209	290	177	319	206	355	315	497	351	230	299	343	401	274	339	251	212	332	291	400	330	212	259	489	298
ENSG00000236528	350	123	151	153	120	608	148	407	255	70	798	182	308	160	378	170	642	145	308	202	114	136	83	146	99	214	60	83	49	315	141	280	202	229	109	258	142	418	189	246	135	254	120	231	153	139	99	428	130
ENSG00000182749	440	188	207	182	186	752	189	489	307	89	1007	243	394	225	487	216	853	181	422	276	145	186	110	183	137	281	82	111	70	396	191	347	250	324	144	348	189	518	252	295	166	312	151	318	205	211	131	541	169
ENSG00000207302	0	0	0	0	0	0	0	0	0	0	0	0	0	0	0	0	0	0	0	0	0	0	0	0	0	0	0	0	0	0	0	0	0	0	0	0	0	0	0	0	0	0	0	0	0	0	0	0	0
ENSG00000117632	1471	1190	1425	4173	1279	2269	1343	1983	2279	1409	2333	1747	911	1603	960	2222	2100	1062	1140	1859	631	272	673	865	927	440	778	1737	1467	1300	1186	1096	1783	419	671	849	1763	1064	1344	449	884	2716	1860	2951	2107	639	1015	1204	1455
ENSG00000229786	0	0	1	0	0	0	0	0	0	0	1	1	0	0	0	0	1	0	1	0	0	0	0	0	0	0	0	1	0	0	0	0	0	0	0	0	0	0	1	0	1	1	0	0	0	0	0	0	0
ENSG00000223624	0	0	0	0	0	0	2	0	0	0	0	0	0	1	0	0	1	0	0	0	1	1	0	0	0	0	0	1	0	0	0	0	0	0	0	0	0	1	0	0	0	0	0	0	0	0	0	0	0
ENSG00000283938	262	190	219	526	177	341	203	272	285	179	392	241	154	255	158	375	313	149	181	254	84	30	110	127	178	66	132	238	213	208	178	145	298	54	101	133	272	177	187	40	144	400	331	509	362	98	162	204	252
ENSG00000158006	1850	1565	1463	1843	1192	1666	1125	1297	1396	878	3146	2201	1331	1648	1543	1310	1399	1115	1438	1099	502	1471	504	651	766	948	463	975	877	974	1014	1648	920	705	835	670	965	759	1282	744	769	759	800	1401	1009	818	797	1858	778
ENSG00000207237	1	1	0	0	0	0	0	0	0	1	0	0	0	0	0	0	1	1	1	1	0	0	0	0	1	0	0	0	0	0	0	1	0	0	0	0	1	0	0	0	0	0	0	0	1	0	0	0	0
ENSG00000252190	0	1	0	0	0	0	0	0	0	0	0	0	0	0	0	0	0	0	0	0	0	0	0	0	0	0	0	0	0	0	0	0	0	0	2	0	0	1	0	0	0	0	0	0	0	0	0	0	0
ENSG00000252691	1	1	0	2	0	0	0	0	0	0	0	0	0	0	0	0	1	0	0	0	0	0	0	0	0	0	0	0	0	0	0	0	0	0	2	0	0	1	0	0	0	0	0	0	1	1	0	0	0
ENSG00000158008	9	10	6	6	3	13	7	23	5	2	16	14	4	24	9	19	26	8	12	9	10	7	4	12	6	3	2	12	8	14	8	12	10	15	14	15	18	14	15	8	12	24	9	14	11	11	9	28	15
ENSG00000158014	36	9	5	13	8	51	14	11	4	6	110	15	26	14	39	14	59	4	250	7	11	22	6	14	4	31	4	5	5	9	6	17	4	31	11	25	13	11	11	19	6	4	7	13	16	5	1	19	2
ENSG00000284309	1	1	2	7	0	0	0	0	0	0	1	0	0	2	0	0	4	1	13	0	0	0	1	0	0	2	0	1	0	0	0	1	0	2	0	1	2	0	0	0	0	1	0	0	1	0	0	1	0
ENSG00000158022	11	6	8	9	7	28	10	15	5	4	56	4	14	4	11	4	50	6	59	8	5	16	3	10	0	21	3	10	1	11	8	11	3	22	10	25	14	10	11	14	4	12	15	10	8	13	5	15	3
ENSG00000175087	384	461	603	411	330	464	413	396	439	256	846	796	280	495	338	334	396	276	303	347	160	243	204	175	248	224	176	355	286	253	267	310	244	208	287	232	207	254	439	126	185	286	257	390	321	151	237	465	324
ENSG00000197245	23	43	53	10	24	67	16	70	41	7	20	38	24	47	27	82	95	39	61	66	48	6	88	54	46	30	9	46	53	52	29	48	24	31	31	76	55	43	66	48	109	91	73	40	51	15	60	56	98
ENSG00000282872	1	3	2	0	0	0	0	0	0	0	0	0	3	3	2	2	1	7	0	0	2	2	2	0	0	0	2	1	2	2	3	3	3	1	4	1	3	3	2	2	3	0	2	1	3	1	1	0	3
ENSG00000236782	208	315	352	659	358	427	271	335	576	207	349	299	199	258	173	286	377	318	209	393	241	151	275	149	206	67	138	209	162	170	287	155	758	126	182	178	565	144	374	212	307	309	390	335	450	106	297	247	422
ENSG00000142684	204	310	350	654	353	425	269	331	575	206	347	296	196	254	166	281	363	311	207	390	239	144	274	145	200	66	134	207	161	168	276	152	747	121	178	173	557	144	370	208	301	303	389	329	447	105	295	242	420
ENSG00000142675	801	1033	845	880	762	982	823	509	820	552	1484	1409	719	1052	751	870	1008	980	935	802	363	682	452	133	458	429	365	675	699	561	718	984	705	452	733	547	712	498	922	426	657	451	572	761	669	424	591	742	720
ENSG00000188782	11	3	3	0	5	1	1	1	4	2	6	0	3	8	5	3	9	6	18	7	4	7	1	2	3	2	2	10	2	5	4	2	10	0	2	4	6	8	16	7	3	15	14	9	14	1	7	4	9
ENSG00000236155	131	14	17	5	4	104	8	37	8	13	103	13	69	8	63	8	45	18	65	19	11	86	13	11	8	39	9	14	10	28	7	103	15	23	21	27	14	47	16	55	12	29	16	14	17	48	10	97	13
ENSG00000278572	0	2	1	1	0	0	1	2	3	0	1	1	3	0	0	2	4	4	2	4	1	3	1	2	1	2	0	5	3	2	3	5	6	0	4	3	2	2	3	2	3	2	4	1	4	0	2	5	4
ENSG00000130695	344	505	484	653	382	448	323	277	500	191	397	602	185	591	224	524	438	371	322	396	158	157	230	108	300	121	259	361	308	227	370	232	454	221	333	305	470	244	462	87	279	380	325	393	449	152	255	185	429
ENSG00000270733	0	3	2	4	0	0	0	0	1	0	0	1	0	0	1	0	0	0	0	2	0	0	2	0	3	2	0	0	0	0	1	0	1	0	0	1	1	1	0	1	0	0	0	0	3	0	0	0	3
ENSG00000142669	2248	7240	5055	9441	4944	5957	6393	5380	14233	5219	5707	8165	1968	5625	2179	7020	4715	6767	3090	6726	3468	1701	4304	2077	4139	1267	3410	4508	4583	2861	5864	2230	10222	2778	3611	2038	5578	2425	7689	1146	5734	3606	5481	4139	6552	892	3861	2392	6054
ENSG00000158062	1066	2263	1943	3706	2055	3147	2572	3421	5034	2196	2765	3164	871	2120	971	2894	4002	2286	1336	2698	958	794	1376	1400	1287	560	1080	2114	1499	1244	1791	1055	2759	1567	1264	1378	2421	1240	2610	617	1951	2790	2008	1762	2558	529	1622	1191	2147
ENSG00000169442	258	185	417	495	152	1130	449	2380	403	502	1022	248	214	422	249	1055	2626	86	370	1038	228	479	234	1190	206	196	95	834	256	373	253	314	316	720	220	572	947	448	513	111	509	2200	416	552	654	274	382	493	351
ENSG00000176092	1140	930	566	812	467	715	411	311	1608	647	1388	1407	739	1791	741	673	521	683	588	313	184	1155	298	214	618	395	665	440	568	313	679	995	469	549	499	336	51	301	461	431	732	395	376	1157	653	446	384	970	522
ENSG00000225854	4	0	3	4	0	4	0	2	3	6	9	4	7	7	0	1	2	4	3	2	0	5	1	0	2	2	4	1	3	0	2	4	0	4	5	3	1	0	1	2	4	2	0	4	4	2	0	2	3
ENSG00000176083	16	14	30	10	15	33	58	73	20	13	22	23	10	37	21	17	55	15	26	9	7	13	17	19	30	34	29	376	108	149	43	84	11	131	22	45	34	109	90	23	19	48	170	142	239	8	36	24	32
ENSG00000131914	9	5	3	8	0	4	0	1	4	0	3	2	7	12	5	1	15	6	16	15	1	17	5	5	4	2	3	7	3	8	6	10	9	9	2	11	17	12	18	5	11	17	13	5	18	6	16	7	3
ENSG00000117682	1110	2596	2171	2964	2548	1523	1956	951	2763	1597	1887	3279	993	2603	968	2351	1420	2372	1140	1953	1213	839	911	400	1408	661	1530	1775	1740	757	1774	1019	1918	749	1459	858	1927	636	1740	513	1714	830	1393	1346	1560	588	1773	1092	1410
ENSG00000223583	3	10	3	3	4	4	6	1	5	2	5	8	5	9	2	10	7	12	5	5	1	4	4	2	3	5	9	7	2	3	5	6	5	4	7	4	5	2	7	3	10	6	3	7	11	3	10	3	5
ENSG00000225891	54	51	43	33	45	45	35	20	36	34	50	55	50	59	24	47	86	69	27	46	9	41	26	16	24	34	49	38	38	19	31	57	51	55	32	45	49	32	34	18	50	50	33	27	41	37	58	39	37
ENSG00000198830	6653	5737	8063	15608	6597	10698	7656	9221	8706	5351	10759	10086	4750	8813	5415	10326	10764	6526	6561	8579	3294	3039	3690	4392	5418	2975	4227	9106	7434	6433	5913	5969	11434	3374	4068	4197	9520	4927	7453	2856	4826	11121	9313	14107	9799	3186	5852	7349	7372
ENSG00000224129	0	0	1	2	0	0	0	0	0	1	0	0	1	0	0	0	0	0	0	0	0	0	0	0	0	0	1	2	1	3	0	0	0	0	0	0	1	1	1	0	0	0	1	0	0	0	0	0	2
ENSG00000117676	9302	4569	5446	5878	3799	7245	4112	5448	7143	3094	12279	6780	6074	6193	7015	5224	6452	4892	5786	4034	1896	7959	2285	2791	3604	4650	2610	4339	3620	4410	4434	7298	5616	3956	3268	3043	3943	3327	3869	3450	3761	4115	3762	5880	4293	3585	3500	8095	3252
ENSG00000238705	3	0	2	2	0	1	0	0	0	0	0	0	3	0	1	1	2	1	1	0	0	1	0	0	0	2	2	1	4	1	0	1	1	3	1	0	0	2	0	0	1	3	3	0	0	0	0	3	0
ENSG00000243905	0	0	1	0	0	0	0	0	0	0	0	0	1	0	0	1	0	0	0	0	0	0	0	0	0	0	0	0	0	0	0	1	0	0	0	0	0	0	0	0	0	1	0	0	2	0	0	0	0
ENSG00000252802	0	0	0	0	0	0	0	0	0	0	0	0	0	0	0	0	0	0	1	0	0	1	0	0	0	0	0	0	0	0	0	0	0	0	0	0	0	0	0	0	0	0	0	0	1	0	0	0	0
ENSG00000252429	0	0	0	0	0	0	0	0	0	0	0	0	0	0	0	0	0	0	0	0	0	0	0	0	0	0	0	0	0	0	0	0	0	0	0	0	0	0	0	0	0	1	0	0	0	0	0	0	0
ENSG00000229247	0	0	0	0	0	0	0	0	0	0	1	0	0	0	0	0	0	0	0	2	0	0	0	0	0	0	0	0	0	0	0	0	0	1	0	0	0	0	0	0	0	0	0	0	1	0	0	0	0
ENSG00000238316	0	0	0	0	0	0	0	0	0	0	0	0	0	0	0	0	0	0	0	0	0	0	0	0	0	0	0	0	0	0	0	0	0	0	0	0	0	0	0	0	0	0	0	0	0	0	0	0	0
ENSG00000235069	0	1	0	0	0	0	0	0	0	0	0	0	0	0	0	0	0	0	0	1	0	0	0	0	0	0	0	0	0	0	0	0	1	0	0	1	0	0	0	0	0	0	0	0	1	1	0	0	0
ENSG00000260063	7	9	16	22	8	19	16	16	22	6	18	18	13	12	14	26	22	9	13	16	4	7	7	6	9	5	11	14	7	4	18	11	11	9	8	9	18	5	5	4	8	7	11	14	19	0	5	4	8
ENSG00000117713	4390	3699	3310	2425	1636	3571	1904	2830	2417	1423	4532	3442	3152	4547	3040	3978	6237	2724	3555	3576	1288	3191	2042	2184	2293	2251	1932	3139	2542	2344	2495	3235	3032	2883	2141	2958	3273	2573	3919	1431	2202	4655	2455	3563	3045	2280	2482	3785	3455
ENSG00000060642	518	464	518	549	357	415	391	431	426	290	867	694	359	474	371	526	666	365	302	379	141	355	141	186	228	237	166	316	299	248	246	399	288	205	316	216	313	192	327	123	226	319	259	281	261	232	278	370	266
ENSG00000241188	1	1	1	0	0	4	0	0	3	0	0	1	0	2	0	1	0	2	0	2	0	0	0	0	0	0	0	0	0	0	0	1	0	0	1	0	3	0	1	1	1	0	1	0	0	1	2	1	1
ENSG00000287810	10	2	6	2	0	0	1	0	2	1	0	1	3	2	2	3	2	2	5	1	4	7	1	5	0	7	1	4	2	5	3	3	0	3	3	1	4	2	4	2	3	4	4	2	1	1	1	5	6
ENSG00000204160	1111	1069	1043	1622	1084	1343	1187	1014	985	686	1803	1542	788	1142	638	1280	1847	932	927	949	526	956	990	523	622	499	477	913	544	611	675	801	706	1480	842	848	1110	656	1170	432	775	1218	867	1130	1176	453	754	1058	1222
ENSG00000175793	1721	2366	2484	18708	8152	1882	4882	1286	11662	3198	2070	6393	980	4455	1002	6172	1247	6096	1913	4787	3917	1089	5011	282	3006	629	3126	3043	3294	1076	4432	1304	11821	393	3212	462	10567	751	3486	982	5673	1265	4981	2662	6520	532	2694	1441	6717
ENSG00000142751	1417	1082	1241	1291	871	1281	854	878	1081	671	1873	1621	959	1349	932	1186	1555	1099	1048	1005	407	1004	543	369	662	592	444	738	580	725	907	1057	919	674	766	704	978	605	881	587	662	1027	749	914	858	583	719	1366	765
ENSG00000226698	425	308	338	315	245	390	240	268	338	190	522	480	255	381	265	305	495	304	283	267	100	277	105	86	163	155	112	186	148	198	243	304	211	188	196	191	218	169	184	237	163	293	192	217	235	151	178	419	169
ENSG00000198746	485	359	433	427	305	495	272	388	452	224	649	541	387	454	288	386	569	405	372	413	160	335	206	207	232	218	167	322	224	267	281	318	272	292	272	241	316	274	358	229	241	320	312	421	340	172	268	432	288
ENSG00000090273	1935	1910	2325	2600	1865	2672	1885	2316	3496	1192	2805	2189	1362	1953	1550	2673	3299	2574	1833	2367	1136	1191	1595	1102	1601	1000	1223	1834	1421	1466	2079	1827	5075	1195	1399	1295	2657	1287	2464	1302	1675	2316	2763	2688	2943	1062	1658	2625	2353
ENSG00000131910	307	13	12	15	17	96	10	104	21	9	393	6	195	18	179	21	187	37	89	10	5	130	3	18	4	134	7	9	3	66	19	121	47	28	13	17	15	38	13	148	13	52	7	98	5	175	3	583	7
ENSG00000175707	633	556	595	633	429	573	548	443	690	389	1084	1112	508	734	448	509	433	586	458	382	182	478	192	155	341	304	279	447	346	315	417	471	443	182	345	190	337	261	401	269	327	210	341	442	359	274	364	553	299
ENSG00000172746	6	4	9	2	0	3	1	2	1	0	2	2	3	5	10	4	5	5	3	8	0	3	1	2	1	1	1	6	2	0	3	6	4	2	4	3	6	8	1	4	3	5	2	4	3	2	3	2	4
ENSG00000224064	4	1	3	0	0	2	1	0	0	2	2	0	2	4	0	0	2	1	1	0	0	0	0	0	0	0	1	3	0	1	1	0	1	1	2	2	1	1	1	1	0	2	0	1	1	0	3	1	2
ENSG00000225294	0	1	0	0	0	0	0	0	0	0	1	1	2	2	2	2	2	1	0	1	1	0	2	2	0	1	0	1	1	1	0	0	1	1	0	1	0	0	0	2	1	0	2	1	2	0	1	1	1
ENSG00000253368	225	155	62	59	32	347	29	237	55	44	362	57	158	46	133	50	171	42	351	155	115	224	60	48	42	288	24	19	10	196	30	158	57	144	52	233	90	199	118	98	54	47	28	53	30	97	55	249	64
ENSG00000158246	8	12	23	25	3	17	14	19	25	17	17	17	6	18	16	31	21	23	30	44	15	14	8	18	9	5	18	9	14	7	15	12	34	19	21	20	76	21	27	8	16	22	19	16	28	9	34	14	21
ENSG00000090020	2929	4297	3142	2752	2867	2637	3298	2029	6027	2155	4594	5402	2430	5192	2774	4762	3423	4472	2685	3573	1682	1970	1394	1005	2504	1687	2440	2655	2871	1412	2794	2273	2874	1463	2400	1592	2445	1314	3356	1208	3402	1674	1853	2124	2281	1230	2486	3008	2205
ENSG00000229985	1	3	2	1	0	0	0	0	0	0	0	0	5	2	1	3	2	4	1	8	5	3	3	2	3	2	1	4	2	2	4	0	1	2	5	2	6	4	7	2	4	3	6	3	1	0	4	1	9
ENSG00000214973	7	6	2	1	0	1	5	4	2	0	4	2	4	7	2	10	10	4	9	8	5	3	3	3	7	2	1	9	6	2	8	2	6	0	6	4	2	8	10	3	2	7	5	16	5	4	9	3	7
ENSG00000225159	35	27	53	25	4	13	5	16	22	6	16	7	17	41	18	65	48	29	26	60	11	18	26	23	31	15	21	33	29	37	34	21	107	8	25	17	49	25	42	9	26	56	49	55	46	14	24	30	41
ENSG00000225990	0	1	0	0	0	0	0	0	0	0	0	0	0	1	0	1	0	0	0	0	0	0	0	0	0	0	0	0	0	0	0	0	1	0	0	0	0	0	0	1	0	0	0	0	0	0	0	0	0
ENSG00000224311	5	1	3	0	0	0	0	0	0	0	0	0	1	1	3	7	6	0	4	3	2	6	1	0	0	0	1	8	2	3	3	5	4	1	2	2	7	3	4	4	1	4	4	2	1	2	0	3	2
ENSG00000142784	2981	2452	2644	2211	1290	2430	1716	2309	2194	1304	5008	3397	2221	2839	2346	2645	3319	1611	2167	2077	861	2029	1062	1354	1152	1567	848	1743	1360	1625	1727	2322	1300	1480	1728	1485	2409	1312	2015	1033	1410	2338	1193	1864	1545	1473	1658	2899	1639
ENSG00000252098	0	0	0	0	0	0	0	0	0	0	0	0	2	0	1	0	1	1	1	1	0	1	0	0	1	1	0	0	1	0	1	0	0	0	0	1	0	2	2	1	1	3	1	0	1	0	1	1	1
ENSG00000243659	2	5	2	0	2	6	2	3	0	4	3	7	1	2	4	1	8	1	2	3	1	4	2	0	1	1	1	2	0	4	0	2	0	4	2	2	6	5	5	2	4	9	5	4	6	0	4	2	1
ENSG00000186501	1013	942	937	843	694	1232	728	889	1005	568	1573	1061	759	866	730	838	1349	753	874	886	436	699	567	373	527	473	355	563	452	635	723	884	1023	584	511	574	823	446	791	618	586	759	704	903	863	414	602	958	728
ENSG00000206888	3	0	4	1	4	1	3	4	0	3	0	3	4	6	0	0	2	4	2	3	1	1	3	0	2	1	2	0	1	1	1	3	1	4	0	1	1	1	1	0	2	4	1	2	4	0	5	5	2
ENSG00000241547	21	14	15	6	10	11	5	8	7	7	6	6	14	16	3	16	14	16	9	13	5	13	10	5	10	3	9	11	5	4	12	12	25	10	9	6	19	3	14	2	22	20	14	23	14	8	6	17	18
ENSG00000142765	349	1463	819	437	298	832	497	872	509	435	532	591	205	585	350	1175	2884	589	582	1539	480	345	808	261	380	88	114	455	216	483	404	417	603	668	626	856	1023	576	1563	191	901	1657	768	591	1263	212	580	422	1098
ENSG00000142733	246	545	418	582	452	484	280	357	498	406	295	460	162	477	288	1012	899	626	580	974	447	81	700	167	454	176	369	355	307	290	421	218	531	193	503	397	990	247	656	111	430	412	644	353	733	93	732	235	878
ENSG00000142748	6	6	1	2	2	41	1	23	8	5	3	1	3	4	1	48	25	10	48	88	37	6	62	7	3	5	3	17	7	13	4	2	20	11	3	3	20	4	32	2	11	15	80	50	143	0	8	5	124
ENSG00000174950	2	12	5	12	3	7	7	7	5	9	2	4	0	7	1	20	28	8	5	30	9	2	15	0	5	2	3	3	4	3	1	2	5	1	17	3	3	3	23	3	1	10	18	1	11	1	45	5	22
ENSG00000231207	1	1	0	0	0	0	0	0	0	0	0	0	0	0	0	0	0	0	2	0	0	2	0	0	1	0	1	0	3	1	0	0	0	0	0	0	0	0	0	0	0	0	0	0	0	0	1	0	0
ENSG00000181773	2	8	6	45	8	4	1	2	5	4	0	2	2	4	3	11	7	11	5	6	6	4	14	0	1	1	5	1	2	4	4	3	36	2	4	1	41	3	15	2	14	5	9	3	16	0	8	1	17
ENSG00000158195	7333	5475	5037	6846	4623	6023	4076	5294	5826	3079	10074	7720	4691	6896	4634	5871	7128	4565	5545	5764	2494	3983	3569	2825	3098	3508	2617	4464	3705	3264	3618	4466	5131	3705	4067	3580	5594	2959	5398	1887	3984	4764	3461	5173	4217	2683	3784	6286	4839
ENSG00000241169	8	8	4	1	6	3	3	4	5	3	3	3	12	15	3	1	19	12	10	3	3	8	4	4	2	12	5	5	7	5	7	12	7	9	6	12	9	5	5	8	23	9	10	6	7	7	7	12	7
ENSG00000237429	27	18	13	29	10	24	13	23	10	13	46	29	22	43	38	30	162	26	33	30	11	24	15	13	19	17	12	17	11	9	12	35	15	13	12	29	9	17	36	12	34	31	15	12	26	14	11	26	9
ENSG00000126705	500	1231	663	476	331	467	319	390	516	387	529	610	443	1036	478	794	1346	605	502	827	222	501	553	412	527	318	241	508	370	320	545	528	677	419	573	559	811	335	944	263	734	836	502	368	725	315	555	475	919
ENSG00000000938	94	318	154	247	124	775	313	485	112	120	239	84	71	161	121	542	1373	122	559	383	187	382	850	202	119	67	66	279	107	338	155	167	235	2230	148	422	430	274	530	70	252	790	377	308	577	96	300	179	703
ENSG00000235912	16	12	22	16	5	12	11	8	6	6	21	9	14	19	11	27	18	27	21	19	19	7	5	12	13	7	11	20	14	16	18	15	41	11	15	12	26	19	18	14	18	28	21	22	27	4	12	14	15
ENSG00000233975	1	2	1	1	0	1	0	3	1	0	1	0	0	0	1	0	2	0	3	4	1	1	0	0	1	1	0	0	0	0	4	1	0	1	0	0	4	1	8	0	1	1	1	1	2	0	2	1	2
ENSG00000126709	644	1716	738	384	216	2302	652	2423	479	294	1208	547	604	522	621	784	2224	277	1083	1787	574	418	1235	1046	391	580	356	618	444	1266	413	940	672	2415	387	1459	933	1026	2259	319	356	947	1370	1365	2039	319	612	720	2311
ENSG00000225886	158	337	168	129	61	776	186	680	136	79	435	163	124	118	140	166	476	61	194	323	94	78	260	204	82	117	76	115	95	224	88	184	148	450	64	272	179	195	417	68	81	172	286	271	400	56	155	135	472
ENSG00000206767	0	0	0	0	0	0	0	0	0	0	0	0	0	0	0	0	0	0	0	0	0	0	0	0	0	0	0	0	0	0	0	0	0	0	0	0	0	0	0	0	0	1	0	0	0	0	2	0	0
ENSG00000226662	1	1	0	0	0	0	0	0	0	0	0	0	0	1	0	0	0	0	0	1	0	0	0	0	0	0	0	0	0	0	1	0	1	0	1	0	0	0	0	0	0	0	0	0	0	0	0	0	1
ENSG00000207095	0	0	0	0	0	0	0	0	0	0	0	0	0	0	0	0	0	0	0	0	0	0	0	0	0	0	0	0	0	0	0	0	0	0	0	0	0	0	0	0	0	0	0	0	0	0	0	0	0
ENSG00000287244	1	1	0	0	0	0	0	0	0	0	0	0	0	1	0	0	0	1	2	1	0	3	0	1	1	0	0	2	0	0	0	0	1	1	2	0	1	1	3	1	2	2	4	0	2	1	2	2	0
ENSG00000009780	375	496	489	386	262	416	316	288	304	227	461	478	271	389	266	368	496	360	267	299	156	214	150	165	248	181	201	262	221	211	273	288	276	261	212	281	408	173	321	157	231	256	287	321	308	177	251	358	290
ENSG00000231344	2	2	3	6	2	0	1	0	2	0	0	4	0	3	2	5	2	4	2	6	1	2	0	0	2	0	2	3	2	0	2	1	1	0	0	5	8	2	4	2	1	2	4	0	5	2	1	2	2
ENSG00000230833	0	0	1	0	0	4	3	1	1	1	2	3	0	1	0	0	2	1	0	0	0	1	1	0	1	0	1	1	1	0	4	0	0	3	0	2	0	0	2	1	0	1	1	0	2	0	1	1	1
ENSG00000117758	1702	1743	1568	2687	1945	1960	1746	1518	2272	1250	2766	2887	1149	2063	1084	2077	1714	1503	1531	1426	756	1059	997	573	1101	886	1041	1414	1347	1036	1399	1219	1346	1148	1006	1005	1463	933	1551	482	1179	1125	931	1774	1185	606	1311	1511	1452
ENSG00000269971	1	3	1	1	0	1	0	0	0	0	2	2	0	1	2	1	4	0	0	1	1	6	0	0	1	0	3	3	1	0	0	1	0	1	2	1	2	2	1	2	2	1	2	2	1	2	0	1	0
ENSG00000270031	1	4	2	2	4	4	6	3	1	1	7	10	5	4	3	3	5	5	0	1	1	3	1	1	7	4	1	0	3	3	1	3	1	5	2	0	3	1	2	0	2	3	1	3	1	0	1	4	2
ENSG00000223062	0	0	0	0	0	2	0	0	1	0	1	0	1	0	0	0	0	0	0	0	0	2	0	0	0	3	0	0	0	0	0	0	0	1	0	2	1	0	0	0	2	0	1	1	0	0	0	0	2
ENSG00000286433	58	77	98	124	70	107	61	79	59	39	122	105	43	58	53	87	80	55	58	69	36	65	44	40	61	40	35	65	49	59	48	34	86	23	53	40	78	39	59	6	51	80	56	98	76	24	53	65	65
ENSG00000117751	784	880	983	1311	876	1040	758	948	914	513	1357	1194	607	838	646	1002	1198	704	693	816	394	463	486	431	526	359	447	632	532	624	614	595	1044	458	504	457	855	495	798	241	572	853	663	926	808	334	573	726	829
ENSG00000252947	0	2	0	1	0	0	0	3	0	0	0	0	0	1	0	0	4	1	0	2	0	1	2	0	0	0	0	0	0	0	0	0	2	1	0	0	2	0	0	2	2	0	0	1	0	0	1	1	0
ENSG00000130775	310	816	543	1422	512	1285	641	927	439	285	659	535	215	404	306	1144	2122	612	980	1350	540	307	1203	647	352	217	152	561	304	722	308	364	684	2156	645	914	2624	609	1007	114	546	1087	597	1181	1004	235	716	465	1437
ENSG00000117748	534	688	772	883	599	1196	746	1321	987	426	972	873	476	744	484	994	1460	550	591	857	352	369	496	593	499	289	359	619	399	532	533	525	783	653	423	581	876	563	1022	331	664	1100	722	904	781	296	514	620	671
ENSG00000130768	620	1058	1077	1325	848	657	850	423	1692	825	1303	1803	585	1363	579	999	546	878	349	736	357	379	249	184	709	310	453	445	455	413	830	598	723	95	678	221	738	275	606	294	553	226	412	445	449	339	658	694	433
ENSG00000227050	620	1021	1033	1278	787	671	803	424	1661	800	1336	1776	580	1315	565	955	563	846	353	739	357	376	258	197	688	284	399	432	437	414	807	590	717	116	640	222	709	275	589	290	558	239	429	429	457	338	654	710	440
ENSG00000158156	369	442	358	288	297	451	312	337	394	197	589	548	266	387	287	338	565	307	301	306	128	266	247	159	204	157	118	217	132	212	237	348	220	297	236	229	279	217	331	141	197	238	248	273	241	184	260	375	278
ENSG00000158161	1272	1083	874	982	818	1286	684	841	759	452	1825	1050	1004	1050	790	975	1590	816	993	902	387	914	737	460	518	686	416	856	676	754	698	949	849	950	548	835	872	761	1026	458	599	1085	774	1083	790	645	647	1160	1000
ENSG00000238231	4	1	3	1	1	5	2	1	7	2	5	0	3	4	3	2	5	6	4	2	0	2	6	0	1	4	0	2	1	3	0	4	0	3	0	2	1	3	1	3	2	4	3	3	7	4	1	6	5
ENSG00000240750	6	8	4	1	1	5	4	0	4	0	4	3	3	2	2	3	11	4	4	6	0	0	2	2	0	6	0	1	1	3	1	7	2	5	2	2	3	2	0	2	3	6	3	2	5	3	4	4	6
ENSG00000228589	328	493	559	573	364	511	418	468	605	261	502	484	247	380	259	454	536	383	396	638	328	176	470	213	321	188	236	290	285	315	333	307	685	191	304	273	591	260	655	115	333	413	396	596	553	119	293	360	582
ENSG00000228943	2	0	0	0	0	0	0	0	0	0	0	0	1	0	0	1	1	0	1	0	0	0	0	0	0	0	0	1	0	0	0	0	0	1	0	1	0	0	1	0	0	0	0	0	0	0	0	0	1
ENSG00000214812	1	0	0	1	0	2	2	0	0	0	0	0	0	2	2	2	0	0	1	0	1	2	2	0	1	0	2	3	1	1	2	0	0	10	0	2	0	1	0	0	1	0	4	4	5	0	0	0	1
ENSG00000253005	1	3	0	0	0	2	0	1	0	0	0	0	0	0	0	1	1	0	0	1	0	0	1	0	0	0	0	0	1	0	0	0	0	4	0	0	0	2	0	0	0	2	0	0	1	0	1	1	2
ENSG00000169403	377	522	388	417	211	1066	500	693	360	236	434	382	249	262	230	797	1967	282	775	848	479	242	1416	548	278	200	196	406	200	602	330	288	420	2094	443	742	674	579	1190	138	296	867	463	821	868	156	530	406	1386
ENSG00000126698	1522	1473	1859	2365	1396	2204	1519	2048	1895	1065	2958	2195	1197	1530	1155	1883	2560	1310	1275	1797	791	858	1011	1117	1057	715	694	1429	998	1091	1170	1250	1966	1064	867	1084	1713	960	1620	579	1063	1793	1423	1907	1797	605	995	1510	1529
ENSG00000130770	3736	2778	3981	5674	2720	4619	4510	3721	5229	2529	6117	5580	2397	3613	2787	3595	3980	3169	2411	3307	1342	2322	1527	1223	2442	1697	1633	4105	3218	2389	2998	3378	3481	1445	2322	1795	3293	2062	3344	2290	2415	2418	3411	3839	3673	1489	2508	3612	2514
ENSG00000270605	121	62	84	59	48	99	90	51	35	32	157	133	70	131	67	49	165	46	67	67	17	82	22	7	30	24	11	81	46	56	37	122	26	71	59	77	47	47	112	34	41	86	49	59	60	47	35	80	52
ENSG00000271398	26	12	15	4	1	7	5	3	3	5	9	15	11	15	11	5	34	9	15	11	7	9	1	1	7	4	3	14	13	6	5	8	4	13	7	13	10	4	9	6	2	8	4	8	13	7	8	11	8
ENSG00000130766	2070	1134	1158	970	476	1824	1218	1280	1321	813	4459	1899	1858	1476	1230	1086	1151	651	1278	1074	407	1874	513	538	834	1131	441	1114	861	1157	758	1663	497	983	1004	636	787	946	1264	845	473	828	604	1145	802	772	809	1895	829
ENSG00000130772	853	744	690	892	546	780	630	708	806	483	1098	1014	660	786	495	739	846	663	681	837	432	584	366	272	455	433	363	647	465	497	575	625	690	393	468	319	469	444	751	403	469	572	608	719	622	264	526	748	510
ENSG00000204138	2586	2492	2108	2115	1435	2123	1417	1401	1900	1227	3039	2886	2063	2965	1662	1961	2832	2146	1918	1732	706	1717	950	742	1305	1337	1064	1933	1533	1375	1644	2082	1789	1130	1335	1368	1791	1320	1963	1264	1318	1455	1544	1993	1833	1166	1560	2236	1721
ENSG00000206779	2	0	2	0	1	0	0	0	0	0	0	1	2	3	3	0	2	0	0	0	0	1	0	0	2	0	0	1	2	0	0	0	0	1	1	1	0	0	1	0	2	0	0	2	3	1	0	0	0
ENSG00000229820	1	2	2	1	2	7	2	2	3	0	0	3	3	5	1	1	6	3	2	4	1	3	0	0	1	1	3	3	1	1	1	3	2	1	0	4	1	2	3	1	2	2	0	1	2	1	2	1	0
ENSG00000221216	2	3	0	0	2	1	1	0	5	1	5	2	3	7	3	0	3	2	0	2	0	0	0	0	1	0	2	1	4	2	2	2	0	3	1	0	0	1	1	2	1	0	2	1	1	1	4	3	2
ENSG00000180198	1269	1439	1444	2803	1173	2023	1349	1360	1864	891	2019	1744	1222	2099	959	1871	2393	2118	1401	1979	915	891	1592	680	1638	896	1453	2207	2069	1199	1753	1226	4226	692	843	1102	2053	1137	2104	689	1371	2016	2370	2611	2442	690	1384	1271	2180
ENSG00000242125	394	601	479	740	401	776	441	430	562	281	520	539	550	959	338	626	1100	826	583	706	313	425	633	222	686	376	546	749	611	409	761	522	1424	346	325	578	804	400	743	361	626	724	789	789	958	271	540	442	915
ENSG00000274266	35	48	21	18	5	23	12	12	18	6	7	8	69	59	6	25	37	46	21	36	8	33	33	32	59	96	135	88	45	20	47	27	61	31	18	32	42	33	17	50	70	33	29	38	43	17	21	25	56
ENSG00000200087	100	198	70	5	6	9	6	4	6	3	14	5	196	236	32	39	132	170	38	79	15	211	86	104	201	138	144	135	87	69	125	128	167	92	54	151	138	100	71	110	215	99	53	156	102	94	77	89	135
ENSG00000231468	6	5	5	2	6	1	3	1	15	1	3	5	5	10	4	6	11	15	5	3	2	6	2	0	7	7	8	11	8	2	5	4	9	1	4	4	14	6	7	4	7	9	6	9	4	7	12	7	6
ENSG00000279443	9	5	5	11	7	7	2	6	9	5	4	15	10	7	6	12	15	13	7	6	1	2	15	11	5	7	4	6	6	3	6	8	23	1	5	6	16	4	10	1	9	14	14	9	2	3	8	6	5
ENSG00000180098	453	461	448	491	283	553	346	388	439	264	641	531	295	496	349	470	936	390	399	520	219	335	333	202	280	219	171	422	299	315	348	431	395	401	319	418	402	307	512	271	283	596	454	538	567	257	340	428	475
ENSG00000197989	427	420	510	429	437	558	333	267	277	176	587	480	199	403	275	351	702	457	430	343	169	190	248	41	223	113	159	267	235	274	303	365	440	267	230	355	418	237	451	161	239	341	324	380	442	162	251	335	320
ENSG00000221539	8	16	16	17	13	14	13	14	17	6	17	10	5	9	7	9	24	22	8	7	3	6	5	3	8	4	7	13	7	8	8	15	14	12	9	19	13	11	11	4	11	15	12	13	14	2	8	5	9
ENSG00000278274	39	49	87	57	66	97	52	29	44	28	83	63	24	55	37	67	87	64	54	44	24	18	40	4	30	10	21	34	36	44	52	45	60	32	24	47	61	34	74	20	32	51	60	71	74	19	42	38	54
ENSG00000273544	64	57	54	28	31	53	22	21	15	12	48	54	20	41	23	32	75	36	39	30	13	10	19	1	20	18	6	14	15	21	22	45	27	36	16	35	43	18	39	21	22	26	20	24	35	22	26	41	19
ENSG00000280498	39	27	41	24	27	24	22	11	17	5	47	27	17	18	23	24	39	26	29	17	11	15	11	2	9	4	16	22	15	18	22	18	25	15	22	36	28	20	27	6	16	25	11	18	27	10	19	24	17
ENSG00000274582	39	30	44	25	31	30	22	12	17	6	47	28	18	20	23	27	40	30	31	17	11	15	13	2	10	5	19	23	15	18	23	21	25	15	23	38	28	20	28	6	17	28	11	20	27	10	25	25	23
ENSG00000120656	550	569	526	505	381	693	484	616	563	386	851	752	432	575	386	654	992	466	517	595	307	499	399	407	360	342	228	476	315	395	343	448	526	538	394	418	520	425	943	308	346	784	519	671	718	309	393	575	540
ENSG00000188060	41	60	74	58	81	80	143	126	139	68	121	185	52	83	38	113	111	50	56	117	69	43	93	87	84	55	45	88	42	66	30	37	62	194	110	76	62	68	354	16	39	182	63	155	177	35	54	73	99
ENSG00000229388	11	12	17	13	15	13	6	6	6	8	13	11	11	11	12	8	29	13	13	15	8	25	8	6	6	13	7	9	6	12	12	22	13	11	10	16	11	12	11	15	7	16	7	7	10	21	9	21	7
ENSG00000274978	6	4	1	3	1	0	2	1	2	0	5	0	3	4	0	1	1	1	0	4	0	5	1	1	1	1	3	0	1	4	1	3	1	1	4	5	4	2	2	2	2	4	2	2	2	2	1	4	1
ENSG00000270103	6	4	1	3	1	0	2	1	2	0	5	0	3	4	0	1	1	1	0	4	0	5	1	1	1	1	3	0	1	4	1	3	1	1	4	5	4	2	2	2	2	4	2	2	2	2	1	4	1
ENSG00000162419	602	528	509	766	446	670	398	540	485	241	703	631	515	607	454	634	970	481	560	584	307	408	430	331	381	313	268	516	352	403	473	448	664	394	354	439	637	395	622	276	511	715	538	682	636	257	478	483	556
ENSG00000252777	0	0	0	0	1	0	0	0	0	1	0	2	0	1	1	0	0	0	1	0	0	1	1	0	2	0	2	0	0	0	0	0	0	0	0	2	0	0	0	1	0	0	0	0	0	0	0	2	0
ENSG00000198492	1711	1729	1767	2539	1598	1983	1276	1725	1764	983	2892	2066	1199	1665	1108	1649	2039	1515	1487	1634	784	1020	1069	819	937	873	712	1309	1010	1168	1271	1277	1561	847	1027	953	1690	1008	1617	627	1046	1568	1105	1666	1456	613	1192	1479	1480
ENSG00000116329	25	42	25	12	6	28	6	18	12	7	11	6	15	20	16	23	62	15	41	45	28	38	28	5	28	14	10	21	18	37	11	18	21	20	23	22	53	37	83	25	17	33	37	28	44	19	40	30	56
ENSG00000233427	5	6	14	10	4	11	2	1	2	3	2	0	3	12	7	13	37	5	9	14	3	3	5	1	5	4	2	4	1	6	2	6	3	9	4	7	22	15	26	5	8	11	15	11	6	0	7	6	12
ENSG00000199756	0	0	1	0	0	0	0	0	0	0	0	0	0	0	0	0	0	0	0	0	0	0	0	0	0	0	0	0	1	0	0	0	0	0	0	0	0	0	0	0	0	0	0	0	0	1	1	0	0
ENSG00000159023	3158	2001	2615	2657	1742	2802	1783	2906	1961	1272	4024	2985	2300	3362	2042	2834	4809	2082	2087	2408	982	1959	1180	1964	1426	1539	1082	2356	1607	1756	1785	2463	1869	1863	1545	2004	2526	1700	2397	1110	1540	3365	1409	2558	2023	1563	1584	2807	1932
ENSG00000225616	5	7	7	2	0	4	2	1	2	1	0	4	6	7	4	9	22	4	2	9	5	9	8	10	4	2	2	7	10	5	16	3	18	7	4	9	12	6	6	2	7	13	5	9	16	1	6	8	3
ENSG00000206704	0	0	0	0	0	0	0	0	0	0	0	0	0	0	0	1	0	0	0	0	1	0	0	0	0	1	0	0	0	1	0	0	1	0	0	0	0	0	0	0	1	0	2	0	0	0	0	0	0
ENSG00000277958	2	0	1	0	0	0	0	0	0	0	0	0	2	1	0	0	3	3	0	1	0	0	1	0	0	1	0	0	0	1	0	3	0	0	0	0	1	0	0	2	0	1	0	1	1	1	0	0	1
ENSG00000253304	553	373	578	449	332	730	431	700	528	319	785	601	350	556	405	568	957	431	394	576	202	255	287	325	280	195	188	405	276	309	365	473	415	299	323	457	464	353	470	270	365	565	323	441	439	241	346	530	388
ENSG00000225750	10	9	4	1	8	4	1	2	4	1	7	1	10	14	4	2	12	8	6	10	0	5	6	1	4	7	6	5	5	2	6	5	1	5	9	3	3	4	8	16	3	5	4	3	7	5	3	4	4
ENSG00000116350	4119	3701	3498	3679	2692	3970	2787	2868	2882	1735	5004	3721	2666	3960	2866	3755	5268	3145	3570	3254	1495	2706	2371	1401	1920	2070	1677	2874	2432	2332	2655	3434	3469	2402	2232	2609	3296	2115	3396	1378	2368	3316	2571	3568	3298	1842	2561	3649	3349
ENSG00000277916	19	21	18	12	22	8	9	2	8	2	26	30	12	16	8	7	18	11	9	16	4	15	8	2	10	10	11	10	6	7	10	10	7	12	15	13	9	3	7	10	14	11	8	14	11	14	11	17	9
ENSG00000116353	292	400	487	620	425	406	341	274	490	203	459	499	238	545	216	415	492	377	258	317	155	124	208	136	261	123	205	317	281	142	286	216	264	131	265	242	426	199	389	177	252	311	404	426	462	150	335	244	330
ENSG00000237934	6	5	3	8	3	8	1	3	2	2	0	7	6	6	1	3	3	2	0	4	1	3	3	0	2	0	2	2	3	0	4	1	2	4	2	3	2	2	4	1	1	0	2	2	5	0	1	1	1
ENSG00000060656	54	258	145	122	63	77	49	115	83	64	27	92	57	155	49	173	287	110	67	166	69	44	168	68	70	28	55	64	52	55	93	63	104	94	127	124	264	61	210	32	136	159	113	51	172	41	105	60	200
ENSG00000230523	1	3	2	3	0	1	0	0	2	0	2	0	1	4	3	7	5	5	9	3	4	16	2	1	1	3	2	3	4	3	5	12	2	1	7	2	3	1	2	3	3	10	9	2	4	1	1	3	1
ENSG00000225011	0	0	0	0	0	0	0	0	0	0	0	0	0	0	1	1	1	1	0	2	0	2	1	0	1	1	1	0	1	1	1	0	1	1	0	1	0	0	2	0	1	2	1	1	2	0	1	2	1
ENSG00000228176	0	0	0	0	0	0	0	0	0	0	0	0	0	0	0	0	0	0	0	0	0	0	0	1	0	0	0	0	0	0	0	0	0	0	0	1	1	0	0	0	1	0	1	0	0	0	0	0	1
ENSG00000284676	1	5	4	0	0	0	0	0	1	0	0	0	4	10	5	1	4	3	7	4	1	6	5	3	1	5	2	6	0	3	7	4	4	3	0	1	5	0	3	4	5	5	8	5	4	2	3	4	3
ENSG00000270927	0	0	0	0	0	0	0	0	0	0	0	0	0	1	0	0	0	0	0	0	0	0	0	0	0	0	0	0	1	0	1	0	0	0	0	1	0	0	0	0	1	0	0	0	0	0	0	0	0
ENSG00000233399	22	87	52	10	4	37	12	27	4	5	19	3	18	5	13	8	37	5	33	50	19	8	10	6	8	14	10	60	40	28	2	17	8	12	4	26	9	32	75	9	22	26	32	46	70	14	8	19	22
ENSG00000233372	1	1	0	0	0	0	0	0	1	0	0	0	0	0	0	0	0	0	0	0	0	1	0	0	0	0	0	0	0	0	0	0	0	0	0	1	0	0	0	0	0	0	1	1	0	0	0	0	0
ENSG00000231251	0	0	0	0	0	0	0	0	1	0	0	0	0	0	0	0	0	0	0	0	0	0	0	0	0	0	0	0	0	0	0	0	0	0	0	0	0	0	0	0	0	0	0	0	0	0	0	0	0
ENSG00000236335	1	0	0	0	0	0	0	0	1	0	0	0	0	0	0	0	1	0	2	0	0	1	0	0	0	0	0	0	0	0	0	0	0	0	0	0	0	0	1	2	1	1	1	0	1	0	0	0	0
ENSG00000231949	0	1	0	0	0	0	0	0	1	0	0	0	0	1	1	0	0	0	1	0	0	0	1	0	0	1	0	0	1	0	1	0	1	0	0	0	1	1	0	1	0	0	1	2	1	1	1	0	1
ENSG00000162510	24	53	45	34	27	68	28	49	18	21	34	53	36	38	29	60	83	24	32	57	18	48	27	12	24	47	33	33	21	38	39	39	43	45	31	51	79	17	33	13	31	40	26	42	52	25	31	35	57
ENSG00000186056	37	73	75	63	43	113	51	79	42	33	69	79	46	71	46	81	134	31	45	86	23	57	38	22	35	47	35	52	26	45	45	64	68	73	47	75	111	28	54	21	56	68	38	52	68	37	62	42	85
ENSG00000287510	963	820	1444	2032	1209	3390	1785	4611	1886	1091	2516	1468	772	1089	882	3545	6348	699	1718	3030	1066	822	1465	2677	756	627	434	1567	699	1240	757	906	1125	3092	981	1733	2674	1391	2049	525	1110	4626	1162	2331	2129	676	1086	1544	1793
ENSG00000162511	2387	2197	3480	4525	2505	6822	3713	9822	3681	2206	5677	3096	1913	2877	2212	9181	14269	1467	4607	7604	2930	2515	4088	7370	2143	1608	1132	4062	1817	3142	1876	2219	2860	8594	2500	4580	7564	3471	5561	882	2639	11858	2712	6074	4853	1833	2775	3821	4702
ENSG00000264773	0	1	3	3	0	2	1	2	0	0	0	0	0	2	1	2	3	1	1	2	1	0	5	0	1	1	0	2	1	1	1	0	0	4	0	3	6	1	2	0	1	2	0	0	1	1	1	2	3
ENSG00000229607	0	1	1	0	0	0	0	0	0	0	0	0	1	0	0	2	1	0	1	1	1	3	2	0	2	0	0	0	1	0	0	0	0	1	0	1	0	1	1	0	4	2	1	3	2	0	0	0	0
ENSG00000223382	6	5	1	1	1	0	1	1	0	0	1	1	1	2	3	6	5	5	5	5	2	3	2	2	0	4	0	1	1	3	5	2	2	4	3	4	3	3	11	2	6	4	0	1	7	0	7	1	3
ENSG00000222784	0	0	0	0	0	0	0	0	0	0	0	0	0	0	0	0	0	0	0	0	0	1	0	0	0	0	1	0	0	0	1	0	0	1	0	0	0	0	0	1	0	1	0	0	0	0	0	0	3
ENSG00000235143	3	2	0	0	1	0	0	0	1	0	0	0	0	3	0	1	0	0	1	0	1	5	1	0	0	0	0	1	0	0	0	1	0	0	0	0	1	0	4	0	0	0	3	0	0	0	0	0	0
ENSG00000162512	845	1492	1207	1054	784	2428	1417	2732	1225	552	1339	1339	794	1088	967	2143	2948	968	1906	2511	1239	140	1306	1002	875	507	560	1682	888	1666	876	932	985	6194	1207	2552	2425	2093	3220	464	1261	1767	1580	3114	2463	447	1219	1346	2113
ENSG00000266210	0	0	0	0	0	0	0	0	0	0	0	0	0	1	1	0	0	0	0	0	0	0	0	0	0	0	0	0	0	0	0	0	0	0	0	0	0	0	2	0	0	0	0	0	0	0	0	0	0
ENSG00000134644	3197	3100	2982	2618	2199	2356	1707	1964	2034	1383	3885	3231	2384	3558	1976	2903	3392	2082	2525	2286	1059	2033	1527	1287	1764	1598	1343	2231	1867	1600	2017	2227	2129	1692	1949	1971	2635	1544	2745	897	1713	2263	1587	2433	2118	1489	1986	2696	2546
ENSG00000237329	2	5	0	0	0	1	0	0	0	1	2	2	3	1	0	2	5	1	0	1	0	1	1	1	4	3	2	1	2	0	1	3	0	1	1	1	0	1	2	2	0	3	2	0	0	1	1	2	1
ENSG00000232768	0	0	0	1	0	1	0	0	1	2	0	0	1	1	1	3	9	0	0	1	0	2	0	0	0	1	0	1	2	1	0	2	1	1	1	4	1	0	0	1	1	0	0	1	0	1	6	3	3
ENSG00000215900	0	0	3	1	0	0	0	0	0	0	0	0	2	0	2	0	2	1	0	0	0	0	0	1	0	0	1	1	0	0	1	3	5	2	3	0	2	4	2	1	0	1	1	0	1	1	0	0	1
ENSG00000225142	0	0	0	0	0	0	0	0	0	1	0	0	1	0	0	1	1	0	1	1	0	2	0	0	0	2	0	0	0	0	0	1	0	0	0	0	0	0	0	0	0	0	3	0	2	0	0	1	0
ENSG00000084628	19	27	24	21	8	2	1	6	12	9	5	7	16	43	15	22	34	19	37	22	13	34	20	5	12	16	17	22	15	8	17	26	14	16	22	21	38	29	51	23	19	27	46	15	32	8	32	28	23
ENSG00000060688	682	729	803	1179	756	1117	633	914	910	454	1102	866	533	828	528	998	1351	725	704	840	392	403	504	525	519	351	430	686	620	563	660	622	1269	484	380	541	878	502	825	261	586	967	843	1055	876	351	524	658	794
ENSG00000229447	6	17	9	1	3	6	2	2	2	1	6	2	11	10	6	5	11	6	10	5	3	8	6	8	1	7	2	4	2	4	6	7	5	6	4	6	5	4	6	2	6	5	3	2	2	2	3	7	9
ENSG00000121766	502	632	669	802	483	723	507	554	696	395	889	880	494	732	363	732	924	592	422	668	278	333	327	307	368	252	251	533	390	365	481	455	685	311	363	394	646	333	562	304	449	636	616	639	670	258	445	504	578
ENSG00000229044	164	191	228	310	203	260	204	203	235	123	383	320	161	224	113	259	298	187	143	226	95	120	125	114	118	87	78	200	144	142	182	144	219	82	129	118	220	98	176	93	144	196	198	217	244	68	134	157	187
ENSG00000121769	53	67	96	85	89	67	113	72	157	60	63	178	53	162	39	146	149	133	51	99	29	37	72	28	56	34	81	117	76	37	62	57	75	75	104	59	107	48	88	24	73	92	58	76	75	36	56	52	66
ENSG00000168528	6775	8482	8072	8179	5698	8123	10058	5072	18301	8745	15273	17767	6366	13963	5690	8748	5575	10966	5656	5467	2656	8081	3641	2417	6741	5201	7095	6444	6774	3814	9696	6866	7095	3273	7376	2437	4910	2896	6208	3753	6681	2744	3688	5017	4797	3134	5276	7266	4678
ENSG00000215899	1	3	2	4	1	2	0	2	1	0	3	3	1	2	0	4	7	3	4	1	6	1	1	1	1	2	2	3	2	4	2	2	3	1	3	1	4	2	1	1	1	3	2	3	0	0	1	1	2
ENSG00000206981	1	0	0	0	0	0	0	0	0	0	0	0	0	1	0	0	0	0	0	0	0	0	0	0	0	0	0	0	0	0	0	0	0	0	0	0	0	0	0	0	1	0	0	0	0	0	0	0	0
ENSG00000260386	2	4	4	4	2	0	0	1	6	1	0	7	2	12	5	2	5	1	8	4	1	9	2	1	4	7	6	1	8	6	12	1	2	5	5	1	4	5	9	1	11	8	10	2	5	1	6	2	8
ENSG00000265961	0	0	0	0	0	0	0	0	0	0	0	0	0	0	0	0	0	0	0	0	0	0	0	0	0	0	0	0	0	0	0	0	0	0	1	0	0	0	1	0	0	0	0	0	0	0	0	0	0
ENSG00000284543	1045	1505	1304	1661	1473	885	1071	364	1720	907	1704	2646	872	2489	757	1305	1346	1807	893	724	518	1193	690	208	1101	415	1334	1091	912	629	1569	811	1017	897	934	548	1120	483	897	377	1486	468	641	589	985	386	837	945	926
ENSG00000229167	425	673	642	847	652	452	500	190	1002	468	915	1275	441	1079	374	742	644	790	424	417	337	574	453	125	579	186	740	520	438	307	879	355	528	383	467	249	531	227	491	136	773	250	333	299	572	164	398	455	464
ENSG00000142910	2275	3315	3081	3937	3078	2499	2328	1202	5471	2498	4009	5463	2016	4834	1758	3292	3224	4229	2063	2192	1454	2698	1990	534	2768	904	3112	2609	2096	1637	3904	2083	2789	1923	2207	1359	2894	1100	2176	863	3753	1112	1612	1521	2733	817	1828	2310	2235
ENSG00000121764	708	834	823	1230	785	1073	710	949	1257	592	1305	1031	565	698	618	1038	1262	834	656	841	388	430	517	380	567	351	365	551	431	575	674	674	1068	470	520	469	981	382	737	510	681	753	708	805	813	305	603	729	720
ENSG00000162517	1020	1213	1219	1741	1081	1481	987	1298	1702	809	1862	1415	796	1004	876	1441	1624	1132	917	1168	571	679	714	560	814	512	530	819	638	807	961	968	1490	703	724	674	1373	557	1059	617	945	1043	969	1162	1095	447	846	1046	1044
ENSG00000235790	407	605	451	397	320	772	313	426	382	214	862	444	261	288	340	387	882	263	264	348	150	188	209	131	206	143	136	227	161	382	253	473	290	477	234	457	450	279	532	306	337	345	313	301	438	171	274	345	429
ENSG00000264078	65	56	79	181	91	168	88	113	155	64	200	119	36	52	55	78	91	59	51	57	30	43	46	44	56	35	41	43	41	44	55	36	79	44	32	45	76	40	51	16	49	64	49	94	52	22	50	68	62
ENSG00000084636	867	1496	1051	653	720	1525	608	817	521	364	1597	981	725	771	801	905	2213	710	810	919	430	345	564	313	534	415	339	559	376	977	656	1067	556	1228	648	1224	1276	753	1286	650	918	744	739	726	1117	485	742	818	1065
ENSG00000121753	440	139	107	80	50	720	79	453	44	44	1007	95	388	114	552	122	963	69	282	163	62	497	83	167	67	276	45	219	122	391	52	541	47	454	71	433	143	560	239	301	95	372	195	448	254	193	91	486	116
ENSG00000266580	0	0	0	0	0	0	0	0	0	0	0	0	0	0	0	0	0	0	0	0	0	0	0	0	0	0	0	0	0	0	0	0	0	0	0	0	0	0	0	0	0	0	0	0	0	0	0	0	0
ENSG00000254545	15	4	2	9	8	17	3	7	14	8	7	10	8	5	9	5	5	4	17	18	7	6	17	0	4	2	2	3	4	8	4	10	16	0	3	6	5	6	13	10	14	4	2	5	6	6	6	5	31
ENSG00000134668	67	23	12	61	30	55	9	24	45	18	48	28	35	19	42	35	45	28	61	88	39	36	80	5	30	14	12	18	8	34	21	36	72	9	23	51	51	34	88	22	40	20	24	24	35	20	32	24	121
ENSG00000203620	4	6	2	2	6	1	1	0	3	2	3	1	8	5	2	3	6	4	3	7	2	1	3	1	2	2	0	2	2	3	1	3	7	5	1	3	5	5	8	10	0	4	11	3	6	5	5	3	5
ENSG00000269967	4703	5086	5296	6323	4300	5511	3855	4800	7065	3580	8990	7784	3322	5051	3079	4642	5028	3831	3454	4211	2090	2344	2560	2350	2808	2145	2198	3518	2470	2677	3495	2859	4663	2529	2899	2306	4364	2279	4473	1421	3159	3910	3159	4180	3981	1753	2811	4334	3823
ENSG00000184007	5582	6088	6284	6961	4684	5809	4218	5304	7679	3840	9838	8407	3926	6116	3601	5656	5856	4559	4237	5199	2599	3128	3462	2895	3309	2698	2722	4439	3118	3244	4366	3416	5450	3397	3675	2985	5164	2895	5631	1601	3942	4912	3859	5296	4761	2053	3462	5274	4881
ENSG00000228634	18	18	15	3	3	4	3	2	2	5	1	4	7	11	6	5	18	12	4	4	2	10	10	1	9	6	9	13	12	4	13	4	13	16	7	17	17	12	14	5	15	11	10	8	12	6	7	9	18
ENSG00000284702	5	4	1	4	1	1	0	0	1	0	0	0	3	6	4	2	4	1	2	4	1	3	4	2	2	0	0	3	2	1	3	3	3	1	1	1	2	2	7	3	4	2	3	8	2	1	1	2	7
ENSG00000121774	4048	3160	4155	6000	3721	4376	3177	4013	4225	2181	6134	4758	2611	3748	2835	4172	4858	2872	3258	3693	1732	1979	2151	2151	2281	1869	1819	3225	2565	2520	2862	2917	3874	1906	1960	2323	4006	2070	3581	1108	2416	3923	2767	4610	3382	1597	2325	3439	3398
ENSG00000203325	206	203	171	162	116	243	128	127	134	81	275	165	153	201	107	142	385	253	147	180	66	141	108	105	115	120	78	184	136	117	135	204	130	135	116	197	181	141	203	137	157	197	160	190	207	107	140	144	150
ENSG00000121775	392	445	409	433	237	485	275	429	403	223	606	440	253	415	266	455	699	303	331	374	160	197	232	216	211	178	156	273	186	259	290	316	347	213	226	271	389	269	456	132	242	404	277	353	331	180	245	328	363
ENSG00000266203	0	1	0	0	0	1	0	0	2	0	0	0	0	1	0	0	1	0	0	0	0	0	0	0	0	0	0	1	0	0	0	2	0	0	0	0	0	1	1	0	0	0	0	0	0	1	0	2	0
ENSG00000276493	1	0	1	0	0	0	0	0	0	0	0	2	0	3	1	0	0	0	0	0	1	0	0	0	0	1	0	0	0	0	0	1	0	0	1	1	0	0	1	0	1	1	0	0	0	0	0	2	1
ENSG00000025800	2269	2187	1980	1921	1193	2117	1227	1561	1882	989	2822	1769	1798	2083	1464	2151	2889	1882	1806	1955	906	1512	1261	833	1220	1227	826	1559	1232	1335	1598	1853	2250	1342	1287	1299	2146	1150	2038	1179	1440	1767	1673	1781	1989	1001	1490	2217	1919
ENSG00000250135	1745	1724	1620	1521	961	1746	1056	1304	1615	827	2258	1462	1352	1547	1152	1731	2266	1445	1411	1604	732	1099	1000	644	977	879	613	1188	945	1093	1267	1451	1878	989	1011	934	1715	885	1572	914	1124	1301	1337	1388	1617	695	1206	1762	1497
ENSG00000084652	1576	1884	1821	1900	1635	2173	1241	1606	1541	862	2012	1807	1110	1656	1159	1788	2484	1431	1704	2068	1229	866	1611	687	1110	605	730	1301	1028	1228	1382	1181	1799	1157	1085	1127	1813	1171	2353	653	1348	1692	1608	1845	1861	691	1445	1409	2206
ENSG00000160050	119	158	157	106	96	171	99	165	108	76	162	140	64	159	99	182	327	86	102	191	54	74	101	99	91	60	56	127	76	102	106	113	108	93	104	145	172	93	165	58	121	259	119	91	158	77	128	106	160
ENSG00000224066	65	89	116	84	75	109	67	84	76	54	101	114	46	112	63	135	178	91	73	100	31	34	66	29	67	32	43	75	57	66	93	67	87	57	74	87	101	56	100	36	72	109	84	75	99	53	66	59	96
ENSG00000160051	76	100	132	124	120	130	84	80	118	77	103	161	59	139	59	137	134	166	73	93	37	36	58	23	63	38	68	84	63	70	111	69	141	56	71	72	132	43	91	41	74	86	87	88	110	58	65	57	85
ENSG00000222046	106	199	136	73	158	138	126	56	107	91	126	169	90	187	75	110	206	197	117	119	42	95	68	11	77	46	60	118	93	64	124	123	115	125	100	119	128	91	162	78	101	73	102	75	141	81	120	124	138
ENSG00000160055	242	411	302	275	310	322	269	189	324	223	293	374	182	362	150	259	301	315	268	334	136	176	224	38	199	134	131	272	238	162	278	272	332	234	213	229	280	187	431	145	216	194	294	248	335	147	264	222	366
ENSG00000084623	2577	2930	3320	5025	2444	3747	2772	3368	5247	1689	4278	3318	1848	2939	2067	4087	3751	3454	2418	3729	1935	1215	2343	1707	2339	1102	1676	2568	2182	2094	2830	2223	7187	1224	1695	1522	3992	1754	3651	1289	2589	2910	3363	3741	4082	1086	2180	2619	3489
ENSG00000220785	208	471	359	157	224	354	204	135	147	153	208	433	139	326	186	298	474	286	206	338	141	89	277	26	181	76	90	268	186	200	227	219	147	226	312	339	333	239	481	114	195	192	350	180	435	120	376	185	474
ENSG00000183615	38	65	58	43	25	116	39	107	66	38	36	59	29	57	22	97	149	59	64	163	90	12	211	73	52	28	22	73	59	68	47	41	76	41	66	72	132	47	224	39	33	100	134	64	131	25	122	47	255
ENSG00000182866	683	416	844	376	220	1251	471	2623	429	383	1417	396	546	795	683	1535	4712	263	983	1580	462	646	548	2110	369	544	226	2236	810	853	456	784	515	1657	377	1391	1245	982	1142	370	710	3324	1178	1464	1705	530	636	875	850
ENSG00000277617	2	3	0	0	0	3	0	1	1	1	0	0	1	1	0	0	0	0	0	0	0	1	0	2	0	0	0	4	0	0	1	0	0	1	0	1	0	0	1	2	0	0	4	0	0	1	2	2	2
ENSG00000252450	0	0	0	0	0	0	0	0	0	0	0	0	0	0	0	1	1	0	1	0	0	1	0	4	0	0	0	0	0	0	0	0	0	0	0	0	0	0	0	0	0	0	1	2	1	0	1	1	0
ENSG00000116478	4238	6910	7797	10460	6483	5750	6566	4922	9908	4009	7481	8776	2906	7378	3116	7416	5856	5920	4549	7064	3741	2730	4699	2279	5393	2033	3986	5935	5899	3528	5588	3680	8500	2552	4662	3030	7108	3081	7557	1484	5122	4966	6729	6409	8128	1953	5521	4203	7337
ENSG00000175130	1713	5271	7481	6485	3440	4131	4452	3944	7979	3895	3919	6737	1615	5192	1776	6100	5911	4664	2351	4802	2111	1202	2766	2465	3700	943	2506	4169	3214	2591	5405	2262	7291	1732	4273	1899	6438	1777	5157	904	3710	4406	4572	3405	4884	1009	3875	2227	4224
ENSG00000233775	5	2	0	1	2	3	0	1	1	0	2	3	0	7	1	0	5	1	1	0	1	0	2	2	1	1	2	1	0	4	1	1	1	3	0	1	2	0	4	1	0	3	4	1	1	2	0	5	4
ENSG00000162526	479	338	293	204	178	434	205	170	178	213	651	593	345	478	360	247	728	255	333	196	48	369	82	25	130	211	80	214	160	193	191	476	101	219	277	286	151	190	265	269	157	240	165	173	233	286	277	496	181
ENSG00000225828	382	260	193	175	125	369	145	136	137	159	591	498	277	349	301	178	541	200	270	148	37	299	53	19	89	182	63	169	125	162	110	378	72	147	195	196	121	161	171	209	124	167	116	125	164	227	210	413	135
ENSG00000160058	2951	2501	2222	2596	1831	2643	1808	1850	1909	1584	4943	3783	2325	2574	2035	2286	2856	1769	2331	1783	784	2344	1099	760	1291	1503	1004	1750	1400	1421	1399	2226	1386	1365	1625	1356	1981	1227	1768	952	1384	1491	1184	1778	1507	1301	1600	2448	1528
ENSG00000224333	0	3	3	6	0	2	6	5	1	3	11	4	0	11	1	4	2	2	9	6	4	7	3	1	2	4	4	7	5	2	7	0	14	2	3	3	3	1	6	7	0	2	7	2	2	3	5	8	0
ENSG00000270850	0	0	0	0	0	0	0	0	0	0	0	0	0	0	0	0	0	1	0	0	0	0	1	0	0	0	0	0	0	0	1	0	0	1	0	0	1	0	0	0	0	0	0	0	0	0	1	0	0
ENSG00000229259	0	1	2	0	0	0	0	0	0	0	0	1	0	2	0	0	1	2	0	0	0	0	0	0	1	0	0	2	1	0	1	1	0	0	1	1	0	0	3	0	0	2	0	1	1	0	0	1	1
ENSG00000263529	1	0	0	0	0	0	0	0	0	0	0	0	0	1	0	0	0	0	0	0	0	0	0	0	1	0	0	0	1	0	0	1	0	0	0	0	0	1	1	0	0	0	1	0	0	0	0	0	1
ENSG00000254553	184	296	262	267	149	148	133	98	221	104	141	238	152	290	150	234	292	287	153	205	71	133	104	66	153	107	145	213	168	99	194	201	218	71	164	130	267	146	257	101	173	153	228	177	243	122	179	171	241
ENSG00000273274	10	11	8	1	1	1	0	0	2	4	0	2	7	9	5	8	22	9	8	12	2	10	4	7	6	7	3	15	11	5	7	6	9	8	7	10	12	9	9	7	5	14	16	4	25	9	9	10	15
ENSG00000160062	230	424	425	439	255	267	254	179	356	180	239	447	219	434	236	382	449	444	225	328	130	131	181	117	246	138	221	290	224	174	294	291	353	95	248	193	433	204	318	161	243	194	277	257	321	161	237	226	335
ENSG00000176261	1099	1234	1064	960	744	1141	801	712	1046	590	1282	1307	921	1253	803	932	1896	1057	856	934	431	921	568	422	686	594	516	859	672	618	815	1102	942	684	642	759	825	598	996	741	726	862	783	860	1021	605	666	977	901
ENSG00000200591	11	8	2	4	4	1	2	1	0	0	1	1	9	10	3	7	3	5	4	3	0	4	4	2	4	2	0	3	2	1	2	7	4	4	4	4	1	1	9	7	2	3	3	2	1	5	1	4	4
ENSG00000162521	2977	2932	3749	4346	2780	3695	2602	3289	3112	1843	4920	4506	2146	3415	2090	3720	4451	2339	2417	3181	1414	1558	1799	1861	1956	1374	1478	2493	2124	2063	2325	2275	3000	1588	1813	1922	3223	1874	3015	805	2002	3532	2185	3240	2694	1463	2004	2777	2813
ENSG00000162520	1434	1492	1841	2041	1374	1840	1377	1546	1745	962	2223	2256	1040	1809	1077	1805	2426	1366	1069	1536	689	717	853	828	1051	599	754	1219	994	989	1257	1155	1561	682	916	934	1531	874	1482	539	1031	1599	1077	1417	1378	632	1039	1434	1321
ENSG00000224409	23	20	6	3	1	2	0	0	5	1	3	4	9	17	11	5	7	8	15	8	3	15	1	4	2	12	4	6	5	7	2	9	10	7	7	7	16	6	8	10	3	6	17	5	5	11	6	7	10
ENSG00000162522	12616	8948	9151	9373	5177	8774	7104	5371	8275	5954	18938	15090	7573	11278	8311	7499	6365	7566	7474	5852	2771	7973	2844	2274	5073	5685	3855	6236	5601	5107	5851	7912	6227	3270	6226	3219	5276	4378	6783	3003	5047	3275	4098	5715	4862	4055	5155	9517	5173
ENSG00000134684	1480	1651	1658	2285	1407	2365	1698	1808	2382	810	2065	1561	1054	1494	1012	1693	2289	1398	1518	2133	933	821	1465	818	1139	669	856	1242	1095	1211	1580	1156	3122	918	827	1054	1726	916	1862	606	1053	1554	1546	2139	1882	553	1203	1218	1977
ENSG00000116497	937	948	845	811	492	1048	673	756	651	450	1194	907	677	1040	674	967	1901	623	721	876	348	738	630	338	481	522	383	837	558	570	687	869	767	765	547	877	794	579	1009	425	505	1068	606	879	902	594	686	893	972
ENSG00000160097	36	19	16	6	6	27	35	22	4	6	30	13	31	19	38	18	47	23	33	20	7	27	12	19	8	22	11	12	9	14	21	33	17	20	16	33	15	24	23	19	16	33	21	19	19	20	14	36	31
ENSG00000121905	6028	12993	11848	12571	7248	9846	14165	6813	20235	9377	12355	20513	5361	15346	6490	13114	6043	13958	9079	14360	7174	5891	7308	2177	9566	3868	7488	14327	13834	5417	9396	6657	13224	3836	7962	3556	8145	5011	13649	4070	9062	3839	11346	10348	12088	2292	12233	6849	10105
ENSG00000121900	6191	13334	12144	12873	7383	10045	14441	6962	20679	9517	12552	20793	5516	15697	6653	13408	6146	14311	9310	14753	7427	6134	7518	2229	9810	3977	7793	14815	14300	5581	9629	6846	13636	3935	8173	3653	8392	5184	14048	4144	9312	3978	11623	10668	12423	2365	12554	7031	10423
ENSG00000287691	3143	1553	1613	2705	1384	2436	1866	1995	1395	1064	3564	2663	1940	1837	1826	1842	1939	1485	2028	1796	1120	2461	2717	702	862	1549	858	2522	2224	1471	1046	1728	1831	2464	1186	1153	2237	1894	2658	952	1490	1465	2030	2720	2712	933	2063	2668	3320
ENSG00000116514	3654	1997	1927	2848	1392	2556	2019	2247	1570	1232	3644	2866	2312	2356	2180	2439	2259	1803	2609	2367	1525	3320	3838	912	1148	1824	1126	3262	3018	1880	1340	2176	2396	3255	1572	1505	2917	2415	3501	1086	1918	1983	2681	3566	3506	1127	2788	3077	4262
ENSG00000278966	8	7	5	5	3	18	9	4	4	1	22	5	10	14	8	10	17	4	17	7	7	27	6	1	6	3	1	7	6	15	3	11	6	12	8	12	6	13	15	7	5	7	15	6	19	3	10	8	12
ENSG00000217644	7	2	0	2	1	10	5	1	0	1	10	4	8	1	4	0	7	1	8	7	2	20	4	1	0	2	1	4	4	9	1	1	3	10	0	3	5	14	2	3	3	2	2	10	8	1	2	5	4
ENSG00000239670	1	3	2	1	4	2	6	1	0	2	6	6	3	4	3	1	5	1	7	2	0	8	8	0	1	5	2	6	1	1	4	2	2	6	7	0	5	2	1	4	1	3	1	4	2	2	2	5	3
ENSG00000236065	5527	2878	4116	6029	3876	5879	4079	4136	4655	2227	9897	6133	3905	4459	3794	3732	4196	3224	3681	2950	1436	3924	1660	1699	2427	2532	1726	3604	3143	2755	2972	4358	4462	1999	2024	2195	3744	2373	3089	1897	2151	2778	2954	4841	3105	2304	2666	4844	2697
ENSG00000004455	5796	2867	4141	6073	3875	6032	4136	4190	4668	2235	10316	6169	4036	4465	4002	3789	4362	3207	3814	2996	1471	4188	1658	1734	2455	2620	1734	3662	3177	2840	2974	4524	4520	2040	2066	2199	3809	2460	3136	1991	2159	2829	2957	4954	3148	2362	2683	5072	2715
ENSG00000276645	7	0	0	1	0	0	2	0	4	0	6	2	2	3	4	1	11	3	1	1	1	3	2	1	2	0	0	3	4	0	7	9	3	3	1	6	1	0	3	11	3	2	2	0	5	3	4	4	1
ENSG00000142920	84	156	350	366	187	123	556	85	220	219	85	752	62	685	47	252	233	259	91	303	104	68	159	41	186	36	89	1000	855	62	213	69	82	116	330	116	306	89	363	50	103	101	346	124	363	61	583	97	444
ENSG00000278997	8	13	4	12	6	8	5	20	5	6	13	12	5	23	8	13	22	6	15	12	4	14	4	5	6	4	1	10	4	7	8	13	4	9	9	15	17	10	13	6	7	21	4	11	18	7	4	10	8
ENSG00000116525	284	319	259	213	154	320	156	258	197	126	404	286	243	328	172	266	451	197	285	332	132	251	161	149	146	163	81	219	188	186	181	224	167	280	215	257	282	186	349	113	191	297	172	229	289	155	167	241	258
ENSG00000279179	34	42	33	18	15	30	16	20	25	27	42	43	23	39	15	38	57	19	30	49	18	28	21	27	10	13	5	26	17	24	16	25	20	22	26	28	32	26	31	12	14	28	21	32	36	10	17	27	29
ENSG00000284721	4	3	2	5	0	3	0	2	1	0	0	2	1	1	2	4	7	0	5	0	0	5	0	0	0	1	1	2	0	2	1	1	1	0	1	5	4	2	4	5	0	4	8	3	5	1	4	2	4
ENSG00000160094	613	509	678	425	339	764	462	725	438	308	986	806	517	802	540	694	1266	389	527	523	199	383	271	547	359	388	263	518	319	440	427	670	281	510	446	595	596	420	536	324	383	705	295	535	496	384	419	718	510
ENSG00000270115	2	0	3	2	3	2	2	0	0	1	1	7	3	2	2	1	4	1	1	2	0	4	0	0	1	0	0	3	1	0	4	1	1	0	2	4	2	1	0	0	2	0	0	1	1	2	2	0	2
ENSG00000184389	13	18	16	12	10	7	7	4	8	8	17	15	18	28	10	19	31	17	26	10	16	17	11	8	9	6	8	6	13	15	18	28	20	20	21	15	41	19	32	20	19	16	34	11	39	10	11	15	21
ENSG00000225313	1588	1788	1980	3441	2556	2501	1529	2025	2427	1106	2903	2491	1283	1855	1197	2089	2898	2004	2202	1865	980	943	2356	856	1164	782	984	1542	1160	1465	1529	1439	2079	1623	1357	1359	2018	1231	1922	705	1723	1615	1505	1951	1998	744	1518	1629	2621
ENSG00000134686	1711	1898	2068	3542	2628	2600	1570	2079	2496	1129	3019	2557	1390	1997	1258	2222	3109	2113	2312	1997	1018	1021	2466	902	1256	852	1062	1648	1232	1562	1626	1514	2143	1717	1451	1468	2108	1326	2052	743	1843	1733	1568	2076	2160	822	1615	1751	2793
ENSG00000284154	82	100	111	217	150	170	88	116	123	71	182	134	86	115	58	125	138	99	109	99	65	33	131	55	71	35	46	88	47	97	83	72	120	106	92	63	114	64	103	17	102	107	69	114	93	32	88	92	150
ENSG00000222112	6	3	5	23	9	4	1	2	7	1	5	2	4	5	1	4	13	7	5	10	3	4	6	0	9	1	6	8	3	5	1	3	9	4	2	6	3	4	7	0	7	3	5	3	5	0	7	4	7
ENSG00000233246	37	29	26	28	33	33	14	20	27	7	54	30	27	43	18	42	59	27	36	29	12	13	12	9	36	10	15	18	18	34	28	21	21	27	33	28	16	27	37	14	29	21	17	31	35	24	22	35	22
ENSG00000234512	3	0	1	4	1	3	3	1	3	2	8	8	8	5	1	0	3	2	3	1	1	4	0	0	3	2	3	1	3	3	3	4	3	1	0	2	1	0	8	1	2	2	2	1	5	0	0	4	5
ENSG00000121903	100	141	100	77	86	104	63	80	67	48	157	106	127	144	78	82	121	65	140	83	34	95	70	53	68	86	49	63	59	76	94	92	70	88	65	98	65	95	127	42	57	104	60	120	81	68	85	127	97
ENSG00000235907	0	1	0	1	0	1	0	0	0	0	0	3	1	2	0	0	0	1	1	0	0	0	1	0	1	0	1	0	0	1	0	0	0	1	2	1	1	0	0	0	0	2	1	0	2	1	0	0	1
ENSG00000121904	129	141	79	81	25	54	10	23	98	31	67	33	147	180	72	121	209	104	177	215	75	202	148	62	72	107	54	111	109	50	80	131	125	127	75	124	165	81	165	111	99	226	200	84	196	99	119	151	171
ENSG00000227000	0	0	0	0	0	0	0	0	1	0	0	0	0	0	0	0	0	0	0	1	0	0	0	0	1	0	0	0	0	0	0	0	0	0	0	0	0	0	1	0	0	0	0	0	0	0	0	0	1
ENSG00000176256	0	0	0	0	0	0	0	0	0	0	0	0	1	1	0	0	1	0	1	0	0	0	0	1	0	0	0	1	0	0	0	0	1	0	0	0	0	0	0	0	0	2	1	1	1	1	0	0	1
ENSG00000231163	6	5	2	2	0	2	1	0	1	3	0	2	3	8	1	5	3	8	3	5	2	4	2	4	1	1	0	6	3	2	1	3	6	1	2	1	0	0	2	6	1	5	3	4	1	3	0	4	2
ENSG00000201148	0	0	0	0	0	0	0	0	0	0	0	0	0	0	0	0	0	0	0	0	0	0	0	0	0	0	0	0	0	0	0	0	0	0	0	0	0	0	2	0	0	0	1	0	2	0	0	0	0
ENSG00000142698	8	11	11	2	0	0	0	1	4	0	1	3	10	19	8	12	29	11	16	25	36	33	11	14	10	11	14	21	19	3	15	18	20	25	15	20	33	10	23	17	17	24	17	22	50	6	17	12	14
ENSG00000270241	0	0	0	0	0	0	0	0	1	0	0	0	0	0	0	0	0	0	0	0	0	1	0	0	0	0	0	0	0	0	0	0	0	0	0	0	0	0	0	0	0	1	0	0	0	0	0	0	0
ENSG00000287703	72	128	43	22	24	36	15	8	44	50	102	155	227	310	6	30	70	93	52	27	5	24	8	17	34	82	60	15	42	17	37	88	5	53	27	44	17	3	18	13	9	18	29	5	13	35	59	22	15
ENSG00000207941	1	0	0	0	0	1	0	0	1	0	0	0	1	1	0	0	0	1	0	0	0	0	0	0	0	1	0	0	0	0	0	1	0	0	0	0	0	0	0	0	0	0	0	0	0	0	0	0	0
ENSG00000163866	1031	1768	1449	3028	1529	1460	967	1113	2479	940	1539	1627	933	1487	810	2040	2551	1759	1136	1511	809	907	1327	737	1246	616	889	963	753	824	1515	1089	2650	742	1091	953	2821	690	1432	547	2245	1258	1225	1176	1450	458	1091	1054	1449
ENSG00000189280	1	72	4	9	9	6	7	8	8	10	28	8	14	12	6	25	79	7	2	8	1	4	2	12	5	3	8	2	3	5	3	15	3	5	12	7	23	2	16	2	54	16	14	3	21	11	1	16	4
ENSG00000189433	1	72	7	28	9	9	6	19	34	16	13	7	11	9	11	48	260	17	9	19	9	2	35	35	6	0	12	9	3	8	11	12	17	3	27	21	58	1	19	4	72	47	14	1	5	7	15	9	30
ENSG00000255811	14	559	181	1451	526	129	61	111	956	220	67	208	44	262	54	701	980	760	77	294	206	34	471	145	350	14	298	24	74	71	457	54	1232	34	336	126	1360	21	273	18	1245	272	202	34	316	35	220	40	405
ENSG00000188910	9	464	166	1423	515	107	51	87	927	203	47	198	22	240	35	639	599	736	66	275	201	17	431	85	340	4	271	16	67	61	436	29	1211	21	302	92	1287	14	241	5	1164	202	186	25	301	13	198	25	375
ENSG00000187513	32	84	51	28	11	108	12	55	26	13	29	25	23	40	13	164	146	35	37	67	40	7	132	69	37	21	16	43	20	51	33	17	88	29	43	150	279	49	75	16	82	136	37	38	52	10	34	46	199
ENSG00000230163	45	44	47	70	53	54	34	22	62	44	39	80	38	66	38	44	67	42	28	20	7	37	17	12	28	22	22	35	20	31	42	35	36	28	29	25	48	25	24	19	23	17	36	34	42	14	46	39	32
ENSG00000116544	29	42	43	42	19	45	28	36	25	18	44	22	28	56	30	71	134	35	45	57	27	34	30	54	24	17	22	35	24	26	32	30	40	44	31	73	101	24	48	32	58	106	56	35	64	26	45	51	55
ENSG00000284773	470	626	704	542	462	725	453	729	595	344	888	786	356	591	401	763	1288	383	432	586	193	354	332	343	324	252	188	425	301	380	478	549	475	497	444	590	606	393	549	177	407	617	418	432	509	253	439	563	527
ENSG00000241014	59	105	84	60	65	126	66	80	50	35	114	111	43	105	44	86	218	39	75	97	22	49	45	24	33	32	11	58	49	39	58	87	40	90	47	105	52	53	66	21	57	71	54	54	62	45	67	74	70
ENSG00000271741	1029	1272	1350	1276	1029	1302	941	1140	996	672	1747	1638	784	1222	825	1330	1955	807	884	1022	433	824	620	479	610	555	441	819	613	762	838	1020	865	895	849	1035	1095	707	1176	289	743	1107	702	984	942	566	779	1063	941
ENSG00000243749	342	423	534	438	353	540	350	599	518	281	701	601	268	396	314	604	906	304	300	413	147	258	245	292	252	190	167	307	211	292	370	386	406	342	338	406	501	288	419	118	308	457	332	328	386	168	308	413	396
ENSG00000163867	690	847	816	841	676	762	591	543	477	391	1049	1035	517	827	509	729	1047	505	587	603	285	560	371	185	358	365	275	510	403	466	473	632	460	549	515	628	592	418	759	166	435	645	369	656	557	397	468	647	545
ENSG00000197056	361	431	385	356	338	380	270	254	239	164	471	524	284	414	223	300	452	224	279	306	122	229	164	117	186	164	139	276	214	209	244	302	294	218	245	278	303	209	365	96	221	281	253	334	299	200	205	298	285
ENSG00000233940	1	2	3	0	0	0	0	0	1	0	1	0	1	0	0	0	3	2	1	3	4	2	1	0	1	1	2	1	3	0	0	1	1	0	4	0	5	2	4	2	1	6	1	1	1	2	2	2	3
ENSG00000228348	0	2	1	0	0	0	0	0	1	0	0	1	4	2	4	1	1	0	1	1	1	0	2	1	0	2	2	3	4	1	1	1	0	3	0	0	0	0	2	0	1	0	1	1	0	0	0	0	2
ENSG00000284640	3	2	2	0	0	1	2	0	2	4	2	1	3	3	2	1	10	1	1	1	1	3	2	1	1	2	0	0	3	2	2	2	2	6	0	3	3	0	8	3	0	2	7	9	2	0	1	0	2
ENSG00000116560	7434	5770	7086	9823	7574	7497	4737	5765	6229	2616	10377	7510	4498	6739	4300	6734	9489	4870	6235	5619	3299	3500	3800	2977	4138	2574	3026	5076	3921	4469	5032	4456	7686	3775	3666	4248	8105	3914	6141	1764	4401	6755	5051	7592	6306	3073	4533	6130	5719
ENSG00000201868	0	1	0	2	0	0	0	0	0	0	0	0	0	0	0	1	2	0	0	0	0	0	0	0	2	0	0	3	0	0	0	0	0	0	0	0	0	0	0	0	0	1	1	0	0	0	0	0	0
ENSG00000146463	1155	1118	1251	1177	964	1104	825	1154	980	471	1786	1554	1016	1479	806	1290	1589	826	1046	1065	496	680	834	706	753	618	574	998	829	811	893	958	983	733	717	1028	1195	825	1367	368	811	1287	808	1212	1073	682	893	1088	1266
ENSG00000240374	0	0	0	0	0	0	0	0	0	0	0	0	1	2	1	0	2	0	0	1	0	1	0	1	1	0	1	0	1	0	0	1	0	0	1	1	1	1	3	0	1	0	2	0	0	0	0	0	0
ENSG00000201542	0	0	0	0	0	0	0	0	0	0	0	0	1	1	0	1	1	1	0	0	0	2	0	0	1	0	0	0	0	0	1	0	1	1	0	0	0	0	0	0	2	0	4	0	0	0	0	1	2
ENSG00000229994	20	21	44	42	16	30	17	34	39	25	21	24	24	67	17	34	46	41	20	27	15	20	19	25	21	16	21	35	25	22	36	26	39	17	27	30	49	16	35	24	30	33	22	34	49	15	30	29	26
ENSG00000227409	117	93	114	103	93	67	50	84	44	25	111	116	92	125	68	133	100	59	100	91	42	52	94	69	75	64	77	89	101	78	77	62	58	64	78	87	132	64	122	19	71	103	58	110	75	60	77	106	124
ENSG00000278702	0	0	1	0	0	0	0	0	1	0	0	0	1	1	0	0	0	0	0	0	0	0	0	0	0	0	0	0	0	0	0	0	0	0	0	0	0	1	1	0	0	0	2	0	1	0	0	1	0
ENSG00000142687	3877	4401	3195	2582	1937	3765	2098	2618	2796	1756	5614	3735	2931	3680	2880	3037	5019	2547	2801	2816	1229	2667	1536	1319	1613	2150	1229	2041	1779	2294	2085	3228	2016	2345	2182	2245	2797	1879	3412	1816	1983	2225	2052	2446	2630	1830	2050	3741	2649
ENSG00000236274	1	6	1	0	0	2	0	0	0	1	3	0	5	6	1	2	2	3	3	0	0	1	1	2	2	4	2	4	1	0	1	2	1	7	5	3	1	2	4	4	0	0	4	3	4	2	5	5	3
ENSG00000020129	231	520	464	499	347	475	286	413	436	214	430	377	241	360	207	585	855	282	341	593	324	186	502	203	308	123	118	301	202	306	325	213	607	345	293	326	669	314	649	87	310	491	393	387	501	130	365	252	593
ENSG00000239636	32	45	62	45	24	47	52	57	26	18	48	51	17	60	34	108	317	15	31	80	23	37	55	31	25	21	16	60	31	55	26	32	24	89	48	90	92	38	91	9	42	109	52	53	65	30	59	16	80
ENSG00000116819	40	105	76	53	35	48	106	61	54	24	55	55	34	83	44	130	309	33	50	148	48	52	86	38	39	19	23	89	61	55	47	50	38	88	62	102	106	51	183	27	53	119	100	77	145	37	93	38	134
ENSG00000126067	1774	1880	1844	3308	1492	3015	1865	2373	2591	1057	3264	2116	1292	1577	1519	2258	2292	1714	1887	2218	1312	980	1678	961	1232	872	1180	1993	1738	1753	1412	1419	3862	1117	985	1212	2208	1285	2518	648	1354	1933	2351	3625	2843	649	1340	1678	2761
ENSG00000142686	91	141	129	121	102	205	110	207	166	75	170	112	81	104	99	222	353	126	169	251	97	53	231	119	113	43	58	128	85	122	106	112	143	148	100	170	159	131	258	59	129	259	168	257	256	45	129	126	244
ENSG00000092853	226	156	177	387	175	338	126	223	272	156	160	137	152	225	151	397	336	429	254	442	200	82	239	107	225	79	264	304	312	184	244	120	682	122	73	130	331	228	386	87	210	529	522	616	486	96	151	201	513
ENSG00000232335	23	13	20	46	20	35	9	33	21	15	20	9	13	15	17	37	26	33	22	32	13	4	23	8	22	6	19	17	29	21	19	8	56	10	9	9	22	16	35	4	17	51	34	52	49	9	9	16	37
ENSG00000134698	1593	1148	986	697	618	1229	719	803	473	412	2293	1394	1109	1179	982	748	1730	475	1332	854	300	1115	487	299	357	855	335	886	570	792	598	1369	395	1342	723	1142	693	798	1165	530	565	864	521	964	921	867	701	1370	777
ENSG00000092847	3177	1255	1504	1344	680	1892	902	1512	905	584	4480	1640	2161	1909	1761	1457	2248	863	1636	1207	511	1694	656	937	715	1820	548	1163	884	1200	867	1918	931	1148	885	1128	1343	1110	1196	822	746	1502	776	1543	905	1342	872	2853	1083
ENSG00000271164	2	0	1	0	0	0	0	0	0	0	0	0	0	0	0	0	0	0	0	0	0	0	0	0	0	1	0	1	0	1	0	0	0	0	0	0	1	0	0	0	0	0	1	0	0	0	0	0	0
ENSG00000286899	6	1	2	0	2	3	2	0	1	1	5	1	5	5	3	0	4	1	1	3	0	7	3	0	1	2	0	3	1	1	0	6	0	0	1	2	1	2	3	3	0	4	1	0	0	8	0	4	2
ENSG00000271914	2	2	1	4	0	5	3	1	6	2	9	4	3	5	2	3	8	0	2	4	1	4	3	2	0	0	1	2	1	7	2	5	0	3	2	2	1	2	0	4	0	4	2	1	7	1	2	2	1
ENSG00000126070	1205	1123	962	808	872	1051	577	718	605	418	1105	947	879	1143	706	879	1865	778	850	814	352	944	650	426	484	647	433	769	518	585	697	906	694	858	575	884	970	624	953	488	766	1182	685	841	974	684	729	997	960
ENSG00000271554	125	93	74	76	77	105	57	58	67	33	84	68	108	97	74	74	212	89	83	76	39	91	71	61	49	82	42	91	54	50	52	98	58	91	50	85	93	61	99	64	80	130	66	86	111	69	65	96	93
ENSG00000232862	1	0	1	2	1	0	0	0	0	1	0	0	1	1	1	1	1	2	3	5	1	5	1	1	0	2	1	4	1	2	1	0	1	1	0	0	3	1	0	1	2	1	1	1	1	0	0	2	3
ENSG00000092850	5	9	11	4	3	6	2	3	3	2	5	9	5	8	7	11	11	4	9	8	1	3	4	1	5	2	1	4	5	4	5	7	7	1	6	7	6	3	7	5	2	4	3	5	13	8	6	7	8
ENSG00000116863	612	635	654	900	513	920	580	734	814	460	1004	829	468	569	482	735	1016	597	592	761	373	364	500	284	364	293	295	544	408	454	493	555	692	479	444	421	808	426	806	379	554	618	776	759	847	242	516	535	655
ENSG00000171812	53	92	108	93	72	145	58	143	90	49	72	116	57	144	55	231	353	108	118	209	97	33	93	143	64	31	55	84	37	76	60	71	56	120	103	123	225	76	192	22	104	204	79	78	183	43	94	73	156
ENSG00000054116	1130	1030	1081	1372	974	1549	1031	1159	1371	781	1911	1535	886	1096	861	1147	1542	1048	990	1161	523	908	782	584	679	599	526	925	719	751	899	1087	1170	801	678	692	984	647	1185	601	768	947	948	1188	1145	582	836	1197	1010
ENSG00000116871	2089	1932	1761	1934	1335	2868	1603	2865	2449	1070	3308	2152	1367	1967	1740	3022	4648	1728	2185	3350	1532	1565	2612	1884	1523	1007	988	2456	1606	1901	1463	1866	2190	2641	1441	2059	2436	1746	3509	1088	1985	3545	2350	3133	3388	892	1731	2195	3081
ENSG00000264592	0	0	0	0	0	0	0	0	0	0	0	0	0	0	0	0	0	0	0	0	0	0	0	0	0	0	0	0	0	0	0	0	0	0	0	0	0	0	0	0	0	0	0	0	0	0	0	0	0
ENSG00000054118	3550	2997	3366	3775	2676	3700	2191	2936	2576	1638	4596	3646	2562	3673	2533	3824	5551	2627	3075	3303	1569	2385	2135	1725	1847	1994	1833	2939	2525	2174	2360	2945	2740	2382	1916	2295	3607	2051	3422	1361	2115	3803	2471	3607	3259	1723	2338	3270	3167
ENSG00000231849	4	1	1	0	1	4	0	0	1	0	2	0	3	2	1	2	1	1	2	2	0	2	0	0	0	1	1	2	2	0	0	0	1	3	0	0	1	2	0	3	1	0	1	1	0	3	1	0	1
ENSG00000214193	3131	1418	800	575	406	1646	747	1017	679	614	3066	1113	1617	966	2287	991	3017	941	2106	1169	463	1590	730	417	397	1120	329	874	581	1296	653	2421	391	1614	584	1118	551	1400	1575	1121	874	897	601	1307	1026	1424	738	2428	1118
ENSG00000142694	902	549	331	245	169	665	330	592	415	239	906	488	428	346	624	464	1153	362	706	646	244	489	453	270	210	323	135	414	228	476	301	819	263	746	309	563	374	582	745	421	389	501	305	597	577	456	355	767	622
ENSG00000286379	11	4	9	5	6	17	6	4	7	6	14	16	1	25	18	11	24	21	7	6	2	7	2	2	10	3	2	2	5	5	1	13	4	7	5	10	7	4	9	8	7	7	4	5	11	8	4	5	6
ENSG00000196182	1341	2257	2330	3945	2636	2132	1938	1944	3055	1412	1984	2879	1133	2392	1128	3107	2437	2297	1779	2128	1309	1246	2025	974	1584	803	1351	1585	1313	1263	1893	1280	3135	1698	1548	1306	3141	1091	2301	673	2189	2239	1894	2410	2334	656	1488	1353	2572
ENSG00000181817	442	401	501	543	316	643	377	644	583	273	650	476	338	338	335	613	934	366	381	625	292	383	453	392	286	211	161	321	217	358	356	408	657	397	277	356	637	292	533	306	319	751	538	518	621	199	317	469	474
ENSG00000222821	0	0	0	0	0	0	0	0	0	0	0	0	0	0	0	0	0	0	1	0	0	0	0	1	0	0	0	0	0	0	0	0	0	1	0	0	0	0	0	1	0	0	0	0	0	1	1	0	1
ENSG00000116885	67	127	97	77	54	89	84	42	62	61	44	90	30	84	58	88	120	116	50	93	33	40	50	32	46	26	35	50	51	46	71	65	71	52	76	69	82	39	119	25	55	74	102	63	114	30	70	63	122
ENSG00000201448	0	2	0	0	0	0	0	0	0	0	0	1	0	0	1	0	3	0	0	0	0	0	0	0	0	0	0	0	0	0	0	0	0	1	1	0	0	0	1	0	0	0	0	0	1	0	0	0	1
ENSG00000116898	658	666	736	1334	800	1033	811	864	1422	591	1123	991	439	735	465	813	869	750	549	791	352	379	540	353	561	212	452	659	597	500	706	592	1409	356	383	400	878	409	782	298	530	651	830	1034	950	249	518	578	717
ENSG00000119535	232	203	125	258	120	955	1205	361	86	214	201	156	99	113	113	232	506	103	953	361	604	418	2679	112	97	294	54	290	97	404	76	161	597	6851	185	637	555	477	1615	70	122	187	391	344	920	73	776	214	2259
ENSG00000230214	0	0	0	0	1	0	0	0	0	0	0	0	0	0	0	0	0	0	0	0	0	0	0	0	0	0	0	0	0	0	0	0	0	0	0	0	0	0	0	0	0	0	1	0	1	0	0	0	0
ENSG00000284705	2	0	0	0	0	0	0	0	1	0	0	0	2	2	0	2	0	0	7	0	1	0	0	1	1	0	0	2	0	0	1	1	1	1	0	1	1	4	2	3	0	2	1	2	3	0	2	1	0
ENSG00000284720	1	1	1	0	0	0	0	0	0	0	0	0	0	1	1	0	2	1	0	0	0	0	0	0	0	0	0	0	0	0	0	1	0	0	2	0	0	0	0	0	2	0	1	1	0	0	0	1	1
ENSG00000234481	2	0	0	0	0	0	0	0	1	0	0	0	2	1	1	0	3	0	2	0	1	1	2	0	0	1	1	2	0	0	0	0	0	1	0	0	2	0	2	0	0	2	1	0	2	0	1	1	2
ENSG00000163873	71	123	110	72	57	43	29	35	90	15	32	65	44	108	54	233	116	140	103	135	68	91	162	82	120	59	61	111	103	50	87	54	94	44	131	97	216	88	158	50	157	125	145	138	127	35	80	116	119
ENSG00000284650	0	0	1	0	0	0	1	0	0	0	0	0	1	2	0	0	2	0	4	0	0	1	0	2	0	0	1	0	0	0	1	0	1	0	1	0	4	0	0	0	0	1	1	0	0	0	1	2	0
ENSG00000223944	16	25	18	20	1	2	2	3	13	6	2	3	36	48	19	17	28	22	32	33	16	59	20	10	14	40	21	27	17	13	12	22	28	26	22	20	32	13	49	20	22	36	42	33	34	7	28	33	23
ENSG00000264698	0	0	0	0	0	0	0	0	0	0	0	0	0	0	0	0	0	0	0	0	0	0	0	0	0	0	0	0	0	0	0	0	0	0	0	0	0	1	0	0	0	0	0	0	0	0	0	0	0
ENSG00000207328	0	0	0	0	0	0	0	0	0	0	0	0	0	0	0	0	0	0	0	1	0	0	0	0	0	0	0	0	0	0	0	0	0	0	0	0	0	0	0	0	0	0	0	0	0	0	0	0	0
ENSG00000252368	0	0	0	0	0	0	0	0	0	0	0	0	0	0	0	0	0	0	0	0	0	0	0	0	0	0	0	0	0	0	0	0	0	0	0	0	0	0	0	0	0	0	0	0	0	0	0	0	0
ENSG00000230451	0	0	0	0	0	0	0	0	0	0	0	0	0	0	0	1	0	0	0	0	0	0	0	0	0	0	0	0	2	0	0	0	0	0	0	0	0	0	0	0	0	0	0	0	0	0	0	0	0
ENSG00000233621	327	259	216	230	105	280	119	173	107	139	498	252	305	270	273	196	443	181	402	191	83	376	211	101	85	217	56	194	139	184	116	333	130	234	194	206	207	223	388	288	196	176	163	169	233	193	167	335	242
ENSG00000163874	967	2040	1207	3895	559	1696	1040	1343	556	602	1906	1174	459	767	469	1850	1214	1169	5956	3325	2070	1234	4433	411	436	1424	386	2666	2310	1281	330	495	2215	1497	1770	1273	5198	1237	5264	336	1235	1106	1855	2924	4152	257	2677	710	6172
ENSG00000283724	7	18	11	35	11	21	13	11	4	2	11	12	5	7	10	21	7	11	40	30	22	20	52	5	7	19	11	18	17	16	8	4	18	21	16	18	39	8	38	4	20	7	16	19	38	2	20	10	28
ENSG00000163875	1004	1019	1159	1202	884	915	606	915	766	487	1347	1306	614	934	748	1023	1497	604	791	935	412	586	479	496	467	369	348	739	541	643	697	866	742	550	571	613	959	534	836	240	544	973	672	1001	869	478	718	1015	814
ENSG00000263675	2	4	3	4	12	2	0	5	1	3	2	6	4	5	3	1	8	5	1	3	0	1	1	1	2	2	5	2	2	1	4	4	3	4	1	2	3	3	5	0	0	1	3	3	5	3	5	5	3
ENSG00000163877	432	498	517	742	419	462	411	497	455	320	610	617	350	523	286	616	657	383	475	476	220	338	336	243	298	250	251	312	250	320	357	320	513	308	329	275	616	265	464	123	376	440	317	495	387	209	339	394	484
ENSG00000232273	7	3	3	3	5	3	2	2	6	1	12	5	8	5	4	3	6	4	6	1	2	8	5	1	5	8	3	3	4	3	3	7	6	9	6	2	3	1	1	5	9	5	2	3	3	5	5	10	5
ENSG00000237749	46	60	79	9	10	7	3	16	17	10	2	12	21	50	31	61	123	56	53	100	34	45	28	88	41	29	38	77	48	38	66	71	73	37	45	62	111	47	82	39	76	126	65	57	75	32	63	47	51
ENSG00000163879	98	224	175	220	178	169	129	102	169	142	132	210	95	183	122	238	220	167	96	150	66	47	154	40	122	52	88	120	124	102	126	110	204	76	154	131	247	111	256	54	126	73	140	131	149	59	147	95	248
ENSG00000134697	832	1234	1281	1888	1302	1142	837	962	1215	583	1194	1299	589	1007	568	1135	1219	943	903	1187	597	464	763	421	736	406	516	758	695	647	894	715	1605	499	559	566	1508	513	1091	366	839	841	918	1065	1139	361	732	828	1230
ENSG00000284748	2	0	2	3	0	0	1	0	0	1	0	0	2	2	3	3	3	1	2	4	1	6	2	2	1	1	0	1	3	1	2	2	2	4	1	0	1	4	3	2	3	0	3	1	0	3	2	3	2
ENSG00000169218	27	57	58	17	16	60	26	148	20	8	26	38	16	39	26	67	149	42	36	82	25	10	37	97	24	13	15	36	20	28	21	25	21	108	27	99	89	34	77	16	55	124	65	31	143	24	37	51	49
ENSG00000116922	281	289	382	465	312	329	225	282	226	154	405	387	196	343	164	269	355	168	237	263	129	160	210	134	174	99	126	200	159	165	197	205	264	156	197	186	377	164	313	50	205	244	222	273	285	125	191	232	277
ENSG00000134690	398	461	402	839	371	619	380	381	500	283	477	517	276	516	250	570	397	510	361	563	282	139	299	128	319	128	285	495	470	346	377	262	1030	104	209	191	428	323	588	155	306	607	794	868	761	145	297	315	569
ENSG00000183317	909	2073	2364	1248	2165	1093	1832	352	1626	1044	1627	3420	756	2389	768	1433	899	1818	823	1032	589	1106	638	143	1061	487	701	1596	1349	476	1550	1082	1216	289	1205	440	1012	401	1433	630	1405	317	1267	631	1419	593	1565	1104	1090
ENSG00000200421	1	1	0	0	1	0	0	0	1	2	0	2	0	2	0	0	2	4	1	0	0	3	0	0	0	0	0	2	1	1	0	0	1	0	2	0	2	0	2	2	0	0	4	1	0	1	0	0	0
ENSG00000214141	1	1	2	1	0	1	0	0	2	1	1	3	4	4	2	2	7	4	2	1	6	4	5	1	6	3	1	1	4	2	9	1	11	3	1	2	5	3	4	2	0	2	2	0	4	3	8	8	4
ENSG00000227416	0	0	0	0	0	0	0	0	0	0	0	0	0	1	0	1	0	0	1	0	0	1	0	0	1	0	1	0	0	1	0	0	0	0	1	0	1	0	0	0	0	0	0	0	0	0	0	0	0
ENSG00000185090	164	317	563	389	292	256	368	210	473	172	249	382	111	317	180	304	172	317	178	325	170	76	210	98	217	71	238	318	311	190	319	114	620	58	189	105	338	150	356	73	285	132	483	305	508	55	186	162	278
ENSG00000233728	99	207	374	260	203	199	277	143	362	127	183	266	64	190	123	193	120	211	106	205	103	43	119	65	137	36	149	203	188	108	196	71	387	38	110	66	203	87	189	48	160	75	315	176	318	34	121	80	168
ENSG00000196449	461	650	726	1080	544	481	450	427	1020	336	647	564	408	445	334	775	456	702	468	533	323	270	551	267	331	234	378	357	299	358	593	361	1378	224	399	275	858	243	608	136	618	372	514	476	538	154	445	436	740
ENSG00000197982	507	969	921	1102	675	964	708	669	1528	492	979	941	497	650	507	994	873	1011	590	864	532	455	871	339	585	280	493	678	529	530	933	520	1729	365	484	432	965	419	1024	397	811	591	955	827	1105	220	609	575	1043
ENSG00000188786	1040	867	855	1335	812	775	724	694	693	487	1100	1055	615	908	556	1078	819	917	740	885	414	672	735	426	590	481	468	693	793	542	687	531	839	659	704	465	943	432	1005	322	716	740	651	888	824	387	957	833	1002
ENSG00000235673	1	1	0	0	1	0	0	0	0	3	2	0	2	1	1	0	0	2	2	2	0	0	0	0	0	1	1	3	0	0	1	1	2	1	1	1	0	1	1	0	0	4	2	1	2	1	2	1	3
ENSG00000204084	1021	1056	949	536	538	898	519	624	485	424	1117	999	738	1151	681	1004	2103	720	746	713	311	810	469	356	423	455	304	812	526	631	644	922	634	773	525	882	853	594	898	567	601	1058	700	721	946	493	592	859	679
ENSG00000230955	123	136	177	131	116	224	122	148	134	113	194	217	101	152	130	179	459	133	132	148	54	113	71	68	71	59	32	121	70	106	117	159	124	110	108	127	170	111	141	112	110	200	106	112	172	83	123	160	125
ENSG00000252448	14	9	5	1	3	3	1	5	4	0	5	4	12	8	5	13	22	6	6	5	1	8	6	4	4	0	2	9	3	2	3	4	3	6	2	6	5	4	5	8	3	9	2	2	2	3	7	5	4
ENSG00000222282	10	2	4	1	0	2	1	0	0	0	2	0	2	5	0	2	10	1	5	0	1	8	2	0	3	2	0	6	1	1	3	5	1	0	1	5	1	1	1	0	3	3	1	2	4	2	1	5	2
ENSG00000277168	0	1	0	1	0	0	0	0	0	0	0	0	0	0	0	0	1	0	0	0	0	1	0	0	0	0	0	0	0	0	0	0	0	0	0	0	0	0	0	0	0	0	0	0	0	0	0	0	0
ENSG00000183431	1363	1321	1846	2186	1390	1704	1116	1508	1700	785	2024	1725	892	1470	1016	1824	2152	1215	1131	1439	735	611	896	895	920	547	725	1174	998	1013	1257	1085	2072	746	886	831	1746	825	1445	520	966	1686	1397	1659	1476	583	1049	1182	1322
ENSG00000212541	3	4	2	0	0	2	0	0	1	0	0	1	0	0	0	1	4	0	1	0	1	0	3	0	1	1	2	2	1	1	5	1	1	1	2	3	0	5	6	0	1	2	3	3	3	0	3	4	2
ENSG00000183386	118	197	193	98	107	223	101	243	149	63	153	149	73	94	75	183	310	104	168	185	91	44	243	150	111	60	87	164	90	185	137	125	128	229	106	190	192	136	240	44	177	253	123	189	213	41	113	108	216
ENSG00000183520	441	552	572	760	454	571	350	450	519	241	544	505	276	388	309	546	664	448	391	550	284	233	421	220	343	186	230	368	302	326	430	332	879	260	244	311	592	320	574	166	387	484	478	558	574	168	354	352	483
ENSG00000185668	7	11	22	4	1	6	1	9	0	3	7	0	4	5	6	18	60	6	12	9	17	21	8	27	5	6	9	16	7	1	11	8	5	13	13	10	22	6	14	8	11	46	13	10	23	6	3	10	7
ENSG00000224592	11	26	23	9	3	3	3	0	4	5	0	6	18	35	17	25	27	20	33	22	11	25	14	5	6	12	11	13	19	17	12	16	17	23	11	21	28	19	44	10	17	31	40	16	38	12	22	14	18
ENSG00000223589	1	0	0	0	0	0	0	0	0	0	0	0	1	0	0	0	0	1	2	1	1	0	0	0	0	0	0	0	2	0	1	0	0	0	0	0	1	1	1	0	0	0	2	1	0	0	0	0	0
ENSG00000265596	0	0	0	0	0	0	0	0	0	0	0	0	0	0	0	0	0	0	0	0	0	0	0	0	0	0	0	0	0	0	0	0	0	0	0	0	0	0	0	0	0	0	0	0	0	0	0	0	0
ENSG00000284623	2	1	0	0	0	0	1	0	1	0	0	0	2	1	2	0	2	0	0	1	3	5	0	1	0	0	0	0	3	2	3	5	2	1	1	2	3	1	2	1	0	4	4	0	0	4	1	3	2
ENSG00000286552	2	1	1	0	0	0	0	0	3	0	0	0	1	1	3	1	2	2	0	3	0	1	1	0	2	1	1	0	1	0	0	2	1	0	0	0	2	4	0	3	1	3	1	1	1	4	1	1	1
ENSG00000287987	0	4	3	3	0	0	0	0	2	0	0	0	4	0	0	5	5	9	3	5	1	8	1	0	2	1	2	3	4	0	6	6	3	1	7	6	4	1	5	5	7	3	8	3	3	1	1	1	4
ENSG00000237290	0	0	2	0	0	0	0	0	0	0	0	0	0	0	0	1	2	4	2	3	1	2	0	0	1	0	1	0	1	0	1	2	0	0	1	0	1	0	1	1	1	0	1	0	2	0	0	0	1
ENSG00000275350	0	0	1	0	0	0	0	0	0	0	1	0	0	1	0	0	1	0	0	0	0	1	0	0	0	1	0	0	0	0	0	0	0	0	1	0	1	0	0	0	0	0	1	0	0	0	1	0	0
ENSG00000200796	0	0	0	0	0	0	0	0	0	0	0	0	0	0	0	0	0	0	0	0	0	0	0	0	0	0	0	0	0	0	0	0	0	0	0	0	0	0	0	0	0	0	0	0	0	0	0	0	0
ENSG00000238063	3	10	8	9	1	11	4	10	4	2	1	0	6	13	2	36	44	5	16	27	10	29	6	5	6	11	9	6	7	2	11	8	14	14	10	17	22	3	5	8	6	29	20	2	17	11	15	14	11
ENSG00000215895	7	45	14	11	4	10	11	15	19	3	7	8	14	13	16	26	20	18	41	42	23	17	54	9	23	15	13	18	12	24	24	23	64	22	14	17	49	14	80	12	33	26	16	37	47	5	19	8	39
ENSG00000284632	7	11	9	2	0	1	1	0	9	1	0	1	11	13	5	11	28	10	24	31	13	34	24	7	19	9	11	10	8	7	15	18	24	17	12	14	15	15	30	9	13	23	31	17	29	9	10	21	19
ENSG00000116954	1223	765	815	1047	756	1068	803	975	750	645	1980	1531	738	884	755	773	902	638	947	797	447	738	633	500	554	542	416	732	605	608	579	695	451	798	496	466	563	628	863	266	580	718	583	1115	770	449	604	1123	767
ENSG00000273637	1620	1431	1515	2324	1376	1718	1519	1493	1621	990	2810	2367	1161	1535	1139	1434	1447	1335	1362	1376	696	1062	901	670	949	782	834	1360	1128	1029	1073	1134	1403	966	739	729	1163	935	1554	420	879	1110	1175	1795	1396	690	928	1554	1335
ENSG00000228436	891	2806	2212	3231	1937	1250	1665	1057	3298	2001	1749	3294	768	2570	660	2103	1231	2287	839	1837	820	588	895	389	1466	449	1254	1322	1397	669	1507	768	2054	541	1651	515	1920	555	2278	375	1582	741	1490	1108	1600	439	1469	832	1556
ENSG00000214114	726	882	919	1647	911	1103	1046	930	1199	605	1607	1417	630	884	559	857	821	875	650	814	363	483	459	318	532	364	515	804	685	580	645	636	1063	393	390	381	740	440	893	272	474	564	740	980	782	343	476	697	757
ENSG00000274944	430	597	499	864	443	524	510	419	632	351	803	751	346	537	280	505	485	482	372	511	228	273	287	175	316	213	305	468	370	283	342	329	563	243	243	252	418	248	584	149	313	315	413	522	466	216	283	365	460
ENSG00000131233	24	110	60	55	57	21	30	5	108	94	22	111	17	80	16	65	47	74	19	44	21	11	24	12	38	11	46	29	28	9	32	19	25	32	64	16	36	10	63	10	55	10	38	22	34	11	32	10	36
ENSG00000158315	92	1662	1134	1397	905	91	550	85	1898	1238	80	1604	81	1463	43	1085	286	1247	125	902	400	60	375	40	840	44	635	434	637	50	763	72	895	69	1084	83	1007	71	1205	69	969	101	633	66	699	61	887	80	700
ENSG00000199963	0	0	0	0	1	0	0	0	1	0	0	0	0	0	0	0	0	2	0	0	0	0	0	0	1	0	0	0	0	0	0	0	0	1	3	0	0	0	0	0	0	0	0	0	0	0	1	0	0
ENSG00000207466	0	0	0	0	0	0	0	0	0	0	0	0	0	0	0	0	0	0	0	0	0	0	0	0	0	0	0	0	0	0	0	1	0	0	1	1	0	0	0	0	0	0	0	0	0	0	0	0	0
ENSG00000235549	0	0	1	0	0	0	0	0	0	0	0	0	0	0	0	0	0	0	0	1	0	0	0	0	0	1	0	2	0	0	0	0	1	0	1	0	0	0	0	0	0	0	1	0	2	1	0	0	0
ENSG00000174574	1854	2235	2336	3634	2380	1790	1424	1550	2049	1013	2730	2157	1121	1876	1196	2554	2320	1961	1636	1976	1078	1345	1511	950	1648	820	1093	1463	1193	1240	1513	1334	2687	1152	1210	971	2817	947	1963	451	1759	1669	1341	1775	1685	696	1299	1563	1815
ENSG00000168653	1720	2184	2508	4341	1973	2548	2623	2400	3980	1993	3194	2835	1353	2460	1148	2124	2235	2132	1273	2274	1029	923	1457	1081	1910	804	1319	2444	2006	1504	2183	1738	3944	598	1251	1031	2464	1110	1993	1346	1754	1839	3151	2786	3300	595	1494	1720	1793
ENSG00000127603	4929	5377	3960	3152	3050	4240	2075	3344	3195	1812	4525	4303	4339	5979	3488	5405	9385	3933	4334	5272	1826	4161	4482	2325	2886	3518	3203	4352	3336	3028	3359	3982	3038	5777	3221	6120	4610	3782	5510	2183	4120	6129	3074	4475	4734	3381	3609	4845	6379
ENSG00000206654	1	0	1	0	0	0	0	0	2	0	0	0	1	3	0	0	0	1	0	1	0	0	1	1	0	2	0	1	0	0	0	1	1	0	0	0	0	0	0	1	2	0	0	1	0	1	1	1	0
ENSG00000222378	1	0	0	0	0	0	0	0	2	0	0	0	0	0	0	0	0	1	0	0	0	0	1	0	0	0	0	1	0	0	1	1	0	0	0	0	2	0	0	1	1	0	2	0	0	1	0	0	1
ENSG00000270040	2	4	1	0	0	1	0	0	0	3	0	0	0	1	0	1	1	2	0	1	0	0	0	0	0	0	1	0	1	0	0	0	0	1	2	2	1	0	0	0	0	0	0	0	0	0	0	1	0
ENSG00000287422	61	47	27	19	16	10	6	16	17	11	25	20	60	66	29	32	88	46	43	43	12	54	39	27	24	36	37	52	31	20	34	37	21	52	17	72	36	32	44	29	45	61	22	41	30	36	32	58	53
ENSG00000226438	64	53	26	16	11	21	8	10	19	10	24	14	59	47	27	33	71	49	33	30	6	49	36	27	23	32	37	52	37	18	31	27	12	58	16	72	27	32	37	22	38	47	25	45	35	30	22	52	44
ENSG00000217897	1	0	0	0	3	0	2	0	2	0	0	1	0	2	3	1	1	0	0	0	1	2	0	0	0	0	0	1	2	0	1	1	1	1	0	1	0	2	1	2	0	1	1	2	4	1	1	3	0
ENSG00000183682	540	357	407	438	371	661	376	294	373	427	997	883	561	938	652	674	964	557	386	389	205	622	558	164	384	326	307	284	197	229	298	382	237	241	428	246	378	346	426	342	259	357	270	364	382	350	372	617	680
ENSG00000237624	22	35	25	61	23	44	27	23	40	39	47	44	39	32	44	53	48	36	21	32	19	32	55	9	34	29	18	20	17	29	19	27	36	25	38	25	75	18	29	28	17	32	22	63	43	30	39	65	55
ENSG00000243970	482	371	405	423	449	629	397	256	309	428	984	1078	580	1141	525	598	1107	546	387	365	147	452	416	116	298	292	232	347	260	251	272	450	225	273	404	300	343	329	439	298	273	363	303	243	392	315	383	476	581
ENSG00000090621	3409	3729	4151	2904	2313	2912	2648	3433	2932	1484	4477	3581	2218	3241	2240	3486	5608	2290	2485	4785	1862	1846	2727	2157	1670	1159	979	1642	1179	1955	2367	2336	2802	1674	2926	2177	3630	1906	3423	1079	1743	3706	1917	3052	2595	1322	2397	3125	2846
ENSG00000228060	1444	1513	1745	1264	1052	1262	1135	1535	1186	597	1989	1570	897	1264	923	1422	2054	807	1019	1859	690	710	1045	808	699	512	380	609	458	819	946	944	1082	659	1161	850	1449	743	1326	256	678	1429	707	1272	971	563	888	1225	1055
ENSG00000201457	6	7	4	7	14	3	7	2	2	3	9	5	4	4	8	0	5	6	3	9	0	3	4	0	4	1	1	6	3	6	4	4	5	5	3	11	4	4	9	0	2	0	2	4	3	2	3	4	4
ENSG00000163909	36	70	107	77	78	39	58	37	99	33	48	108	46	105	47	155	162	103	62	107	61	8	121	40	56	20	48	77	61	46	102	40	105	37	75	97	211	44	82	20	81	86	78	52	148	22	71	43	193
ENSG00000225903	0	1	0	1	0	0	0	0	1	0	0	0	0	1	1	0	0	1	1	1	0	0	0	0	1	0	0	0	0	0	0	0	1	0	0	1	1	0	2	0	0	0	0	0	1	0	0	1	0
ENSG00000116981	2	2	0	1	0	0	0	1	1	0	0	3	2	8	2	5	3	4	6	8	1	12	5	2	3	0	4	7	4	2	6	4	6	2	1	1	5	2	7	3	4	11	8	5	9	3	4	1	0
ENSG00000116983	5	5	10	4	1	15	1	23	2	6	11	3	8	17	8	31	82	7	11	18	8	16	8	18	9	16	1	12	10	15	15	9	13	9	8	17	34	4	11	8	21	37	5	4	12	2	16	7	9
ENSG00000084072	1492	1212	1506	1501	1081	1874	1259	1331	1550	808	2509	2145	1048	1650	981	1085	1368	903	1038	911	420	866	504	476	809	1019	791	752	723	672	798	1140	853	540	892	712	980	592	782	614	697	819	672	888	778	802	757	1511	775
ENSG00000225333	1	0	2	1	0	2	0	0	0	0	0	0	2	2	1	1	0	6	1	0	0	1	0	1	1	2	0	0	0	1	1	2	0	0	0	1	0	1	0	0	0	1	1	0	0	1	0	0	0
ENSG00000252413	0	0	0	0	0	0	0	0	0	0	0	0	0	0	0	0	0	0	0	0	0	0	0	0	0	0	0	0	0	0	0	0	0	0	0	0	0	0	0	0	0	0	0	0	0	0	0	0	0
ENSG00000116985	869	564	679	844	662	1225	730	579	887	445	1500	1192	756	1153	628	550	425	591	729	503	247	746	365	175	588	1010	741	371	435	266	413	590	279	275	592	281	429	351	359	425	355	328	277	502	322	543	415	1069	394
ENSG00000198754	35	52	42	56	30	56	38	35	49	32	67	66	45	44	50	36	41	45	45	41	25	42	51	10	40	31	29	24	32	35	18	38	37	31	46	28	74	22	27	33	19	39	31	78	34	26	29	62	44
ENSG00000285905	2	2	1	2	2	2	0	0	0	1	1	5	1	2	1	3	0	2	2	3	0	0	2	0	0	3	1	0	0	0	3	2	0	0	4	2	1	0	2	1	0	0	0	4	1	4	2	3	1
ENSG00000261798	10	11	31	13	9	9	12	4	4	6	3	29	5	17	3	14	15	10	11	15	7	8	7	0	5	6	4	21	17	4	3	21	6	9	19	5	13	1	14	7	3	2	15	5	10	8	17	2	4
ENSG00000229213	1	1	0	0	0	0	0	0	0	1	0	0	1	1	0	0	0	0	0	0	0	0	0	0	0	0	0	0	0	0	0	0	0	0	0	0	0	0	0	1	0	1	2	0	1	0	0	0	0
ENSG00000284719	119	106	111	68	96	115	103	37	62	41	105	157	81	117	67	81	136	80	129	74	23	84	41	12	41	68	61	71	53	44	54	113	21	71	95	72	61	34	38	66	27	52	57	44	74	72	58	82	35
ENSG00000284678	128	129	125	64	97	126	103	35	73	45	107	178	76	144	74	82	152	91	126	70	16	102	37	15	48	74	59	71	50	47	67	118	27	60	96	78	62	37	48	84	30	51	66	41	81	86	72	77	44
ENSG00000043514	400	492	558	555	371	461	361	289	431	251	508	575	284	498	300	398	584	393	400	451	164	212	224	135	298	207	164	303	242	220	351	340	350	211	249	259	247	221	418	168	258	383	350	414	450	212	349	361	413
ENSG00000202222	1	2	0	0	0	2	0	0	0	0	1	0	4	2	1	0	1	6	1	3	0	2	0	0	0	1	2	0	0	0	1	1	1	0	0	0	0	1	1	2	1	0	1	0	1	0	1	0	1
ENSG00000116990	365	617	592	603	336	573	541	503	594	243	678	567	284	461	360	468	775	269	306	464	172	117	158	320	268	174	202	561	349	377	372	366	323	423	358	299	295	326	526	126	231	363	384	473	475	197	349	431	334
ENSG00000236546	43	78	62	83	39	81	65	68	65	31	87	75	35	67	38	62	100	17	31	59	22	16	15	43	26	24	24	62	41	50	39	45	29	60	39	35	32	45	47	12	35	52	35	53	46	23	42	55	38
ENSG00000207356	0	0	0	0	0	0	0	0	0	0	0	0	0	0	0	0	0	0	0	0	1	0	0	0	0	0	0	0	0	0	0	0	0	0	0	1	1	0	0	0	0	0	0	0	0	0	3	0	0
ENSG00000168389	2237	811	488	1638	643	3002	452	1280	676	382	3530	361	2836	300	1634	449	1325	827	4307	884	588	3135	614	394	293	2629	314	365	348	1847	443	2442	1839	1213	383	1569	1203	841	941	1146	1343	656	796	1486	843	742	418	1422	967
ENSG00000228477	80	40	69	56	25	71	24	37	49	14	104	20	90	72	51	58	96	56	117	50	33	120	28	26	38	94	12	42	38	67	53	88	117	57	32	91	98	40	47	39	51	51	45	59	40	45	34	62	58
ENSG00000131236	8531	10746	10026	15772	10410	10798	9999	10430	17039	6688	14757	14239	5903	10408	6457	13420	10738	10420	9982	13055	7925	5685	10692	5500	8350	4187	7055	9914	8637	6512	10439	6583	12860	7022	5566	5897	9668	5613	13052	2048	8371	9541	8560	12594	11545	3282	7290	8085	13544
ENSG00000131238	4591	5766	5681	9809	6357	7822	6476	7757	10689	4347	8771	8499	3565	5535	3754	7737	8811	6112	5703	8006	4261	2594	5851	3786	4455	2313	3590	5721	4492	4042	5516	4008	7467	5587	3355	4149	6095	3687	7929	1710	4830	6176	5029	7335	6967	1757	4040	4664	7542
ENSG00000226745	2	0	0	0	0	0	0	0	2	0	2	0	1	1	3	1	2	2	2	1	1	0	4	0	0	1	0	1	1	3	0	0	2	1	0	2	1	1	2	2	3	1	5	2	1	1	1	2	1
ENSG00000117000	1042	903	807	970	602	858	545	645	642	431	1268	850	834	1030	649	737	1375	718	768	663	382	900	520	428	410	551	470	613	508	450	560	834	570	960	561	702	961	544	908	422	613	834	536	750	683	602	523	849	828
ENSG00000207508	2	1	0	0	0	0	0	1	0	0	1	3	2	4	0	3	4	0	1	0	0	4	0	1	0	0	0	2	0	2	4	1	0	4	1	0	3	1	2	0	2	0	1	1	0	0	3	1	0
ENSG00000188800	1	4	3	0	0	0	1	0	1	0	2	0	4	3	4	4	8	4	5	1	1	6	1	1	1	1	1	2	4	1	5	4	1	1	2	5	5	4	3	2	1	2	6	1	5	5	6	3	5
ENSG00000259943	98	77	148	120	78	99	95	82	73	60	149	168	55	120	80	122	170	46	73	88	23	52	43	24	49	32	39	68	60	59	92	107	60	60	75	76	78	41	68	27	49	72	36	75	67	43	73	85	55
ENSG00000084073	1798	2029	2000	2662	1907	1976	1513	1407	2295	1077	2986	2250	1184	1642	1257	1670	1537	1422	1533	1535	890	1087	1098	712	1035	869	909	1047	993	973	1260	1172	2227	823	949	799	1534	821	1809	409	1039	983	1168	1670	1469	729	1035	1632	1418
ENSG00000231296	2	6	3	5	2	1	0	1	0	4	10	7	5	3	1	3	0	1	3	1	1	0	0	0	3	1	3	2	3	1	3	3	3	4	1	2	4	1	3	2	2	2	1	2	2	5	5	5	5
ENSG00000049089	183	1212	1012	643	319	270	354	233	247	399	405	935	119	516	162	647	878	328	931	566	246	246	319	124	140	63	105	657	304	190	273	228	138	305	859	633	937	386	831	195	326	329	370	425	704	102	587	149	437
ENSG00000227311	3	1	7	2	0	3	0	0	8	2	3	2	0	3	2	5	5	2	1	5	1	0	1	2	0	2	2	2	2	3	3	2	3	2	1	2	5	2	2	0	5	5	1	2	3	2	3	2	3
ENSG00000084070	1145	1341	1467	2522	1119	2199	1022	2418	1184	782	2211	1203	965	1400	676	2284	5135	791	2210	4339	825	1160	1384	1819	804	652	493	1269	779	1238	893	983	1670	2132	997	1590	3079	943	1798	390	1080	3098	1083	1649	1523	1016	1474	1631	1761
ENSG00000213172	0	1	0	0	0	0	0	0	0	0	0	0	0	0	0	1	0	0	0	0	0	0	0	0	0	0	0	0	1	0	0	1	0	3	0	2	1	1	0	0	1	0	1	0	0	0	0	0	3
ENSG00000284677	13	6	2	13	2	10	5	7	3	6	2	4	2	7	4	6	26	9	15	19	2	14	21	10	6	2	7	18	5	4	5	11	6	16	4	13	7	10	10	2	4	14	11	4	13	9	8	10	11
ENSG00000187801	27	43	39	71	39	30	20	27	32	12	24	36	17	46	20	36	58	12	31	43	28	21	49	27	27	9	20	17	22	28	25	20	36	29	15	17	51	29	39	9	23	41	34	41	33	8	30	22	38
ENSG00000260920	21	31	42	42	25	36	27	40	24	16	37	51	12	28	7	24	51	15	23	47	22	10	36	29	17	7	8	20	12	9	18	15	20	19	15	15	17	18	28	3	21	29	25	20	25	11	22	15	32
ENSG00000279667	1	3	2	1	2	0	1	1	0	0	2	0	1	1	1	4	1	0	3	2	0	1	6	1	0	1	0	0	0	0	2	0	0	0	0	5	1	2	0	0	1	0	1	1	2	1	2	1	0
ENSG00000187815	136	222	207	131	111	192	129	157	131	67	161	204	105	223	95	148	402	75	98	173	52	88	80	49	87	57	65	129	86	85	91	92	77	98	81	128	84	84	146	74	112	197	129	125	166	73	100	107	120
ENSG00000238287	107	154	151	92	86	116	101	100	95	47	109	144	96	156	71	136	379	66	78	133	45	83	71	51	64	55	49	111	62	57	78	88	54	101	70	111	59	88	110	74	97	160	94	90	119	58	86	75	87
ENSG00000164002	131	204	199	197	158	169	136	125	158	77	144	180	116	146	98	153	268	110	138	199	89	81	110	74	91	67	58	124	94	125	132	105	106	92	97	102	146	126	177	66	116	188	180	210	190	62	95	117	137
ENSG00000227278	51	54	55	63	73	64	36	35	44	26	57	65	33	36	28	35	84	32	40	64	29	21	30	27	31	22	26	43	26	39	32	32	35	23	28	29	41	39	51	11	24	47	45	70	48	18	28	35	41
ENSG00000238186	30	44	41	63	31	49	28	33	43	20	23	37	31	37	30	33	66	26	25	50	23	18	29	20	15	19	11	21	18	25	30	25	22	24	25	23	27	23	44	34	21	40	46	32	45	16	22	33	36
ENSG00000117010	69	133	129	137	123	115	110	86	128	71	107	218	61	175	46	118	109	111	81	87	39	46	57	33	87	35	83	82	75	45	91	51	73	52	88	64	100	60	97	20	65	87	67	91	71	36	77	50	102
ENSG00000286838	10	5	6	8	0	5	2	3	4	2	1	2	7	8	5	4	10	4	9	5	5	10	5	2	3	6	4	6	3	4	4	4	8	6	4	2	8	7	7	3	5	7	15	5	12	7	9	5	5
ENSG00000236505	0	0	0	2	0	0	0	0	0	0	0	0	0	0	0	0	1	0	0	0	0	0	0	0	0	0	0	0	0	0	0	0	0	0	0	0	0	0	0	0	0	0	0	0	0	0	0	0	0
ENSG00000233910	0	0	1	0	0	0	0	0	0	0	0	1	0	0	0	0	0	0	1	1	0	0	0	0	0	0	0	0	0	0	0	0	0	0	0	0	0	0	1	0	0	0	0	0	0	1	0	0	0
ENSG00000117016	152	1003	834	1026	784	358	553	295	729	294	239	1053	111	785	145	614	326	484	310	918	565	100	492	114	421	75	376	583	579	255	596	96	296	148	394	199	584	142	813	63	449	238	695	466	1026	62	603	97	892
ENSG00000287743	14	85	85	122	76	15	56	19	58	21	17	85	7	81	10	59	20	38	23	69	62	14	46	4	33	2	51	55	56	25	58	11	26	8	44	22	64	15	82	4	50	16	68	28	81	4	67	6	88
ENSG00000237899	53	59	70	43	36	31	31	11	34	14	37	37	24	55	10	22	51	11	51	57	30	21	16	4	15	20	26	52	32	22	32	67	28	27	17	39	33	25	36	14	26	36	37	23	50	23	46	46	34
ENSG00000272145	167	134	168	210	132	196	117	142	142	91	244	231	117	194	137	150	170	89	132	127	66	98	96	72	101	84	67	141	110	99	88	121	118	79	110	119	148	88	128	24	69	126	84	146	149	86	108	144	124
ENSG00000066136	1627	1432	1623	1605	1168	1623	1205	1368	1392	951	2242	2127	1318	2205	1175	1606	2532	1311	1284	1401	652	1073	821	791	951	938	742	1393	1020	942	1125	1397	1348	1043	1061	1235	1434	943	1379	671	888	1555	1100	1408	1339	879	1149	1488	1180
ENSG00000198974	0	0	0	0	0	0	0	0	0	0	0	0	0	0	0	0	1	0	0	0	0	1	0	0	1	0	0	2	0	0	0	0	0	0	0	1	0	0	0	0	0	0	0	0	0	0	0	0	1
ENSG00000207962	1	1	1	0	0	0	0	3	0	2	0	1	1	0	0	0	0	0	0	0	0	0	0	0	1	0	0	0	0	0	0	1	0	0	0	0	0	0	0	1	0	2	0	0	0	0	1	1	0
ENSG00000117013	84	115	134	97	103	52	62	47	60	60	76	165	83	249	47	109	102	151	115	145	34	58	69	31	82	39	59	58	60	62	110	85	96	30	69	101	127	45	109	32	106	59	151	49	153	29	87	47	135
ENSG00000264582	1	0	0	0	0	0	0	0	0	1	0	0	1	1	0	0	0	2	0	1	0	0	1	0	0	0	0	0	0	0	1	0	0	0	1	1	0	0	0	0	0	2	1	0	0	0	0	0	3
ENSG00000179862	22	68	58	52	16	79	55	81	71	25	58	75	32	59	23	78	121	27	46	66	41	10	78	31	29	16	20	50	52	45	23	29	51	26	48	47	95	31	52	18	35	84	80	59	75	22	41	42	104
ENSG00000229528	3	1	3	1	0	1	0	0	1	0	0	0	1	3	0	2	6	0	8	3	4	5	1	1	2	2	2	1	2	3	1	2	1	2	3	4	3	2	3	4	3	6	8	2	3	1	3	5	6
ENSG00000228940	0	1	0	0	0	0	0	0	0	0	0	0	3	1	1	0	0	0	0	0	1	1	2	0	0	1	0	0	1	0	1	0	0	0	0	1	0	0	2	0	0	0	2	0	1	0	0	0	1
ENSG00000286668	0	0	1	1	0	0	0	0	1	0	0	0	1	2	0	3	2	0	0	0	0	2	0	0	0	4	0	1	2	0	0	0	0	2	1	1	0	1	7	0	0	4	1	2	2	1	2	2	1
ENSG00000233118	0	0	0	0	0	0	0	0	0	0	0	0	0	0	0	0	0	0	0	0	0	0	0	0	0	0	0	0	0	0	0	0	0	0	0	0	0	0	0	0	0	0	0	0	0	0	0	0	0
ENSG00000171793	673	409	448	722	517	999	277	494	500	139	1005	243	664	302	452	451	690	436	738	541	335	854	411	200	340	355	349	346	337	384	453	542	915	365	82	422	591	391	556	287	309	444	540	651	596	291	276	576	636
ENSG00000281207	818	666	840	649	602	1028	607	553	638	357	1383	973	785	796	695	624	1176	573	927	542	215	1015	299	199	377	439	257	483	376	483	561	865	538	373	372	511	652	402	615	435	394	480	482	505	622	460	492	816	560
ENSG00000171790	56	43	33	31	31	76	27	25	36	20	67	38	80	60	86	41	166	53	59	40	13	182	27	13	24	57	14	37	21	28	47	74	31	35	18	61	39	24	41	63	31	48	52	24	64	53	30	50	35
ENSG00000010803	1856	1464	1572	1156	1003	1746	1045	1020	1198	688	2449	1811	1672	1987	1324	1207	2095	1282	1723	1027	428	1804	722	540	810	1035	625	1017	841	974	1133	1735	1077	811	863	1152	1312	810	1274	963	879	1081	885	1076	1233	1023	996	1699	1222
ENSG00000215893	2	2	0	0	1	0	1	0	0	0	0	0	1	7	0	0	0	0	0	4	2	4	5	2	1	0	3	3	2	1	3	3	0	2	0	1	5	2	3	3	0	1	1	1	8	3	2	2	0
ENSG00000287400	83	48	69	50	22	123	55	54	74	19	82	53	74	68	113	90	164	119	89	51	24	99	43	25	37	110	71	99	67	79	105	154	76	29	45	44	39	75	137	106	88	77	41	59	35	36	50	78	50
ENSG00000235358	19	17	20	13	4	42	16	25	39	10	21	13	29	18	41	31	67	64	27	10	6	36	15	5	4	51	29	37	33	36	57	61	23	8	13	14	17	38	67	58	33	24	14	15	16	12	21	22	17
ENSG00000213987	0	0	0	1	0	0	0	0	0	0	0	0	0	0	0	0	0	1	0	0	0	0	0	0	0	0	0	0	1	0	2	1	0	0	0	0	0	0	0	0	0	0	0	0	0	0	1	0	0
ENSG00000286640	0	0	0	0	0	2	0	0	1	0	0	0	0	0	0	0	3	1	0	0	0	1	0	0	1	2	1	2	1	0	1	3	0	1	1	1	0	1	0	0	4	1	0	0	1	0	1	0	0
ENSG00000204060	42	45	50	25	13	37	15	20	33	19	66	29	40	57	61	41	83	61	53	28	14	36	18	25	20	25	22	14	7	35	34	65	34	23	34	42	46	31	26	36	25	39	20	43	35	45	22	63	37
ENSG00000229901	2	3	1	1	2	4	0	0	0	0	1	2	1	1	2	2	4	1	2	0	0	1	0	0	0	0	2	0	0	0	1	0	2	0	1	1	1	2	2	0	1	0	0	1	2	1	1	3	1
ENSG00000252563	0	0	0	0	0	1	0	0	0	0	0	0	0	0	0	0	0	0	0	0	0	0	0	0	0	0	0	0	0	1	0	0	0	0	0	0	0	0	0	0	0	0	0	0	0	0	0	0	0
ENSG00000127129	1339	114	162	58	38	1568	127	769	34	132	3792	610	1038	351	1044	20	1011	39	578	38	8	1349	2	345	8	706	12	37	24	661	20	1229	2	381	95	281	17	479	23	600	9	408	7	365	6	657	9	1674	10
ENSG00000127124	414	936	449	392	366	789	401	475	333	313	555	725	641	1380	379	780	1685	642	600	618	315	676	915	512	331	439	434	1023	491	455	453	518	327	1086	425	1036	827	737	1083	503	511	1331	698	684	1105	414	677	627	1128
ENSG00000230881	1	0	0	0	0	1	0	0	0	0	0	0	0	1	1	0	1	0	0	0	0	0	0	0	0	0	1	1	0	0	1	0	0	0	0	1	0	1	1	0	0	3	0	0	1	0	4	0	1
ENSG00000230638	0	20	14	8	14	9	12	4	7	12	4	18	1	15	3	6	8	13	1	7	1	2	6	3	3	2	7	9	4	1	5	4	3	8	6	13	3	5	15	3	9	8	10	4	10	1	12	3	19
ENSG00000284895	14	65	22	22	3	44	14	24	15	24	21	22	35	84	14	43	115	58	39	35	9	37	59	41	21	28	23	74	35	24	26	28	28	89	23	98	67	57	79	30	58	102	67	54	138	27	39	24	131
ENSG00000287587	2	6	3	1	1	1	0	3	2	3	0	1	2	9	6	4	10	12	6	2	3	6	4	2	5	6	4	7	4	3	6	6	5	3	1	2	5	2	0	3	3	9	6	1	4	2	5	6	1
ENSG00000227538	0	0	0	0	0	0	0	0	0	0	0	1	1	1	0	1	5	3	1	0	0	0	1	0	0	0	0	1	3	0	1	2	1	0	0	0	1	2	0	1	0	3	3	0	1	0	1	1	1
ENSG00000228776	8	4	2	4	9	5	3	0	1	1	10	9	4	15	3	3	1	8	4	1	0	7	0	1	1	9	1	1	2	2	3	0	0	0	2	0	0	1	0	0	2	0	1	0	0	0	6	1	0
ENSG00000044012	6456	1114	2264	2751	1236	4023	1147	1280	6285	1614	11308	3937	6255	3445	2430	1106	1341	1508	2718	1019	1448	9244	26	1569	2192	2293	2399	211	1013	678	2218	7403	257	305	856	258	98	592	28	6463	1619	171	89	68	16	3905	1216	9943	38
ENSG00000197273	24137	6413	7440	12911	5802	26894	5285	11250	20079	12094	41385	14107	17481	11956	14370	5414	8820	7290	11497	2314	1375	23594	119	5965	6730	13130	6851	2401	4870	6129	5744	21873	1062	2407	4424	4218	1177	5321	107	10528	4442	1519	399	2186	105	9539	5120	26372	117
ENSG00000198815	2597	1985	1694	1811	1741	1958	1048	1312	1434	966	3078	2582	2024	2303	1418	1618	2282	1530	1722	1236	580	1745	769	829	1023	1410	954	1136	1103	1042	1178	1694	1154	1284	1066	1205	1347	973	1303	756	1207	1415	859	1448	1054	1156	1023	2133	1176
ENSG00000227527	135	68	58	64	57	64	37	44	43	35	134	97	84	87	54	78	88	47	93	44	22	101	22	24	44	79	39	38	47	51	38	56	29	42	44	40	30	41	46	22	42	39	27	62	37	42	32	101	22
ENSG00000177181	55	812	824	719	479	72	233	45	1010	875	82	1804	62	1339	70	724	84	829	99	321	116	54	99	33	603	32	339	128	291	30	655	30	342	47	566	56	350	36	278	23	424	63	191	80	167	22	319	60	132
ENSG00000235002	0	2	1	0	0	0	0	0	1	1	0	1	0	2	0	1	1	3	0	0	2	0	0	0	0	0	0	0	0	0	0	0	0	0	0	0	0	0	0	0	0	1	0	0	0	0	3	0	0
ENSG00000066185	46	53	40	55	26	48	56	34	48	35	69	112	30	68	32	55	52	49	16	48	17	32	11	15	21	18	21	38	35	15	22	26	12	35	27	27	47	26	52	21	25	36	29	36	36	19	30	29	19
ENSG00000127125	1623	1745	1768	2085	1585	1945	1615	1504	1925	1266	3047	2842	1243	1730	1277	1588	1828	1363	1320	1569	671	956	769	573	877	704	665	1256	1047	1095	1233	1450	1575	827	906	899	1219	943	1599	765	1055	1009	1260	1431	1270	647	1118	1627	1191
ENSG00000186409	540	787	970	405	304	435	309	462	463	343	353	528	475	915	449	859	1139	721	598	995	368	504	355	502	323	407	382	787	568	481	552	526	613	693	491	621	605	467	836	266	491	937	557	699	781	363	482	579	607
ENSG00000230116	2	0	0	1	0	0	0	0	1	0	0	0	1	0	0	0	1	0	0	1	1	1	0	0	0	0	0	0	1	0	1	0	0	0	0	0	1	0	0	1	2	0	0	0	1	0	1	0	1
ENSG00000236876	17	37	35	6	1	2	3	6	14	3	2	9	11	40	13	40	44	22	20	37	21	15	15	27	12	18	17	24	26	30	29	18	39	24	25	23	36	21	36	8	23	49	30	33	29	12	15	16	22
ENSG00000200254	1	0	1	0	0	0	0	1	0	0	1	0	1	2	1	2	0	1	0	0	0	0	0	0	0	0	0	0	0	1	0	1	0	0	0	2	0	0	0	0	0	0	0	0	0	0	0	0	0
ENSG00000236180	0	0	0	0	0	0	0	0	0	0	0	1	5	0	0	2	1	2	0	1	0	0	0	0	0	0	0	0	0	1	0	0	0	0	1	1	0	0	1	0	0	1	1	1	0	1	1	1	0
ENSG00000171960	645	777	893	1101	661	1000	666	746	817	422	931	925	465	978	573	926	1210	758	733	834	329	286	416	281	567	292	480	721	678	571	705	604	1148	476	486	621	905	479	844	293	550	869	1035	1125	1160	345	575	614	805
ENSG00000285728	656	787	902	1111	663	1009	676	753	818	425	937	932	478	1004	581	941	1228	770	745	844	334	288	420	281	577	296	490	728	686	574	711	621	1159	479	489	636	913	485	853	297	557	877	1042	1139	1170	353	585	616	812
ENSG00000234917	8	4	7	9	2	4	13	6	0	5	11	7	10	20	6	14	14	8	7	3	4	5	4	1	3	3	2	4	5	2	3	13	11	2	2	6	6	6	4	2	3	6	5	11	11	2	7	2	9
ENSG00000065978	15969	14279	20417	28176	12750	17086	15318	16560	22542	9980	26143	20644	11640	19684	11306	20570	18029	16412	13959	18271	8501	7192	10126	9925	12134	7089	9605	14892	13575	10651	14398	11796	28583	8303	10832	8768	21679	9751	18522	5294	12610	15999	16068	20918	17818	5687	11515	14389	15039
ENSG00000164007	10	4	7	2	1	5	7	1	2	2	12	10	3	13	7	8	5	7	4	5	3	7	2	1	5	2	1	4	3	3	3	6	3	2	4	4	4	4	3	1	3	7	1	13	4	4	4	9	0
ENSG00000117385	329	485	398	372	197	667	318	517	325	168	525	412	275	340	260	587	1229	291	409	727	341	196	561	194	223	138	127	338	198	416	278	282	445	422	316	486	483	341	729	160	284	644	425	505	672	139	314	352	758
ENSG00000164008	353	310	351	304	228	320	214	266	278	193	501	396	305	410	287	352	475	216	268	262	109	227	171	163	173	181	134	182	199	198	208	285	272	226	200	217	287	187	285	151	219	266	198	245	219	163	187	318	200
ENSG00000283580	428	359	413	363	276	376	262	327	336	232	616	505	372	496	369	424	619	281	314	324	120	282	200	204	211	218	171	231	237	242	265	346	332	268	241	272	354	220	332	195	258	322	240	293	283	195	232	372	258
ENSG00000228452	39	17	36	31	22	36	26	23	22	17	58	50	28	40	37	32	54	30	28	24	5	20	9	21	20	11	17	19	11	27	22	27	41	16	17	17	26	21	16	20	17	15	17	31	21	16	20	35	17
ENSG00000274386	214	293	278	339	198	236	217	317	293	223	396	463	199	327	186	327	394	208	174	234	88	160	151	176	150	106	133	219	171	172	180	203	246	137	189	193	265	144	241	94	209	310	233	331	283	81	168	211	203
ENSG00000177868	225	301	299	353	204	247	240	310	284	236	411	464	188	335	180	339	368	206	170	245	97	143	140	184	155	102	134	223	171	160	184	198	233	147	197	174	247	151	252	91	208	308	228	353	273	81	171	219	206
ENSG00000164010	565	771	685	660	530	615	528	494	469	470	984	1257	432	858	389	648	682	497	429	523	203	344	264	207	303	273	288	389	400	344	350	381	293	297	494	380	467	328	544	169	344	432	401	551	376	234	388	503	412
ENSG00000228192	317	445	395	409	291	370	333	274	293	286	624	774	218	452	217	360	415	283	247	308	112	179	144	93	151	178	129	226	239	193	162	215	140	157	289	196	247	189	265	97	167	211	212	283	196	135	216	299	221
ENSG00000164011	202	196	213	152	160	245	134	199	143	121	222	259	147	199	149	162	374	92	172	206	74	127	104	94	77	97	52	167	78	127	118	165	102	175	122	181	120	114	219	95	101	254	147	167	192	85	145	172	148
ENSG00000233708	1	4	5	1	0	0	0	0	0	0	1	0	2	2	0	1	2	0	2	0	1	4	0	1	0	2	1	3	3	0	5	1	3	2	3	0	3	0	2	0	1	0	3	3	0	1	0	0	2
ENSG00000237090	1	0	1	0	0	0	0	0	0	0	0	0	1	2	0	2	1	0	0	1	0	1	0	0	0	2	0	1	2	0	0	2	2	0	0	2	1	0	0	0	1	1	0	0	1	1	2	0	2
ENSG00000225099	2	1	1	1	1	0	0	0	0	1	2	0	1	2	1	2	1	0	1	3	0	0	3	0	3	2	2	0	0	2	3	1	0	0	1	2	3	2	0	3	0	3	1	1	0	0	0	6	2
ENSG00000117394	311	1481	1428	5522	1755	852	1121	713	2527	1444	688	2144	353	1907	307	2064	1158	1450	704	2798	1572	439	2566	391	1320	184	1163	832	791	543	1369	316	2527	469	1461	416	1629	391	3408	124	1608	854	1198	1102	2007	207	1112	343	3465
ENSG00000284138	1	3	1	4	0	2	0	0	0	0	2	1	1	0	0	0	3	3	2	5	0	0	1	1	0	0	0	0	0	0	2	0	2	3	1	0	2	3	2	0	3	2	2	1	1	1	1	0	3
ENSG00000227533	20	41	23	56	24	26	21	21	8	49	47	68	50	114	34	52	110	35	40	30	8	53	26	12	17	21	10	19	17	35	24	32	28	30	23	36	29	24	70	27	21	51	36	16	44	33	37	38	51
ENSG00000283973	3	6	5	9	3	2	3	2	0	6	1	8	8	9	2	11	8	0	4	7	2	0	6	3	2	2	2	2	1	7	5	4	2	1	0	2	2	0	12	1	4	6	2	4	8	0	3	7	4
ENSG00000207256	0	0	0	0	0	0	0	0	0	0	1	0	0	1	1	0	2	0	0	0	0	0	1	0	0	0	0	0	0	0	0	0	0	0	0	0	0	0	0	0	0	0	0	0	0	1	0	0	0
ENSG00000283136	0	0	0	0	0	0	0	0	0	0	0	0	0	0	0	0	0	0	0	0	0	0	0	0	0	0	0	0	0	0	0	0	0	0	0	0	0	0	0	0	0	0	0	0	0	0	0	0	0
ENSG00000277513	0	0	0	0	0	0	0	0	0	0	0	0	0	0	0	0	0	0	2	0	0	0	0	0	1	0	0	0	0	0	0	0	0	0	0	0	0	0	0	0	0	0	0	0	0	0	0	0	0
ENSG00000186973	4	24	9	0	6	3	17	4	1	13	6	15	3	38	1	6	4	3	11	14	5	8	9	0	6	2	5	6	4	5	13	10	13	3	4	3	3	1	3	6	2	4	3	4	10	6	10	3	12
ENSG00000117395	908	1222	1462	1792	1140	1495	1089	1016	2183	767	1794	1492	656	1115	749	1314	1124	1400	836	1162	632	539	814	445	900	452	719	1013	884	647	1149	783	2708	434	757	587	1554	564	1189	488	817	1005	1530	1304	1656	388	773	909	1172
ENSG00000284410	2	6	4	4	4	1	2	1	3	1	5	3	3	5	3	4	8	5	2	4	2	1	4	3	2	2	2	2	2	3	2	0	10	3	4	4	8	3	6	2	2	9	1	3	11	1	3	3	2
ENSG00000243710	188	252	324	404	231	304	215	196	417	141	337	294	124	227	171	268	266	271	195	268	172	106	210	108	198	100	185	275	220	142	244	171	548	95	161	148	348	125	303	89	187	267	415	376	450	72	172	200	267
ENSG00000199240	0	0	0	0	0	0	0	0	0	0	0	0	0	0	0	0	0	0	0	0	0	0	0	0	0	0	0	0	0	0	0	0	0	0	0	0	0	0	1	0	0	0	0	1	0	0	0	0	0
ENSG00000179178	1802	1592	1330	1136	723	1757	1013	917	1680	927	3121	1750	1266	1275	1272	920	1011	1225	1106	829	312	1425	318	344	632	833	434	620	606	671	781	1645	1393	462	946	634	1018	529	870	1091	638	259	746	543	743	888	649	1643	660
ENSG00000253313	1847	1216	1432	1403	858	1385	1146	798	1841	1053	3208	2211	1211	1527	1261	1222	963	1108	876	776	278	1524	242	367	841	807	718	883	912	706	923	1464	998	562	980	495	773	531	736	666	642	351	466	723	535	732	810	1551	589
ENSG00000066056	219	305	288	79	107	347	98	372	185	52	223	251	194	256	249	412	756	200	315	382	167	20	417	223	197	148	85	179	129	282	234	274	241	321	187	665	358	290	350	139	259	273	113	182	167	135	178	338	522
ENSG00000117400	24	41	21	29	30	26	15	7	15	9	26	27	24	46	9	19	59	22	16	17	8	41	8	8	15	11	16	12	15	10	23	26	13	22	16	21	8	14	18	23	32	19	16	15	32	26	13	20	13
ENSG00000287113	2	3	0	5	8	3	1	0	1	1	1	4	3	5	0	1	2	2	0	2	1	0	0	1	4	1	3	2	5	3	2	2	2	1	0	3	0	2	0	3	5	1	0	1	3	0	2	3	1
ENSG00000234694	45	53	50	45	31	49	52	33	32	25	38	60	28	69	36	41	93	36	24	30	8	40	17	13	21	20	13	39	39	34	35	48	18	36	37	35	25	26	35	29	10	31	28	29	33	29	31	34	27
ENSG00000117399	492	436	429	1505	302	956	579	788	700	284	646	348	279	592	419	941	595	450	536	1003	373	98	608	242	577	137	326	1054	898	579	550	315	2279	75	164	269	718	531	918	150	375	1165	1688	1818	1519	179	424	388	1047
ENSG00000066322	2518	2573	2706	3931	2201	2921	2763	2112	5170	2080	4792	4098	1711	2921	1869	2805	2267	2684	2077	2548	1280	1655	1454	919	2112	1170	1486	2040	2093	1376	2351	2357	3341	1022	1716	1220	2244	1134	2492	1099	1760	1364	1809	1876	2122	964	1939	2221	2030
ENSG00000283836	22	12	14	20	12	12	6	5	9	9	27	19	7	11	8	16	18	15	20	12	8	9	7	1	6	3	4	17	23	5	14	18	16	11	12	14	8	6	14	7	8	7	9	9	11	4	8	19	16
ENSG00000159479	806	816	777	974	604	1051	714	864	1084	469	1292	942	533	705	580	827	783	667	720	933	412	481	574	304	473	377	353	583	461	546	538	719	998	446	505	474	711	473	901	290	511	590	572	710	693	316	536	788	803
ENSG00000229431	488	513	486	635	353	675	444	532	639	273	834	545	322	419	378	518	472	397	423	570	252	269	376	202	307	241	215	362	305	314	307	391	598	275	289	282	463	279	515	135	297	333	337	425	406	192	354	476	537
ENSG00000198198	3587	2820	2898	2157	1842	4081	2391	2232	1974	1300	5966	3782	3205	3613	2639	2278	4237	2381	3201	2302	852	2712	1397	763	1482	2199	1144	2242	1681	2187	2134	3879	1733	2276	2118	2641	2622	2115	2720	2291	1811	2156	1585	2222	2156	2367	2154	4058	2414
ENSG00000229372	120	141	168	121	97	259	158	139	152	78	314	214	118	177	122	127	308	116	144	137	53	131	73	37	74	93	57	111	62	84	106	132	108	98	117	155	136	95	153	67	110	137	84	132	119	67	118	131	132
ENSG00000274975	2	7	5	2	3	5	1	3	3	1	3	8	5	5	1	2	11	5	1	1	1	4	2	0	3	6	1	0	0	5	5	4	6	3	2	4	1	6	0	6	3	7	2	3	5	1	5	5	2
ENSG00000178922	1572	1020	1309	1020	795	2152	1324	1044	958	661	3475	1962	1523	1410	1362	914	1850	1055	1250	835	345	840	452	281	479	858	373	882	562	1065	861	2147	786	730	932	830	999	868	950	1391	658	687	611	860	752	1076	893	2317	814
ENSG00000229348	59	54	42	49	43	48	52	36	51	26	93	68	33	47	55	42	63	53	41	46	11	51	27	17	34	22	25	33	26	32	37	46	39	29	37	27	31	34	56	29	27	32	45	41	42	19	31	30	44
ENSG00000142949	31433	19676	24059	17224	11673	21359	15789	12489	15464	10748	46024	30188	25806	30658	22948	20120	20856	16329	21604	14245	6047	29473	4672	8576	10653	18513	9822	15358	12355	13658	14398	23866	8488	9920	14263	9751	14114	11142	12379	9609	11020	9360	6382	12476	7529	14233	13820	33333	8131
ENSG00000284989	2846	2377	2293	2177	1432	2680	2140	2116	2008	1391	4460	3453	2235	3398	1767	2755	3435	2229	2028	2219	880	1818	1042	1105	1513	1365	1145	2792	1902	1634	1521	2202	1528	1743	1564	1940	2162	1784	2230	1078	1626	2336	1530	2882	1824	1258	1727	2306	1699
ENSG00000066135	2583	1991	1973	1856	1149	2340	1950	1816	1673	1115	4224	3144	1980	2813	1536	2307	2457	1705	1757	1823	744	1606	823	904	1257	1212	897	2470	1659	1464	1274	1925	1320	1453	1347	1504	1739	1544	1725	855	1002	1772	1187	2585	1385	1064	1334	2025	1265
ENSG00000236200	1472	1210	1237	1180	701	1623	1344	1245	1170	759	2735	2022	1132	1636	976	1457	1587	1073	1016	1144	425	834	462	540	712	621	528	1490	960	890	750	1181	888	807	786	844	1067	893	1038	545	632	1010	779	1556	922	595	846	1163	773
ENSG00000126091	267	387	319	321	284	342	191	307	344	276	238	310	257	593	234	454	981	523	276	400	138	216	220	202	261	156	251	326	243	173	254	281	212	290	223	438	426	241	507	225	626	567	348	299	442	194	394	285	434
ENSG00000229444	18	22	7	12	13	13	6	10	5	7	8	5	14	34	11	18	62	28	11	26	4	16	7	7	11	11	8	21	8	11	11	10	11	18	10	19	38	16	23	13	12	39	21	13	28	13	10	11	15
ENSG00000283414	0	0	0	0	0	1	0	0	0	0	0	0	0	0	0	0	1	0	0	0	0	0	0	0	0	0	0	0	0	0	0	1	0	0	0	0	0	0	0	1	0	0	0	0	0	0	0	0	1
ENSG00000233674	1	0	1	3	2	3	0	1	1	1	0	0	2	2	0	4	3	2	1	1	0	0	0	0	0	1	1	3	0	0	1	1	2	2	0	1	0	5	1	3	0	5	0	1	3	0	4	1	0
ENSG00000283477	0	0	0	0	0	0	0	0	1	0	0	0	0	0	0	0	0	0	0	0	0	0	0	0	0	0	0	0	0	0	1	0	0	1	0	0	0	0	0	0	0	0	0	0	0	0	0	1	0
ENSG00000224751	3	0	3	3	0	1	0	1	0	0	0	0	1	3	3	1	1	3	2	0	1	4	1	2	1	2	1	2	2	2	2	2	1	0	1	0	1	0	1	1	0	2	2	3	0	0	3	3	3
ENSG00000117407	2	29	25	66	64	3	25	5	159	62	13	51	8	33	7	58	9	87	1	30	22	5	8	4	98	1	50	38	31	6	98	2	92	8	48	7	34	9	36	4	100	5	51	3	59	4	38	0	31
ENSG00000237950	60	80	124	57	74	60	40	34	63	29	46	131	42	111	50	51	160	69	54	75	30	27	48	20	54	21	24	60	44	35	88	44	61	48	65	68	40	23	61	25	33	79	58	53	70	40	53	60	50
ENSG00000117408	756	843	760	883	654	883	589	726	911	473	1205	938	569	774	643	827	991	646	644	820	384	488	500	418	493	332	320	568	412	484	630	673	780	483	469	479	665	474	868	326	526	631	590	787	750	337	469	700	683
ENSG00000285649	319	487	658	979	774	694	540	521	851	241	560	824	256	594	286	598	606	588	450	539	312	122	369	225	415	115	314	356	357	339	747	345	1545	176	242	236	651	235	547	172	391	464	580	643	627	151	409	341	518
ENSG00000132768	306	470	642	940	758	686	527	517	842	232	540	800	247	576	271	586	587	564	441	514	300	118	358	224	405	110	308	351	347	337	731	341	1525	174	227	234	637	229	538	167	376	461	565	633	608	144	404	332	505
ENSG00000117410	1793	2517	2583	3816	2119	3024	2023	2242	5025	1891	3899	3082	1449	2114	1478	2497	2483	2630	1764	2518	1357	1297	1722	1001	1784	842	1386	1369	1225	1358	2074	1731	3815	1517	1573	1191	2492	1212	2605	1156	1767	1519	2135	2207	2575	714	1563	1720	2182
ENSG00000117411	853	1215	1335	1222	722	1101	827	763	1800	534	1478	1099	636	975	640	960	694	1174	703	1099	528	297	754	345	866	318	567	667	695	623	1148	762	2041	200	563	527	1123	487	1081	518	687	454	1146	977	1296	337	702	780	1169
ENSG00000159214	230	436	389	369	286	298	271	146	337	330	375	624	141	383	285	436	308	470	221	227	117	184	121	57	220	99	146	205	225	126	294	292	254	115	378	216	423	126	347	148	217	116	249	169	312	112	272	214	217
ENSG00000196517	1293	1116	966	1385	767	1146	1532	1006	1152	703	1812	1921	657	1395	1404	1421	983	1585	1764	1322	545	882	789	402	903	714	681	1875	1492	762	971	851	736	773	796	909	993	1354	1108	357	488	486	1029	1507	1523	334	893	748	1021
ENSG00000230615	174	114	110	130	58	93	125	94	112	41	184	184	84	219	180	141	110	148	203	147	90	162	111	56	126	107	77	210	162	95	161	97	103	80	78	97	96	155	140	41	71	87	124	157	151	35	140	118	123
ENSG00000227163	0	0	1	0	0	0	0	0	0	0	0	0	2	1	0	2	0	1	1	0	1	0	0	0	0	0	1	1	0	0	0	0	0	0	0	0	0	0	1	0	0	1	1	0	1	0	0	0	1
ENSG00000271647	16	10	13	6	5	3	1	2	8	5	3	6	7	15	9	10	8	21	10	15	13	14	11	5	18	12	6	13	15	10	13	14	30	2	9	13	8	9	14	6	18	5	9	18	21	6	18	25	18
ENSG00000239560	0	1	0	0	0	0	0	0	0	0	0	0	0	0	0	0	0	0	0	0	0	0	0	0	0	0	0	0	0	0	0	0	0	0	0	0	0	1	1	0	0	0	0	0	0	0	0	0	0
ENSG00000171872	8	6	9	3	4	3	1	2	6	1	1	4	9	3	8	8	9	9	6	16	5	2	8	3	7	1	3	6	9	11	7	5	9	4	7	9	10	4	14	5	8	7	15	4	11	0	15	7	5
ENSG00000233514	3	1	2	1	0	2	1	2	3	0	1	1	2	2	3	2	2	3	1	8	0	0	2	2	2	0	2	3	2	4	4	0	7	2	0	2	6	0	3	3	6	3	4	3	4	0	8	1	2
ENSG00000283039	2	0	0	1	0	0	0	0	0	0	0	0	0	1	1	0	4	1	0	0	1	0	1	0	1	2	0	1	0	0	0	2	0	0	0	3	0	4	3	0	0	2	21	1	3	0	3	0	1
ENSG00000226804	0	1	0	1	0	0	0	0	0	0	0	0	0	0	0	0	0	0	1	0	0	0	0	1	0	0	0	1	0	0	0	0	0	0	0	1	0	0	0	0	0	0	0	1	0	0	0	0	0
ENSG00000200171	0	0	0	0	0	0	0	0	0	0	0	0	1	0	0	0	0	0	0	0	0	0	0	0	0	0	0	0	0	0	0	0	0	0	0	0	1	0	1	0	0	0	0	0	0	0	1	0	0
ENSG00000238037	0	1	0	0	0	0	0	0	2	0	0	0	1	0	0	0	0	0	1	0	0	0	0	0	0	0	0	0	0	0	0	0	0	0	0	0	0	0	0	0	1	0	0	1	0	0	0	1	0
ENSG00000227994	0	0	0	0	0	0	0	0	0	0	0	0	0	1	0	0	0	0	0	0	0	0	0	0	0	0	0	0	0	0	0	0	0	0	0	0	0	0	1	1	0	0	0	0	0	0	0	0	0
ENSG00000271329	0	0	1	1	0	0	0	0	1	0	0	0	0	0	0	1	2	2	0	1	0	1	0	0	0	0	0	1	1	1	0	0	1	0	0	1	1	0	0	0	0	1	2	0	2	1	1	0	2
ENSG00000178028	1030	1065	1118	1014	908	1137	815	788	1057	691	1703	1503	748	1196	859	1092	1728	910	775	913	348	794	387	347	544	422	414	717	634	572	732	1003	731	610	861	678	1004	514	862	673	638	909	705	761	797	576	741	1002	697
ENSG00000117419	824	1227	1152	1323	888	920	834	678	1377	509	1138	1576	730	1625	596	1091	1376	1172	600	903	348	561	555	504	834	407	620	830	736	507	966	854	990	485	659	755	1087	536	864	518	669	892	730	860	909	549	721	743	861
ENSG00000233602	10	6	7	1	1	7	0	2	6	3	11	6	8	15	7	9	8	9	3	6	0	10	6	4	1	3	5	8	5	2	9	5	2	1	6	4	3	7	3	2	3	5	2	3	0	6	6	12	3
ENSG00000199385	0	0	0	0	0	0	0	0	0	0	0	0	0	0	0	0	0	0	0	0	0	0	0	0	0	0	0	0	0	0	0	0	0	0	0	0	1	0	0	0	0	0	0	1	0	0	0	0	0
ENSG00000187147	2683	2186	2631	2211	1674	2701	1841	2265	2320	1291	4611	3094	2004	2575	2144	2295	3320	1889	2037	2067	913	2074	1143	1161	1341	1362	1066	1674	1266	1462	1745	2327	2154	1445	1345	1548	2017	1376	2005	1078	1434	2039	1653	2330	1976	1275	1524	2689	1840
ENSG00000263381	0	0	0	0	0	0	0	0	0	0	0	0	0	0	1	0	0	0	0	0	0	0	0	0	0	0	0	0	0	0	0	0	0	0	0	0	0	0	0	0	0	0	0	0	0	0	0	0	0
ENSG00000126106	2863	2414	2761	2506	1858	3377	2202	2645	2720	1577	5039	3660	2284	2837	2361	2506	3501	2213	2570	2264	1079	2419	1254	1234	1545	1715	1185	1845	1505	1669	1916	2513	2321	1583	1540	1704	2137	1583	2150	1315	1551	2075	1747	2579	2035	1249	1777	2842	1849
ENSG00000198520	96	95	82	56	48	153	41	154	36	71	108	139	87	228	84	214	853	86	188	300	76	163	98	99	78	107	38	108	51	84	82	115	63	140	79	182	173	91	122	64	136	505	151	78	185	88	132	110	124
ENSG00000199377	0	1	0	0	0	0	0	2	0	1	1	2	0	2	0	0	3	0	1	1	0	0	0	0	0	0	1	0	1	0	0	1	0	0	0	0	2	0	2	0	0	1	0	1	1	0	1	0	0
ENSG00000200169	0	1	0	0	0	1	0	0	0	0	2	0	1	0	0	0	0	1	0	0	1	0	0	0	0	0	0	0	0	0	0	1	1	0	0	0	2	0	1	0	0	1	1	1	1	0	0	0	0
ENSG00000142945	312	273	259	720	229	499	282	399	330	203	391	249	210	433	174	451	394	230	300	500	183	108	284	112	268	132	222	464	444	276	268	203	785	99	137	183	335	280	477	102	155	665	698	841	618	104	230	232	508
ENSG00000225721	1612	1701	3043	4588	2258	4034	2951	3768	3815	1617	4311	4105	1191	2430	1099	2262	3826	1642	1241	2194	900	621	1191	1862	1589	709	1253	1880	1340	1125	1485	1220	2576	653	1239	1082	2545	988	1893	610	1421	2516	1700	2324	1907	701	1624	1601	1732
ENSG00000142937	13261	15536	29085	27402	15448	20184	17039	25092	25890	11410	22780	26122	10685	22425	10594	23497	38518	17612	11686	21021	8317	6155	9318	17908	12921	5782	9347	16523	10962	10198	15171	12747	22675	6109	12566	10899	24279	9235	16928	9246	15177	24261	13668	17024	16372	6765	14021	15763	14883
ENSG00000264294	19	18	41	26	24	35	14	20	25	7	25	33	13	16	8	23	35	30	21	21	12	16	24	12	20	11	14	12	8	21	18	11	36	4	10	13	40	17	25	6	17	21	26	21	35	7	21	22	19
ENSG00000200913	8	11	14	6	5	10	2	9	6	3	8	5	3	10	3	9	9	6	6	3	4	5	8	5	14	4	3	6	2	11	6	4	8	6	4	14	19	6	5	4	6	7	7	5	9	2	6	11	14
ENSG00000202031	6	10	14	11	22	27	19	8	3	9	10	12	4	14	3	11	19	16	6	15	7	6	9	4	11	8	4	11	7	6	16	12	10	9	8	17	12	11	13	8	8	6	12	13	19	6	10	10	13
ENSG00000281859	15	4	6	13	16	30	19	6	7	2	13	9	9	9	3	5	21	11	4	5	2	8	10	3	3	4	10	3	5	7	7	10	15	3	11	5	22	2	12	5	9	9	11	13	16	2	5	5	9
ENSG00000207421	15	4	6	13	16	30	19	6	7	2	13	9	9	8	3	5	21	11	4	5	2	8	10	3	3	4	10	3	5	7	7	10	15	3	11	5	22	2	12	5	9	9	11	13	16	2	5	5	9
ENSG00000234093	10	6	14	19	5	4	7	2	36	14	3	18	7	22	3	12	15	7	7	24	9	7	1	9	13	4	3	8	6	7	15	4	17	7	15	6	12	9	3	4	9	10	6	6	8	1	17	12	5
ENSG00000142959	730	912	1997	3928	1680	665	818	285	5660	2468	1146	5269	416	4233	209	592	81	493	359	2578	1421	272	302	58	1533	218	643	469	1625	67	2689	291	954	28	1473	67	1404	379	799	159	1122	65	352	162	177	162	338	383	102
ENSG00000173846	205	452	294	602	156	291	190	289	395	230	178	171	84	187	115	530	463	436	251	474	130	130	337	104	178	84	178	182	169	162	203	102	849	590	200	194	1039	124	307	54	427	316	240	257	298	91	221	143	569
ENSG00000188396	17	40	18	34	6	31	17	12	22	18	8	12	9	11	15	30	15	28	15	18	11	17	18	4	14	6	17	8	13	8	5	12	38	33	14	17	34	8	20	5	36	12	5	4	15	5	12	10	38
ENSG00000222009	101	218	104	152	108	163	101	62	58	52	59	104	56	99	46	147	193	145	123	140	68	56	157	11	59	51	67	67	54	74	94	99	288	429	77	135	264	94	143	46	103	97	74	80	136	51	108	85	338
ENSG00000117425	71	133	91	47	50	78	59	49	60	31	77	123	41	97	36	108	198	83	47	65	30	48	73	28	69	19	30	54	40	43	72	56	63	128	76	127	137	67	131	41	81	95	63	61	148	42	64	78	88
ENSG00000202444	0	1	1	2	2	2	2	0	0	1	0	0	0	1	0	1	0	1	0	1	0	1	0	0	0	1	0	1	1	1	0	0	1	1	0	1	0	1	0	0	1	0	0	0	1	0	0	0	0
ENSG00000226499	1	1	5	6	0	4	3	5	1	3	5	5	2	7	3	5	9	9	6	9	2	2	0	4	2	3	4	3	8	3	4	2	6	2	7	8	9	5	3	6	8	6	6	4	9	1	2	4	4
ENSG00000070785	427	584	556	555	428	571	396	381	637	257	433	435	354	652	328	613	983	632	453	582	295	282	386	295	384	211	289	411	388	331	508	426	922	296	305	435	624	351	705	359	438	606	615	560	749	250	414	428	635
ENSG00000253039	1	0	0	0	1	1	1	0	1	0	0	0	2	0	0	0	0	0	1	0	0	0	0	0	0	0	1	0	0	0	0	0	0	0	0	1	0	0	0	0	1	0	0	2	0	1	0	0	0
ENSG00000229815	1	2	0	0	0	2	0	0	0	0	0	0	1	1	0	0	6	0	0	0	0	0	1	1	2	1	1	2	0	0	0	0	0	1	0	1	0	0	3	0	4	1	2	1	0	0	1	1	1
ENSG00000232369	0	1	2	0	0	0	0	0	0	1	0	1	1	1	0	0	6	2	0	0	3	1	2	1	1	0	1	4	0	2	0	1	0	0	1	0	1	2	1	1	0	0	1	2	2	0	2	2	0
ENSG00000268949	0	1	0	0	0	0	1	0	1	1	0	1	0	0	1	0	5	1	0	1	1	1	1	1	0	1	1	0	0	0	1	2	0	1	1	5	1	3	1	3	1	0	2	1	2	1	1	2	0
ENSG00000126107	7011	3674	3300	3149	2187	5134	2814	3612	3841	1993	10218	5507	4405	4307	4736	3193	3851	2764	4680	2706	1397	3916	1230	1409	2046	2969	1424	2694	2610	2638	2407	4332	2304	2180	2043	1759	2020	2349	2935	1799	1992	2121	1783	3432	2088	2422	2144	5855	1932
ENSG00000126088	1387	945	994	1154	745	1590	920	1162	1070	688	2714	1636	1033	1019	1015	1082	1409	779	1115	1033	463	844	581	507	623	667	428	823	666	782	747	1075	753	699	625	679	869	644	949	545	659	927	735	1180	883	556	717	1325	800
ENSG00000162415	2833	1419	1101	971	637	1126	518	659	852	602	2453	1659	1534	2162	1075	779	1498	1054	1065	559	236	1424	213	453	513	1339	608	643	673	507	678	1382	567	753	691	709	705	651	761	1046	660	526	481	493	491	982	713	1723	467
ENSG00000234315	3	3	2	0	3	0	0	0	0	2	2	2	2	3	1	1	0	1	0	0	0	3	0	0	1	3	0	0	1	1	3	2	1	2	1	2	0	0	0	2	0	0	1	0	1	2	0	0	1
ENSG00000281912	7	19	26	21	7	15	20	7	16	15	11	32	14	23	10	17	22	17	16	13	3	10	6	5	12	5	6	10	19	10	15	20	14	9	11	14	12	6	13	4	5	7	6	3	9	11	10	12	6
ENSG00000186603	54	104	193	390	195	209	172	105	654	103	115	228	90	209	63	120	59	162	64	91	57	14	83	32	247	39	201	109	126	86	306	89	799	9	118	44	214	69	116	32	98	105	198	272	248	34	107	97	158
ENSG00000132781	506	596	710	543	513	670	506	441	652	312	747	865	349	630	389	588	766	621	435	411	145	480	216	197	360	216	304	350	318	331	485	529	543	339	403	330	462	237	380	187	325	419	346	396	450	294	364	461	348
ENSG00000288208	2769	1764	1637	1515	1237	2210	1207	1354	2137	1337	3706	2601	2335	2348	1776	1646	2668	1832	1452	1199	425	2308	628	702	1178	1075	942	1112	1079	1045	1376	2591	1221	1349	1251	1129	1256	1104	1115	1287	940	1339	953	1404	1172	1304	1186	2189	947
ENSG00000132773	359	412	488	470	408	470	318	351	616	309	649	608	380	379	189	280	361	269	344	338	153	271	205	166	268	133	230	192	183	237	352	312	446	251	257	196	319	190	306	122	277	325	254	371	328	139	263	306	263
ENSG00000070759	2024	869	560	640	424	1209	467	667	1011	798	2542	1299	1693	1445	1260	865	1638	1006	751	530	169	1632	264	389	631	774	459	626	647	540	630	1824	332	828	670	659	550	731	522	1007	396	676	413	721	469	909	628	1511	414
ENSG00000236872	4	6	0	0	0	9	2	1	2	1	4	1	12	1	3	2	4	4	5	0	0	2	2	0	2	2	1	1	0	1	2	7	1	1	0	1	0	2	3	4	2	4	3	3	0	4	2	3	3
ENSG00000280670	61	100	79	35	30	92	44	81	52	28	97	90	45	71	25	33	86	29	80	133	43	14	61	17	30	32	24	69	47	64	45	73	85	31	14	45	35	64	126	17	48	120	75	119	78	23	63	53	111
ENSG00000132763	2978	2061	1807	2880	1728	4007	2409	3349	2613	1440	5963	2621	2386	1895	2012	1983	2599	1726	2124	2976	1427	1549	1615	1199	1025	1263	923	2087	1328	1732	1225	2440	2850	1994	901	1354	1809	1650	2806	1684	1250	2205	2005	3656	2680	1094	1183	3165	2247
ENSG00000117450	7783	5095	4270	6647	3736	9692	5548	8109	5710	3200	14946	5959	6140	4512	5534	5064	6670	3892	6309	8558	4350	4748	4510	3705	2665	3647	2386	5332	3606	4820	3071	7222	7729	6250	2399	3720	4945	4701	7688	3462	3331	6014	5490	10039	8034	3201	3148	9453	5828
ENSG00000234379	1	3	0	0	0	0	0	0	0	0	0	0	0	1	0	0	1	0	1	0	0	0	1	0	0	2	0	0	0	1	1	0	0	0	0	0	0	1	1	1	0	1	0	0	0	0	0	1	1
ENSG00000117448	7210	2796	2435	3202	1532	7218	2858	5414	3565	2222	12991	3503	4528	2620	5396	2952	6020	2427	3795	3477	1656	4124	1857	2189	1484	3205	1030	2575	2046	3073	1721	5953	2848	2863	1847	2625	2815	3113	3851	3892	1712	3123	2873	4477	3382	2671	1719	6341	2665
ENSG00000281133	1	1	2	1	0	3	0	2	1	1	2	3	2	0	0	1	2	0	1	0	0	0	2	1	2	1	2	1	1	1	2	1	0	0	0	1	2	2	0	0	1	1	1	1	0	1	0	0	1
ENSG00000280836	1	3	6	0	1	3	1	5	1	1	0	6	0	4	1	2	2	3	2	1	0	3	2	1	5	2	7	4	4	4	1	7	2	0	1	0	6	2	3	1	3	3	4	2	3	3	3	1	2
ENSG00000132780	1689	1646	1975	3040	1763	2603	1624	1908	2031	1029	2502	2114	1200	2112	1162	2421	2810	1750	1491	2023	813	697	1164	698	1247	658	1171	1869	1760	1368	1686	1359	2247	1062	878	1280	2203	1265	1875	698	1289	2313	2168	2650	2223	846	1333	1434	2041
ENSG00000281112	0	0	0	0	0	2	0	0	0	3	0	0	1	1	0	0	1	0	0	1	0	0	1	0	1	0	0	0	0	0	2	0	0	1	0	0	1	0	1	1	1	0	0	0	2	1	0	1	1
ENSG00000281825	2	0	0	0	0	0	1	0	0	0	2	0	0	1	1	2	0	0	0	1	0	0	0	0	0	4	0	0	2	1	0	0	0	2	0	1	1	0	3	2	0	0	0	0	0	1	0	2	2
ENSG00000159588	210	123	90	35	51	148	107	43	32	58	294	146	154	151	77	68	194	127	105	67	26	156	26	9	68	110	40	102	67	60	69	90	31	77	75	83	51	77	95	85	50	53	34	60	63	69	58	135	46
ENSG00000159592	5940	4664	5013	5138	3301	4975	3951	3523	4368	3215	9937	7630	4502	5952	3678	4587	5047	3892	4024	3361	1310	3974	1651	1540	2753	3078	2424	3874	3099	2581	3282	4295	2404	2757	3131	2548	3495	2453	3689	1783	2442	2821	2187	3765	2783	2504	3004	5333	2707
ENSG00000225447	22	32	23	9	16	32	19	15	19	23	40	33	25	38	12	4	27	19	16	6	3	18	11	9	13	12	12	16	12	13	8	29	7	19	9	13	2	10	15	15	7	8	7	7	9	11	12	24	9
ENSG00000234329	42	25	36	8	18	37	21	10	10	5	58	32	33	48	18	20	34	21	29	30	7	34	4	10	12	16	10	19	15	20	11	24	9	12	14	18	11	15	22	5	9	17	15	15	12	18	20	24	13
ENSG00000159596	409	392	489	736	474	577	469	497	638	373	968	892	299	550	255	416	574	289	290	308	169	209	199	184	240	191	168	307	252	263	337	278	406	218	279	260	370	225	396	128	246	337	240	355	309	179	269	359	343
ENSG00000197429	902	920	894	818	638	790	580	573	603	463	1358	1169	786	942	683	717	1002	626	607	643	276	710	292	297	451	486	361	768	519	498	550	747	545	495	505	484	546	438	724	432	562	596	516	673	592	448	507	835	509
ENSG00000230896	199	206	192	158	126	177	156	153	172	103	295	250	159	180	146	148	249	151	135	156	58	126	57	52	93	102	51	171	104	112	116	156	123	90	100	80	103	75	134	90	126	121	109	135	114	68	106	167	83
ENSG00000236111	7	6	6	4	5	2	9	12	6	11	9	4	1	3	1	6	8	2	7	4	5	3	5	6	7	2	2	8	5	2	4	4	9	1	8	2	11	3	9	2	2	6	7	4	7	6	6	1	5
ENSG00000086015	7850	4602	4865	4261	3411	4713	4627	2929	4952	3023	9437	8704	4974	7364	4597	4109	4348	5345	4659	2491	1032	5811	1120	1339	2676	4344	2854	4329	3216	2977	3683	5170	1892	2808	2898	2652	2396	2583	2680	2438	2249	2528	1773	3877	2091	3024	2607	5855	1592
ENSG00000232467	4	1	2	0	0	1	3	1	1	0	0	0	2	1	1	1	2	0	5	1	1	0	0	2	1	4	0	2	3	0	2	4	1	0	0	2	0	1	2	2	1	2	2	1	0	2	0	0	1
ENSG00000117461	368	1350	348	396	335	624	413	769	293	190	527	366	383	324	223	493	743	326	585	1290	570	148	512	398	298	220	204	669	313	605	407	323	282	916	214	680	628	462	1299	196	680	561	781	966	914	172	407	398	687
ENSG00000278139	199	770	183	182	142	268	160	238	143	84	219	169	224	199	128	262	365	188	339	616	306	113	296	202	165	141	129	358	190	301	248	175	134	499	145	405	376	253	667	123	347	284	392	464	508	115	252	230	409
ENSG00000226957	1	19	0	8	0	2	3	0	2	5	3	6	2	4	0	2	4	7	4	2	1	0	1	1	3	5	4	4	4	2	5	3	3	4	0	2	4	1	6	3	4	1	1	4	5	2	6	4	4
ENSG00000233114	1	0	0	0	0	0	0	0	1	0	0	0	2	0	0	0	0	3	0	0	0	0	0	1	0	0	1	2	1	1	0	0	0	0	1	1	1	1	2	1	0	1	0	0	0	1	0	1	1
ENSG00000227857	1	5	4	1	1	3	2	3	1	1	0	4	2	4	4	1	1	2	3	4	1	0	1	0	2	1	2	3	0	6	1	1	0	2	3	3	1	3	3	1	1	1	1	0	1	0	3	2	2
ENSG00000117472	5647	38185	23446	34051	17502	11217	28108	7802	48089	35870	15108	42470	3780	27133	5384	20803	3943	27127	8178	26035	13205	4432	12875	1307	16252	3699	15946	14315	15230	5217	19347	4281	17046	4002	16182	3942	9796	4906	22875	2326	19093	2582	10992	6109	13039	1674	16893	4348	13657
ENSG00000250719	1	4	1	2	2	3	2	1	8	4	0	3	1	0	0	1	2	4	4	3	2	0	1	0	1	1	1	0	0	1	1	0	1	0	3	0	1	0	6	1	1	1	2	4	1	1	3	0	1
ENSG00000085998	1482	1757	1666	1769	1129	1697	1228	1121	1495	787	3043	1985	1355	1817	1208	1640	1872	1423	1122	1098	447	1050	795	557	866	757	755	934	865	988	1097	1450	1476	730	958	713	1436	811	1222	771	1116	891	906	1320	1157	687	821	1482	1072
ENSG00000171357	20	50	41	74	29	30	23	14	27	17	63	86	32	97	33	44	44	29	34	33	15	51	51	20	33	20	18	31	19	16	24	20	14	30	40	25	58	23	49	13	44	20	30	15	27	23	34	14	40
ENSG00000085999	185	187	168	385	151	297	204	213	228	155	290	214	151	292	152	263	273	292	236	326	110	94	194	65	193	87	192	284	278	206	211	199	498	89	126	136	269	228	328	103	175	334	343	390	345	104	170	214	360
ENSG00000132128	1599	1758	1783	2102	1325	2222	1401	1631	1928	929	2676	2012	1340	1784	1255	1760	2189	1494	1484	1648	718	1024	1161	726	1048	768	770	1446	1104	1282	1479	1470	1822	1020	1134	1058	1693	1064	1896	740	1088	1506	1248	1697	1564	826	1236	1623	1794
ENSG00000173660	2760	3107	4584	7015	3425	3511	3765	3164	5251	2827	4773	5336	2103	4020	1843	3382	3220	3171	2066	3916	1647	1710	1668	1542	2706	1078	1643	2897	2370	1961	3373	2897	4609	1047	2517	1617	4084	1828	3620	1725	2990	2478	3588	3853	3478	1130	2405	2758	2487
ENSG00000117481	508	648	625	728	536	498	389	470	443	270	638	695	495	680	382	653	830	525	491	561	302	329	374	253	341	248	244	467	346	380	498	486	581	340	341	430	696	318	578	293	403	522	484	486	564	276	438	579	562
ENSG00000225779	3	0	1	1	1	0	0	0	0	1	0	3	1	1	0	0	3	0	0	0	1	2	0	1	1	2	1	2	0	0	0	0	0	1	1	1	4	1	1	0	2	0	1	1	1	0	0	0	0
ENSG00000117480	2239	1405	1845	1679	1548	1960	1535	988	1773	1175	3495	3180	1543	2315	1863	1706	2014	1942	1679	836	326	1561	395	350	1232	984	746	1377	1283	1110	1605	2432	1245	643	1454	1091	1466	1176	1123	1449	1097	616	972	1303	964	1094	1295	2271	805
ENSG00000232022	36	31	22	11	10	15	9	18	16	8	48	22	42	49	42	41	70	32	51	37	25	95	9	9	16	38	11	26	21	19	19	37	22	40	27	27	38	18	45	39	27	28	31	15	19	24	30	41	27
ENSG00000224863	4	2	1	0	1	0	0	1	1	0	3	3	7	3	3	4	10	2	3	1	1	8	1	2	3	2	3	3	2	2	2	1	2	5	2	4	6	1	1	7	2	3	1	1	1	1	2	4	1
ENSG00000197587	5	6	3	2	0	0	0	1	0	0	0	0	1	2	4	2	8	3	4	4	1	8	4	2	0	2	2	0	6	0	3	3	2	5	4	4	5	1	5	4	2	4	5	5	8	0	0	5	1
ENSG00000282881	8	4	4	0	1	0	0	0	0	0	1	0	0	8	3	10	8	3	7	3	0	4	5	3	5	3	3	5	4	2	4	3	3	5	2	3	5	1	8	7	1	5	7	5	6	2	6	6	8
ENSG00000269956	740	656	598	883	751	999	648	603	632	533	1301	1130	542	762	535	632	933	582	851	638	302	489	452	207	462	372	303	501	367	481	516	622	408	729	439	544	570	428	672	214	424	457	443	650	630	302	410	586	527
ENSG00000162456	0	1	1	0	0	0	0	0	0	0	0	0	0	1	0	1	1	3	3	1	1	2	5	0	2	1	0	0	1	0	3	0	1	1	6	4	4	0	4	1	0	2	1	0	5	1	0	3	1
ENSG00000079277	2276	2097	1994	2278	2041	2682	1681	1696	1635	1314	3199	3084	1611	2407	1522	2100	3006	1684	2508	1928	888	1496	1482	623	1334	1139	910	1540	1189	1406	1579	1734	1160	2208	1529	1803	2003	1378	2252	701	1386	1455	1357	1980	1902	1024	1369	1890	1792
ENSG00000142961	714	807	823	803	644	1003	586	756	629	423	1087	1066	508	740	483	862	1196	587	816	680	352	495	636	282	450	325	248	539	408	512	588	562	435	664	613	621	937	505	878	277	575	608	582	773	738	348	543	687	750
ENSG00000123472	1132	924	1583	1936	1635	1169	1265	1100	1433	1129	2295	3129	947	2019	890	1482	1259	1056	746	955	362	702	468	501	859	522	610	1042	854	688	1118	1116	809	549	1058	613	1188	645	910	425	647	937	730	1210	852	621	784	1146	706
ENSG00000233647	1	3	0	0	0	0	0	0	0	0	0	1	0	1	0	0	0	0	2	2	0	0	0	1	0	0	0	2	0	0	0	0	0	0	1	0	2	1	0	0	1	1	0	0	1	0	0	2	0
ENSG00000186118	5	10	3	1	1	2	3	0	4	2	5	6	7	12	3	5	5	10	4	5	2	8	1	1	5	5	3	3	4	3	2	5	5	3	4	3	3	2	3	3	4	7	4	7	2	6	4	5	5
ENSG00000228237	3319	3218	3594	3553	3297	2921	2165	2689	3021	2195	5772	5303	2408	3458	2354	3296	2872	1981	2398	2162	1116	1992	1299	1248	1752	1492	1351	1640	1437	1637	2071	2381	1957	1705	1955	1600	2504	1277	2386	494	1573	1880	1401	2352	1873	1436	1648	3043	1862
ENSG00000159658	4477	4267	4775	4588	4173	3601	2653	3286	3494	2622	7532	6679	3275	4720	3289	4500	3504	2492	3360	2913	1622	2941	1852	1787	2495	2175	1927	2276	2103	2239	2761	3070	2635	2421	2754	2239	3542	1752	3359	610	2200	2611	1864	3373	2562	2033	2208	4201	2696
ENSG00000236476	0	0	0	0	0	0	0	0	0	0	0	0	0	0	0	0	1	0	0	0	0	0	0	0	0	0	0	0	0	0	0	1	0	0	0	0	1	0	0	0	0	0	1	0	1	0	0	0	1
ENSG00000142973	23	10	10	10	4	6	2	3	7	10	11	4	19	16	12	26	23	14	15	28	11	15	3	3	10	4	8	12	11	5	8	16	16	18	16	25	34	6	32	11	10	26	31	11	15	9	14	13	17
ENSG00000154198	11	7	10	7	3	2	2	3	12	3	2	1	7	30	7	11	19	6	18	14	5	13	7	1	2	6	6	6	12	6	5	7	7	12	6	12	20	4	15	10	11	17	11	6	12	10	4	16	11
ENSG00000238145	0	1	0	0	0	0	0	0	0	0	0	1	0	4	0	0	0	0	1	1	1	0	0	0	0	0	0	1	0	0	0	0	0	0	1	0	0	0	0	0	0	2	1	0	1	0	0	1	2
ENSG00000187048	84	3	3	0	0	5	0	0	1	0	44	1	24	5	30	1	23	0	5	1	2	16	2	2	0	9	0	1	0	6	1	34	5	2	0	5	2	2	3	9	1	2	3	5	3	45	0	16	4
ENSG00000259832	1	0	0	0	0	0	0	0	0	1	0	0	0	0	0	0	0	0	0	0	0	0	0	0	0	0	0	0	0	1	0	0	1	0	0	0	0	0	0	0	0	1	0	0	1	0	0	0	0
ENSG00000261196	0	0	0	1	0	0	0	0	0	0	0	0	0	0	0	0	0	0	0	0	0	0	0	0	0	0	0	0	0	0	0	0	0	0	0	0	0	0	0	0	0	0	1	0	0	0	0	0	0
ENSG00000261593	0	0	0	1	0	0	0	0	0	0	0	0	0	0	0	0	1	0	1	1	0	0	0	0	0	0	0	0	0	0	0	1	0	0	0	0	0	0	0	0	0	0	0	1	0	0	0	0	1
ENSG00000261290	1	0	0	0	0	0	0	0	0	0	0	0	0	0	0	0	0	0	0	0	0	0	0	0	0	0	0	0	0	0	0	0	0	0	0	0	0	0	0	0	0	0	0	1	0	0	0	0	0
ENSG00000186377	47	71	37	37	27	64	54	19	28	18	60	65	34	32	29	23	137	14	38	167	37	8	37	10	9	17	10	110	28	49	19	33	15	10	29	42	23	41	109	14	18	60	105	70	74	11	70	37	120
ENSG00000186160	22	55	26	16	11	21	5	7	9	10	7	24	12	43	9	15	50	26	52	35	14	7	26	1	11	10	19	18	10	8	20	14	21	20	11	17	19	16	65	16	16	21	27	11	37	7	27	14	37
ENSG00000225154	0	1	1	0	0	0	0	0	0	0	0	1	0	5	0	0	0	0	1	1	0	0	0	0	0	0	0	0	1	0	0	1	0	0	1	0	1	1	4	0	1	0	0	0	1	0	0	1	2
ENSG00000225506	42	61	35	23	13	10	5	8	16	13	22	25	23	57	21	25	47	34	62	43	24	23	53	4	14	15	25	32	19	19	29	24	31	33	22	33	26	27	88	31	23	40	33	22	44	24	46	26	44
ENSG00000162365	12	3	2	2	0	0	0	0	1	0	8	0	5	7	7	1	7	0	5	0	2	5	4	2	1	1	1	1	0	2	1	6	6	0	0	3	0	1	3	5	2	5	4	2	2	7	2	6	2
ENSG00000225514	0	0	0	0	0	0	0	0	0	0	1	0	0	0	0	0	0	0	0	0	1	0	1	0	0	1	0	3	0	1	1	0	0	0	0	3	0	1	1	1	0	0	0	0	0	2	0	0	0
ENSG00000224805	7	13	12	5	3	5	6	2	5	5	5	7	2	12	2	11	17	3	13	13	5	5	8	1	3	5	1	7	4	6	3	3	6	5	2	5	4	3	14	5	8	1	7	5	9	1	4	0	10
ENSG00000162366	793	4987	2856	1925	837	2393	827	2466	930	1465	2201	2433	521	1635	807	1188	1337	1030	10978	9623	5279	419	8208	214	421	901	596	2126	995	1980	694	764	502	4923	1978	2358	1564	2913	12010	840	777	317	2061	821	4614	327	3488	399	7989
ENSG00000162367	97	89	87	46	24	86	31	86	30	16	93	58	40	48	58	79	156	50	108	76	25	19	62	35	42	43	24	62	30	55	54	75	53	90	72	160	87	50	74	46	58	54	39	66	55	48	43	80	71
ENSG00000226252	19	17	11	6	3	12	5	16	1	2	12	9	6	15	9	18	29	14	25	13	5	1	13	5	9	12	5	13	8	8	19	12	7	19	5	25	18	6	13	12	11	11	6	9	9	4	10	7	16
ENSG00000123473	386	545	359	579	347	398	289	251	298	236	328	442	202	389	186	422	291	373	374	466	224	124	325	79	256	127	291	468	507	235	288	205	595	118	266	226	400	282	659	88	245	382	560	674	685	157	281	228	583
ENSG00000162368	9141	8305	7265	9332	6343	8408	5828	6066	7196	4757	16658	10164	5401	5655	5120	5375	4630	4314	6866	5719	2622	4838	3495	2467	3492	3996	3149	4338	3924	3942	4174	4857	4615	2861	3422	2674	4547	3490	7711	1610	3326	2724	3104	4785	3966	2574	3277	6221	4796
ENSG00000225762	80	137	110	110	126	84	118	32	154	108	83	277	56	293	64	86	68	177	121	66	33	88	42	9	89	51	53	94	98	57	107	90	77	67	99	64	90	59	127	64	77	60	77	77	93	52	117	76	78
ENSG00000186790	5	12	11	10	6	0	11	0	15	2	1	27	3	27	1	18	6	22	5	12	3	7	7	2	9	7	13	23	21	0	16	2	29	3	12	7	12	2	4	0	9	11	7	8	12	4	10	5	8
ENSG00000237424	104	399	570	382	372	83	306	72	513	263	124	659	56	555	63	407	84	369	87	206	111	70	115	19	349	35	202	359	433	51	366	60	366	36	408	42	295	77	308	36	170	69	270	103	264	46	280	78	247
ENSG00000186564	73	793	1429	1178	969	73	839	64	1294	712	93	2137	49	1582	44	829	51	918	94	601	307	69	339	34	797	38	453	975	876	52	993	56	948	34	1057	32	678	57	748	18	464	57	666	81	664	36	751	69	623
ENSG00000271355	0	0	0	0	0	0	0	0	0	0	0	0	0	0	0	0	0	0	0	1	0	0	0	0	0	0	0	0	0	0	0	0	0	1	0	0	0	0	0	0	0	0	0	0	0	1	0	0	0
ENSG00000229554	0	0	0	0	0	0	0	0	0	0	0	0	0	0	0	1	0	0	0	0	0	0	0	0	0	0	0	0	0	0	0	0	0	0	0	0	0	0	0	1	0	0	0	0	0	0	0	0	0
ENSG00000227883	0	1	0	0	0	0	0	0	1	0	0	0	0	0	0	0	0	0	0	0	0	0	0	0	0	0	0	0	1	0	0	0	1	0	0	0	0	0	1	0	0	0	0	0	0	0	0	0	0
ENSG00000227947	4	52	88	123	106	2	28	0	111	50	2	79	4	77	1	69	10	77	5	23	10	6	13	1	66	1	26	11	25	1	68	2	90	3	40	1	40	2	35	2	49	7	28	10	27	1	33	3	25
ENSG00000269113	91	171	100	51	85	52	25	33	109	36	30	63	108	152	91	191	167	165	130	125	139	174	190	52	108	74	110	90	98	68	132	109	208	86	101	139	222	105	229	89	191	121	141	88	206	64	109	135	204
ENSG00000223814	11	21	18	8	28	21	10	11	30	9	12	17	8	10	16	45	17	21	18	14	12	4	26	3	16	1	7	12	8	7	17	12	33	10	12	18	29	14	49	4	21	11	16	4	22	2	12	19	24
ENSG00000225028	2	1	1	0	2	0	0	2	3	1	1	2	3	1	2	2	1	1	1	0	1	1	2	0	3	3	1	0	1	1	0	0	1	0	1	3	0	0	0	0	4	0	0	2	1	0	0	1	1
ENSG00000226133	7	7	7	1	6	1	2	1	6	0	2	0	5	18	5	4	11	3	16	4	3	12	5	5	5	7	4	2	5	4	5	4	7	11	13	12	15	2	11	4	8	8	8	6	7	3	10	11	7
ENSG00000231413	0	0	0	0	0	0	0	0	1	0	0	0	2	1	0	0	0	1	1	0	2	1	0	0	0	1	1	1	0	1	0	0	0	1	1	2	1	0	3	1	0	0	0	0	1	0	1	2	0
ENSG00000237180	0	0	0	0	0	0	0	0	0	0	0	0	1	3	0	1	0	0	1	0	0	0	0	0	0	0	0	0	2	0	0	0	1	0	0	3	0	0	2	2	0	0	0	0	0	0	1	0	0
ENSG00000242267	26	23	14	17	4	16	9	3	13	7	6	12	19	34	16	15	23	15	34	28	8	33	8	3	13	28	7	18	15	17	15	39	18	16	17	31	18	22	41	20	16	33	35	23	40	10	17	18	36
ENSG00000279096	1	0	1	2	0	1	1	0	0	1	0	0	0	5	1	1	1	2	1	4	0	2	1	0	0	2	0	2	1	1	1	1	4	0	2	4	0	2	3	1	0	1	6	2	1	0	1	0	1
ENSG00000223720	33	47	48	18	14	16	25	9	32	11	9	12	18	43	17	41	40	54	38	45	24	20	23	18	31	23	13	38	40	28	47	47	181	16	26	32	45	24	47	40	50	38	65	34	70	20	31	42	67
ENSG00000117834	6066	416	235	75	37	4512	108	1754	58	131	8970	188	3449	213	4602	59	3835	136	3368	89	29	5936	24	464	49	1818	38	47	40	1867	161	6249	93	2023	109	1520	53	1371	89	1668	93	989	79	1111	91	3585	73	7331	64
ENSG00000272491	922	49	33	11	4	518	14	280	6	12	1401	26	481	26	718	7	542	20	565	16	5	914	1	94	5	299	6	6	2	304	23	918	12	263	19	196	9	212	15	189	15	159	17	174	17	548	9	1222	12
ENSG00000279214	0	0	1	1	1	1	1	0	0	0	2	1	0	1	1	0	1	0	0	0	0	1	0	0	0	1	1	0	0	3	0	2	1	1	1	2	1	0	0	0	0	1	0	0	0	0	1	0	0
ENSG00000132122	481	600	453	399	270	386	269	251	279	194	568	468	344	454	304	336	489	379	372	401	151	304	152	127	197	251	140	278	217	228	266	381	216	264	281	332	328	268	490	198	288	248	231	271	286	204	296	358	376
ENSG00000224986	0	2	1	3	0	0	1	0	1	1	1	1	4	0	1	1	1	0	0	4	2	1	0	0	0	0	1	1	0	1	0	2	1	2	1	1	1	0	3	3	1	0	5	0	0	2	2	1	0
ENSG00000206700	1	0	0	0	0	0	0	0	0	0	0	0	0	0	0	0	0	0	0	0	0	0	0	0	0	0	0	0	0	0	0	0	0	0	0	0	0	0	1	0	0	0	0	0	0	0	0	0	0
ENSG00000235105	116	21	45	27	26	24	13	32	15	15	56	26	62	47	54	38	32	52	26	16	8	60	6	25	19	40	9	15	21	27	26	57	22	20	27	9	17	48	37	12	16	17	10	42	14	14	8	73	11
ENSG00000223175	0	0	0	0	0	0	0	0	0	0	0	0	1	1	0	0	0	0	0	0	0	0	0	0	0	0	0	0	0	0	0	0	0	1	0	1	0	0	0	0	0	0	0	1	0	0	0	0	0
ENSG00000232514	0	0	0	0	0	0	0	0	0	0	0	0	0	0	0	0	0	0	0	0	0	0	0	0	0	0	0	0	0	0	0	0	0	0	0	0	0	0	1	0	0	0	0	0	0	0	0	0	1
ENSG00000186094	244	911	266	202	91	185	138	149	273	165	76	123	267	524	167	344	710	350	271	414	164	566	177	196	197	259	254	335	263	161	263	238	257	271	226	325	392	172	573	222	408	496	459	226	580	173	260	265	343
ENSG00000287661	1	2	0	0	0	0	0	0	0	0	0	0	0	0	1	0	1	0	1	0	0	3	1	1	0	0	0	0	0	1	0	0	0	0	0	0	0	1	1	1	1	0	1	2	0	0	1	0	0
ENSG00000162373	44	57	71	32	28	75	24	105	46	40	33	42	49	82	22	146	300	30	46	102	29	92	12	95	33	36	20	30	18	30	41	33	49	47	47	60	68	32	57	33	71	181	34	39	52	36	46	59	59
ENSG00000286597	2	5	3	2	0	2	1	0	1	0	0	0	3	2	2	0	5	3	1	5	0	4	0	3	0	2	0	2	2	0	1	5	1	1	0	1	7	2	6	1	2	1	2	2	2	2	7	5	2
ENSG00000229846	15	50	19	6	3	4	8	4	9	11	1	2	33	41	10	13	42	16	14	22	16	52	13	11	14	19	12	26	14	8	15	16	25	34	7	17	26	12	35	20	20	24	31	25	26	14	8	14	22
ENSG00000230114	0	5	0	0	1	1	4	0	1	3	6	1	4	5	4	1	5	1	3	0	0	4	2	0	1	2	0	0	7	2	3	2	1	3	3	1	4	7	5	0	1	2	2	4	1	3	1	7	0
ENSG00000225623	14	129	14	13	5	11	12	6	18	18	4	3	13	29	16	14	35	39	18	24	6	32	11	14	10	10	23	33	25	7	18	9	18	15	13	17	19	10	43	16	31	18	49	7	48	11	15	13	25
ENSG00000237478	0	0	0	0	0	0	0	0	0	0	0	0	0	0	0	0	0	0	0	0	0	0	0	0	0	0	0	0	0	1	0	0	0	0	0	0	0	0	0	0	0	0	0	0	0	0	0	0	1
ENSG00000215887	1	3	1	1	0	0	0	0	0	1	1	0	2	8	0	1	2	1	2	0	0	0	1	0	1	1	1	2	0	3	1	2	3	0	0	1	2	1	1	0	0	3	4	0	4	0	2	0	0
ENSG00000279324	0	1	1	0	0	0	0	0	0	2	0	0	0	2	0	0	0	2	2	1	0	1	0	0	1	0	2	0	1	0	0	0	1	1	0	1	1	0	2	0	2	0	0	0	3	0	0	1	3
ENSG00000233595	3	3	1	0	0	2	0	0	1	0	0	1	0	1	0	1	0	0	0	1	0	0	0	0	1	0	0	0	2	0	0	0	1	0	0	0	0	0	2	0	1	0	0	0	2	0	0	1	0
ENSG00000162374	42	36	24	29	33	38	12	30	43	23	28	40	50	53	19	30	52	35	44	38	28	50	16	13	27	25	47	48	24	31	38	30	48	21	30	48	48	32	42	18	30	42	39	55	52	16	47	47	38
ENSG00000230828	1	0	0	0	0	0	0	0	0	0	0	0	1	0	0	0	0	0	1	0	0	0	0	0	1	0	0	0	0	0	0	0	0	0	0	0	0	0	0	0	0	0	0	0	0	0	0	0	0
ENSG00000237337	1	0	0	0	0	0	0	0	0	1	1	0	1	1	0	0	1	1	0	0	0	1	2	0	0	0	1	0	1	0	0	0	0	0	1	0	0	0	0	0	2	0	2	0	1	1	2	0	0
ENSG00000233407	2	1	2	0	0	0	0	0	2	0	0	0	1	2	0	0	0	2	1	4	4	0	0	2	0	2	4	0	0	0	3	1	1	1	0	8	3	1	2	1	1	3	1	2	2	2	2	2	1
ENSG00000284696	11	10	11	5	1	1	2	0	7	2	0	0	17	12	14	20	14	31	12	16	9	22	9	5	5	16	9	10	13	11	7	4	11	16	16	11	15	6	24	16	13	14	16	15	24	4	14	13	12
ENSG00000284645	0	1	0	0	0	0	0	0	1	0	0	0	3	1	0	0	1	0	0	0	0	0	0	0	0	0	0	0	1	1	0	0	1	1	0	0	0	0	0	0	0	0	0	0	0	0	0	1	0
ENSG00000234080	1	4	5	2	2	0	3	3	9	5	1	2	3	5	0	6	11	8	4	1	2	1	4	5	2	0	2	6	3	3	3	5	8	0	3	4	8	2	2	3	4	10	9	5	5	4	4	5	3
ENSG00000229316	1	0	0	0	0	0	0	0	0	0	0	0	0	0	0	0	0	0	0	1	0	0	2	0	0	1	0	2	0	1	0	0	1	0	0	0	0	0	1	0	0	1	0	0	1	0	0	0	0
ENSG00000225671	0	0	1	0	0	0	0	0	0	1	0	0	0	1	2	1	0	1	1	1	0	0	1	0	2	0	0	0	1	0	0	0	0	0	0	1	0	0	4	0	2	2	1	0	1	0	1	0	0
ENSG00000142700	9	2	6	5	5	5	2	0	2	1	3	5	4	10	2	7	14	6	3	5	3	10	4	4	2	6	4	2	4	2	0	7	8	8	5	5	7	2	0	1	2	4	9	7	9	6	2	5	0
ENSG00000284700	0	2	1	0	0	0	0	0	0	0	0	0	0	1	0	0	1	0	0	2	0	2	0	0	0	0	0	1	2	0	0	0	0	0	0	0	3	0	0	0	0	0	1	1	0	0	2	2	0
ENSG00000185104	2143	1839	1669	1553	1107	1670	973	1209	1858	824	2041	1628	1862	2116	1291	1506	2806	1905	1217	1381	476	1615	778	859	991	1284	974	1349	1089	969	1368	1868	1590	864	994	1390	1538	952	1420	1324	1218	1536	1127	1493	1458	1241	1174	1886	1330
ENSG00000225767	25	25	17	10	2	4	0	5	10	5	14	14	37	39	19	11	30	27	9	11	0	37	9	11	10	31	14	8	19	7	14	19	7	13	9	31	10	15	10	14	13	25	3	17	14	21	11	22	12
ENSG00000207194	1	0	0	0	0	0	0	0	0	0	0	0	0	0	0	1	3	0	0	0	0	0	0	0	0	0	0	0	1	0	1	0	2	0	0	1	1	0	0	0	0	0	0	0	0	0	0	0	0
ENSG00000230585	7	11	9	9	5	2	2	3	0	1	4	4	16	6	5	4	5	3	5	0	3	8	2	2	3	6	3	2	8	2	3	5	2	0	5	2	5	2	0	0	3	3	1	1	3	3	1	7	5
ENSG00000237130	0	1	0	1	0	2	0	0	0	0	0	0	1	0	1	0	1	1	0	2	0	0	0	0	0	0	0	0	0	0	0	0	3	2	2	1	0	1	2	1	1	0	1	0	3	0	1	2	1
ENSG00000123080	619	328	396	456	129	679	308	572	370	189	1209	347	406	322	536	498	621	286	490	585	245	268	255	202	255	362	240	376	346	402	241	509	386	226	146	275	327	350	468	134	203	520	453	719	467	238	211	568	414
ENSG00000265538	0	0	0	0	0	0	0	0	0	0	0	0	0	0	0	0	1	1	0	0	0	0	0	0	0	0	0	0	0	0	0	0	0	0	0	0	0	0	1	0	0	1	0	0	0	0	0	0	0
ENSG00000275816	0	0	0	0	0	0	0	0	0	0	0	0	0	0	1	0	0	1	0	0	0	0	0	0	0	0	0	0	0	0	0	0	0	0	0	0	0	0	1	0	0	0	0	0	0	0	1	0	0
ENSG00000204006	7	8	7	1	2	1	0	1	1	0	2	0	4	8	8	5	16	10	11	12	4	9	6	2	2	5	6	9	5	2	1	9	8	3	5	9	5	6	10	1	6	13	11	10	10	1	9	3	5
ENSG00000200262	0	0	0	0	0	0	0	0	0	0	0	0	0	0	0	0	0	0	0	0	0	0	0	0	0	0	0	0	0	0	0	1	0	0	0	0	1	0	0	0	0	0	0	0	1	0	0	0	0
ENSG00000213478	12	8	5	1	1	1	1	2	1	0	3	1	4	8	8	8	9	11	10	11	5	7	7	3	6	2	4	2	5	8	9	7	12	3	7	8	5	2	6	2	4	7	8	8	8	5	11	4	3
ENSG00000203356	23	16	20	9	12	10	6	5	13	8	12	15	17	21	18	19	49	16	17	17	6	25	10	8	19	10	9	10	12	6	9	14	12	4	20	17	39	11	20	12	14	26	18	13	15	9	18	15	18
ENSG00000123091	2445	1671	1746	2572	1682	2154	1353	1831	1801	1190	4891	3085	1909	1601	1522	1609	1563	1135	1763	1362	641	1795	779	899	953	1291	852	1001	877	1168	1054	1669	1102	1228	1037	902	1472	944	1219	511	1019	1140	756	1650	955	843	983	2045	1072
ENSG00000233406	22	19	49	10	6	15	11	14	26	9	10	13	20	40	14	36	48	24	21	33	20	21	17	20	26	16	21	33	23	21	30	14	45	21	24	36	41	28	29	12	27	50	32	29	26	18	30	16	36
ENSG00000236434	10	9	7	3	2	3	1	2	6	0	8	5	11	7	4	0	8	4	5	5	1	16	2	1	2	8	3	0	2	2	6	4	3	3	6	4	1	3	1	3	4	3	3	1	4	6	7	5	1
ENSG00000085831	680	2823	1971	2975	1784	1622	1434	1069	3994	1632	1284	2147	584	1581	602	2525	511	2388	874	1839	1136	432	987	185	1824	393	1356	606	998	745	1706	596	2819	521	1873	533	2123	493	2265	339	1729	254	1399	769	1817	269	1225	641	1800
ENSG00000261664	88	461	272	374	242	209	188	105	467	223	185	277	93	232	106	361	66	329	123	206	169	69	107	16	288	60	210	90	123	115	234	99	450	61	253	84	357	59	304	69	296	34	175	101	231	47	192	120	254
ENSG00000085832	1865	1710	1821	1894	1480	1931	1195	1640	1229	878	2808	2092	1422	1864	1324	2135	3074	1191	1735	1605	749	1536	1187	882	950	1069	831	1475	1176	1100	1096	1494	1315	1560	1042	1642	1910	1082	1908	484	1138	2208	1062	1838	1538	1119	1167	1861	1679
ENSG00000232027	3	3	0	2	3	1	1	1	3	2	6	4	3	2	1	3	4	5	2	3	2	4	1	0	1	1	2	5	1	0	1	6	1	1	2	6	1	0	9	1	0	4	4	1	2	2	1	5	4
ENSG00000206595	5	4	2	0	0	1	0	4	1	0	3	1	3	1	0	0	2	2	2	2	0	4	3	0	0	0	0	2	1	0	0	1	0	0	0	2	3	3	2	2	5	1	3	1	3	1	3	1	2
ENSG00000238140	5	9	2	8	4	5	3	2	5	2	2	0	3	6	4	3	11	3	3	3	3	5	1	4	0	5	1	4	3	2	2	12	8	4	3	5	8	2	8	2	4	7	5	3	9	0	4	7	4
ENSG00000227070	1562	615	427	312	308	653	241	236	358	373	904	579	1353	935	802	397	1190	696	702	173	77	1962	132	224	240	1063	289	458	449	283	267	1257	224	564	359	686	264	331	349	1235	251	340	238	353	220	1160	422	1165	226
ENSG00000252032	12	2	0	0	1	0	1	1	0	0	4	3	7	3	1	1	3	2	2	0	0	4	1	0	2	6	2	3	2	0	0	6	1	5	0	3	0	2	0	6	2	2	3	2	0	3	0	3	0
ENSG00000227742	501	162	111	69	95	279	80	105	76	147	418	289	467	366	367	144	452	188	231	37	19	844	47	96	44	472	68	129	143	121	51	488	21	188	86	223	58	143	77	476	51	112	81	92	47	402	119	314	36
ENSG00000117859	3319	2604	2561	2913	2082	3545	2335	2533	2456	1524	4666	3768	2313	2728	2071	2340	3762	1897	2332	2344	980	2553	1557	1099	1287	1966	1064	1928	1651	1520	1532	2512	1770	1910	1592	1911	2240	1408	2390	1318	1292	2047	1644	2281	2098	1725	1584	2808	2293
ENSG00000236973	0	1	0	1	0	0	0	0	0	0	0	0	3	2	1	0	4	1	0	3	1	1	1	1	0	1	0	2	1	1	1	2	1	1	1	1	1	1	2	1	2	3	0	0	0	1	1	1	2
ENSG00000232846	3	0	1	1	0	0	0	0	0	0	0	2	2	1	0	0	0	0	2	1	2	0	0	0	0	2	0	0	2	0	0	0	1	1	0	0	0	1	0	0	1	0	2	2	2	1	1	1	2
ENSG00000212624	0	0	0	0	1	0	0	0	0	0	0	0	1	1	1	0	0	0	0	0	0	0	0	1	0	1	0	0	0	0	0	0	0	0	0	0	1	0	0	0	0	1	0	0	0	0	0	0	0
ENSG00000078618	2697	2690	2657	3066	2105	3288	2405	2529	2351	1456	3812	3601	1712	2914	1723	2552	3689	1854	2425	2808	1189	1740	2281	1148	1464	1250	1091	2236	1740	1619	1564	1822	2246	2315	1845	1965	2777	1643	3207	849	1438	2252	1908	2743	2645	1150	1759	2212	3092
ENSG00000266993	498	488	487	598	437	808	535	517	523	309	793	752	304	482	314	399	701	334	438	461	186	264	355	147	218	199	197	338	251	280	239	357	365	356	312	330	429	278	507	160	229	353	327	417	410	202	294	370	499
ENSG00000272175	3	3	3	3	0	1	0	2	0	1	1	0	2	2	1	0	8	3	2	1	2	1	3	1	1	3	1	2	0	3	2	0	0	1	2	0	1	0	1	3	2	2	0	0	1	1	3	0	2
ENSG00000283899	15	21	27	17	32	28	20	14	13	9	50	37	8	22	12	20	26	20	26	16	13	11	11	9	10	11	13	8	16	12	9	16	12	34	13	11	21	9	25	3	10	12	13	20	15	9	15	18	25
ENSG00000230604	1	3	0	0	1	0	0	0	1	0	3	1	0	1	0	1	2	2	1	0	0	5	0	0	0	1	0	0	1	1	2	2	1	1	1	1	1	1	0	0	1	4	1	1	1	0	0	1	2
ENSG00000169213	89	381	230	402	455	120	148	77	615	319	127	441	106	307	55	317	69	258	157	209	135	65	131	27	387	55	357	59	124	78	397	60	375	30	331	50	177	81	277	43	231	83	188	185	171	49	130	92	184
ENSG00000200839	0	3	0	0	0	0	1	0	0	1	0	1	3	0	0	0	0	0	0	0	2	0	0	0	0	0	0	0	0	0	2	0	0	0	0	0	0	0	0	0	0	0	0	0	1	0	1	0	0
ENSG00000229032	1	0	0	0	0	0	0	0	2	0	0	0	2	0	0	0	0	0	0	1	0	0	0	0	0	0	0	0	0	1	0	0	0	0	1	0	0	0	0	0	0	0	0	2	0	0	0	0	0
ENSG00000264613	0	0	0	0	0	0	0	0	0	0	0	0	0	0	0	0	0	0	0	0	1	0	0	0	0	0	0	0	0	0	0	0	0	0	0	0	0	0	0	0	0	0	0	0	0	0	0	0	0
ENSG00000117862	1518	1851	2072	2621	1514	2346	1797	1994	2330	1228	3162	2539	1217	1713	1236	1776	2232	1294	1303	1706	715	1029	1012	864	960	799	719	1127	861	1192	1249	1495	1804	910	1124	966	1748	988	1669	517	1033	1402	1224	1578	1539	686	1035	1526	1527
ENSG00000285839	1233	1545	1765	2269	1315	1974	1576	1706	2035	1060	2748	2199	975	1397	1009	1478	1769	1066	1068	1422	589	817	838	706	788	636	588	944	684	977	1023	1213	1554	727	928	773	1454	791	1362	402	856	1110	993	1333	1257	547	843	1217	1270
ENSG00000198841	211	204	294	419	218	351	266	330	261	159	444	332	167	249	179	265	412	169	244	334	124	137	178	161	133	113	82	200	118	193	231	224	248	156	158	168	299	177	287	73	154	271	220	252	250	93	179	207	243
ENSG00000223390	319	396	435	525	339	496	343	383	421	272	741	561	307	398	277	420	553	288	295	370	158	239	242	198	202	192	138	253	195	267	296	351	341	209	225	246	381	232	367	120	230	339	290	334	339	165	224	340	332
ENSG00000228369	2	3	1	2	1	5	5	2	3	4	4	0	8	2	2	6	10	3	0	0	1	7	0	1	0	1	1	2	4	3	3	2	3	2	2	2	2	4	7	2	1	6	4	2	5	6	7	4	1
ENSG00000134717	544	643	660	843	552	761	476	646	584	385	973	776	439	696	337	673	921	425	408	610	282	375	349	344	335	354	291	508	322	347	409	438	572	467	369	439	616	323	567	259	378	604	426	466	526	327	399	573	589
ENSG00000157077	1120	1188	1071	826	532	785	462	471	776	477	1504	1097	867	1233	681	723	825	697	618	572	242	752	300	325	464	669	456	572	432	431	649	839	419	353	536	498	703	425	719	481	559	447	403	500	512	579	530	952	465
ENSG00000241745	1	2	2	1	0	1	0	0	2	0	0	0	1	2	1	0	0	0	0	1	0	2	2	0	0	1	0	2	0	0	0	0	0	1	0	1	0	0	0	1	0	1	1	0	2	1	0	0	0
ENSG00000228407	5	9	11	3	3	1	5	7	5	2	7	8	5	4	3	6	3	1	3	9	0	5	5	3	3	2	4	10	4	3	4	6	5	6	8	5	2	1	5	5	1	5	8	7	6	1	3	7	3
ENSG00000223429	2	3	2	1	0	1	0	1	0	0	0	1	4	1	1	0	3	1	2	0	1	1	3	1	0	7	0	2	2	1	0	1	1	0	1	0	1	0	0	3	1	2	0	2	0	0	0	2	2
ENSG00000224255	1	6	0	0	0	5	1	0	5	1	0	1	0	5	3	3	2	0	0	1	0	0	0	0	1	1	0	3	0	0	0	4	3	1	0	3	1	0	0	1	0	2	2	0	4	0	2	1	2
ENSG00000236004	1	0	0	0	0	0	0	0	1	0	0	0	0	1	0	0	0	0	1	0	0	0	0	0	1	0	1	0	0	0	0	2	0	0	0	1	0	0	0	0	0	0	1	1	0	0	0	0	1
ENSG00000237663	0	3	0	2	0	1	0	0	0	2	0	0	1	1	0	0	0	0	0	0	0	0	0	0	1	0	0	1	1	0	1	1	0	0	2	1	2	0	1	1	0	0	1	1	0	0	0	1	0
ENSG00000213735	2	0	1	2	0	3	2	0	0	0	0	0	0	0	1	1	0	3	0	0	0	0	0	1	1	1	0	0	1	1	1	2	0	0	0	0	2	0	0	0	1	1	0	0	0	0	1	0	0
ENSG00000154222	1396	1397	1384	1227	1016	1445	977	1112	1263	809	1997	1738	1005	1404	1085	1372	1968	1205	1409	1373	632	988	765	461	752	684	587	948	727	940	1044	1190	927	974	885	851	1191	763	1301	525	835	1194	980	1381	1330	623	856	1244	1131
ENSG00000272100	130	121	138	168	115	173	118	152	148	91	197	194	112	137	110	141	281	126	145	183	69	83	72	37	90	62	46	102	75	97	107	130	110	107	104	117	135	104	136	51	78	161	136	152	171	58	85	134	112
ENSG00000287078	49	57	52	60	50	58	33	40	53	25	85	64	31	44	23	61	59	40	46	55	25	45	36	21	38	33	33	36	28	41	44	39	31	38	39	32	51	38	62	11	41	54	41	61	80	18	39	56	56
ENSG00000224680	0	5	3	6	5	6	0	1	4	1	9	4	0	7	5	9	5	9	3	4	8	7	6	0	1	7	2	4	2	6	6	3	7	2	2	3	7	2	7	3	3	8	5	3	2	2	1	5	7
ENSG00000085840	133	73	107	394	101	223	135	148	184	90	174	176	113	194	99	250	159	202	172	191	87	46	136	61	158	70	207	196	268	136	172	97	349	48	69	73	245	146	202	28	111	251	262	381	282	66	98	123	266
ENSG00000134748	1520	1424	1622	2222	1664	1432	1128	1497	1649	911	2058	2129	1021	1675	1081	1954	1911	1412	1396	1411	618	765	672	674	999	648	722	1180	1013	903	1106	1138	1712	804	948	846	1663	793	1206	467	1034	1425	1093	1667	1259	631	993	1270	1093
ENSG00000134744	2267	2290	2493	2691	2092	2082	1486	2023	1987	1218	2839	2803	1551	2610	1499	2841	3902	1794	1994	2284	885	1378	1158	1139	1313	1058	912	1741	1361	1297	1582	1862	2126	1454	1504	1826	2603	1237	1957	747	1639	2819	1516	2151	1916	1171	1523	2030	1872
ENSG00000272371	2	0	0	0	0	0	0	0	0	0	0	0	1	0	0	1	1	1	0	0	0	0	0	0	0	0	0	1	0	0	0	0	0	0	0	0	0	2	0	0	0	0	0	0	1	0	0	0	0
ENSG00000236290	0	0	0	0	0	0	0	0	0	0	0	0	0	2	1	1	2	0	2	0	1	1	0	0	0	0	0	0	0	0	1	0	1	0	0	0	0	1	1	0	0	1	0	0	0	0	0	0	2
ENSG00000116157	36	59	57	50	28	151	86	228	132	46	45	58	30	54	50	202	425	74	66	231	81	43	108	110	36	27	27	54	26	116	87	61	124	47	54	119	121	66	187	13	91	259	84	107	136	36	77	66	222
ENSG00000182183	48	79	78	61	19	202	50	273	43	56	61	11	55	167	31	281	814	35	87	248	42	149	83	153	42	25	9	103	32	86	83	91	108	167	76	248	182	85	102	34	186	517	114	70	153	90	159	130	204
ENSG00000162377	611	678	955	1383	1619	626	678	512	976	447	666	1146	356	842	392	819	563	867	501	718	444	272	364	251	628	229	597	510	503	389	875	393	992	235	383	296	815	367	738	135	805	446	629	746	723	198	603	507	564
ENSG00000233664	0	1	1	1	0	0	0	0	0	0	1	0	1	0	2	0	0	0	0	0	0	0	0	0	0	0	0	1	1	0	1	0	1	0	2	0	0	0	1	0	0	1	1	0	0	0	0	0	0
ENSG00000239640	0	0	0	1	0	0	0	0	0	1	0	0	0	0	0	0	0	0	1	0	0	0	0	0	0	0	0	0	1	0	0	0	0	0	0	0	0	0	1	0	0	0	0	0	0	0	0	0	0
ENSG00000162378	835	1005	986	979	939	747	653	679	1080	670	1125	1613	672	1412	600	1111	1042	1000	703	818	389	639	485	413	845	490	721	787	717	458	743	601	673	587	664	544	772	498	869	290	776	700	493	808	718	403	614	743	782
ENSG00000252018	0	2	0	0	0	0	0	1	1	3	0	0	3	0	0	1	0	0	1	2	0	0	0	0	2	2	0	0	0	0	0	0	0	1	1	0	0	1	0	0	0	2	0	2	1	0	0	2	3
ENSG00000228929	58	75	115	44	14	32	41	49	60	24	35	53	38	67	41	83	108	54	54	92	44	30	38	50	49	38	32	63	45	38	49	62	78	25	50	46	98	40	67	30	60	92	36	68	72	34	38	54	56
ENSG00000206627	2	3	0	1	1	1	1	0	0	2	3	4	3	7	0	1	5	6	2	1	0	5	2	1	0	1	1	2	3	0	4	5	1	5	2	0	0	2	1	3	3	2	1	0	2	0	2	2	1
ENSG00000203995	35	34	20	21	5	20	7	6	16	25	17	19	27	39	27	36	82	31	42	46	17	39	28	14	15	19	11	13	14	23	25	33	22	13	17	28	43	25	70	32	24	49	38	29	32	23	34	19	50
ENSG00000242391	0	0	0	0	0	2	0	0	0	1	1	0	0	0	0	1	2	1	0	0	0	0	2	1	0	1	0	0	0	0	0	0	0	0	0	0	1	0	2	0	0	4	0	0	0	0	0	2	2
ENSG00000121310	6050	3201	3049	2412	2864	4124	2012	1476	1764	2229	7887	4609	3851	4239	4105	2203	5970	2507	3427	1566	551	4863	798	595	1517	2541	1019	2210	1713	2455	2342	5754	1156	2970	2528	2742	1965	2450	2382	4090	1784	1603	1526	1948	2031	3758	2237	5176	1550
ENSG00000230953	91	44	46	20	43	29	14	8	5	11	75	40	61	76	44	14	57	20	44	18	3	65	13	4	21	47	24	33	19	26	22	40	21	39	33	46	26	27	30	35	18	23	6	28	20	68	16	54	15
ENSG00000231866	3	1	0	0	2	3	0	0	0	0	6	0	2	2	1	0	0	1	0	0	0	0	0	0	0	0	0	0	0	0	0	1	0	1	1	0	0	1	0	3	0	0	0	1	0	2	1	1	2
ENSG00000116171	11385	5339	5981	9049	5182	9134	4785	6883	6292	4274	20820	9683	6815	5752	6933	5012	5562	3614	5854	3971	1974	5821	1612	2912	3055	4975	2397	4141	3847	4641	3672	7868	3337	2777	3041	2946	3992	3897	4312	2382	3046	3259	2428	5695	2800	4001	2817	10271	2911
ENSG00000264834	0	0	0	0	0	0	0	0	0	0	0	0	1	2	1	0	3	0	0	0	0	1	0	0	0	1	0	1	1	0	0	1	0	1	0	0	0	1	1	0	0	0	0	0	0	0	0	1	0
ENSG00000266188	0	0	0	0	0	0	0	0	0	0	0	0	0	0	0	0	0	0	1	0	0	1	0	0	0	0	0	0	0	0	0	0	0	0	0	0	0	0	0	0	0	0	0	0	0	1	0	0	0
ENSG00000265815	1	0	0	0	0	0	0	0	0	0	0	0	0	0	0	0	0	0	0	0	0	1	0	0	0	0	0	1	0	0	1	2	0	0	0	0	0	0	0	0	0	0	0	0	0	1	0	2	0
ENSG00000237279	1	1	0	0	0	0	0	0	0	0	0	0	2	2	1	0	0	1	0	0	0	1	0	0	0	1	0	1	0	3	0	2	0	0	0	0	0	0	0	0	0	0	0	0	0	1	1	0	0
ENSG00000236360	41	8	23	12	8	15	6	9	6	6	35	19	42	19	18	9	22	9	25	7	4	37	5	4	12	33	12	5	7	19	14	43	13	11	5	12	15	10	5	17	11	15	5	22	6	20	12	49	13
ENSG00000226147	33	20	16	13	15	20	14	4	3	11	47	32	24	25	18	13	23	7	18	9	2	45	4	5	10	24	5	6	13	9	12	38	7	9	6	14	7	13	12	14	8	9	6	12	7	21	10	30	4
ENSG00000174348	356	209	121	186	117	278	128	146	245	106	302	327	283	197	216	267	420	164	365	486	220	32	277	227	239	146	187	225	176	308	209	300	73	395	230	388	285	256	418	164	216	236	348	407	732	145	289	416	343
ENSG00000232993	329	170	102	149	86	267	114	135	235	95	271	293	245	173	189	243	385	141	319	448	203	25	248	208	217	128	147	197	149	285	182	267	68	354	208	348	259	226	373	147	183	205	321	369	619	124	250	375	312
ENSG00000227644	2	1	1	0	0	0	0	0	2	2	2	3	3	1	0	2	1	0	2	2	0	0	0	0	0	0	0	2	1	0	2	1	0	2	0	1	1	0	1	0	0	2	0	0	3	2	0	0	3
ENSG00000162383	1362	47	33	59	40	759	77	297	34	54	2403	310	1101	200	520	78	416	94	1398	44	14	1087	17	99	45	966	46	59	45	233	35	980	20	296	23	294	26	145	28	392	33	97	44	76	78	710	26	1211	24
ENSG00000235563	26	2	0	0	0	8	0	1	0	1	23	1	16	2	16	3	12	2	17	2	1	11	2	1	1	29	0	3	1	5	1	34	0	13	1	8	3	6	2	20	0	2	0	1	2	27	1	41	0
ENSG00000277397	4	2	1	3	0	3	0	0	0	0	3	5	1	1	2	0	2	1	0	1	0	1	0	0	2	1	0	0	0	1	0	2	0	0	4	2	0	1	2	1	1	1	3	1	0	1	4	5	0
ENSG00000157184	1672	1246	1893	2893	1700	1698	1824	1332	2308	1113	3814	3404	1755	2275	1206	1822	1317	1568	1090	1142	603	1256	508	638	1279	811	849	1456	1168	935	1503	1526	1336	524	1012	653	1257	581	1017	604	962	850	805	1470	923	926	1226	1669	856
ENSG00000236723	1268	897	1435	2250	1370	1322	1441	1006	1752	873	3013	2668	1318	1685	882	1331	929	1155	773	843	419	868	358	450	933	589	643	1052	834	668	1113	1140	993	358	730	428	914	412	713	400	692	616	593	1094	643	646	890	1177	613
ENSG00000162384	554	602	811	943	639	751	691	641	767	475	1149	1100	479	754	540	828	1063	676	527	746	340	350	361	321	418	265	311	637	435	484	520	615	654	375	456	468	720	410	624	303	428	659	527	624	646	324	554	622	513
ENSG00000259818	1	0	0	1	0	0	1	0	0	0	1	0	0	1	2	2	3	2	3	0	3	1	1	1	0	1	1	1	2	0	0	0	1	1	0	1	2	1	0	1	2	3	0	2	1	0	3	2	0
ENSG00000162385	738	837	1019	1263	812	1025	755	800	883	495	1221	979	558	754	581	998	1120	758	719	860	388	497	590	426	597	347	466	734	660	555	706	674	1348	491	533	599	1032	493	794	393	572	910	904	1042	1101	334	683	753	743
ENSG00000226754	22	88	75	204	62	107	42	72	62	43	52	44	30	43	28	83	136	59	74	92	94	23	136	27	39	13	36	28	24	56	69	35	231	25	27	38	96	36	112	6	33	83	121	89	180	13	49	17	229
ENSG00000157193	77	271	195	654	133	289	74	149	109	66	107	89	70	156	92	339	490	268	269	394	316	157	574	86	132	47	141	145	127	203	214	110	817	163	83	195	428	178	444	40	198	347	392	316	668	52	163	76	975
ENSG00000234578	0	0	1	6	1	1	0	0	0	0	0	1	1	1	1	1	2	2	1	1	1	1	3	1	0	1	0	0	2	0	0	1	0	0	0	1	1	0	1	0	1	1	1	1	3	0	0	0	3
ENSG00000228838	1	16	6	20	3	10	1	10	1	3	5	2	3	4	2	16	15	5	10	21	11	1	20	0	4	2	7	9	6	6	5	5	27	3	1	9	13	6	19	0	5	18	24	11	36	1	3	3	46
ENSG00000232762	0	2	2	9	2	2	0	2	1	0	4	0	1	1	0	2	9	7	3	5	0	4	4	0	3	1	2	1	0	1	1	1	9	0	0	3	7	4	2	0	2	3	8	2	8	1	1	0	6
ENSG00000225675	3	13	9	11	2	4	3	7	2	3	1	5	6	6	5	30	50	8	7	15	3	15	17	8	2	4	5	3	6	10	9	5	6	15	3	14	11	6	6	4	4	24	10	6	23	8	6	8	9
ENSG00000285954	7	12	18	11	1	26	9	44	4	11	15	5	10	19	5	43	89	7	8	37	8	24	6	23	9	6	4	9	4	13	13	8	13	24	10	20	32	7	24	7	23	75	17	8	27	14	18	11	17
ENSG00000226938	0	0	1	0	0	0	0	2	0	0	0	0	0	0	0	0	0	1	0	3	0	0	0	0	0	0	0	0	1	0	0	0	1	0	0	0	0	0	0	1	0	2	0	0	0	1	0	0	1
ENSG00000230138	3	8	12	4	0	12	2	14	4	2	5	3	3	14	5	23	70	5	6	20	2	29	1	16	3	2	1	11	1	7	8	3	14	9	12	20	27	8	10	0	10	53	15	2	14	7	5	10	5
ENSG00000236253	1	9	3	1	0	1	0	0	0	0	5	1	8	9	3	5	7	4	10	3	2	11	3	3	6	5	2	2	8	3	7	8	4	2	8	5	9	4	8	6	3	13	7	2	9	3	4	7	6
ENSG00000143006	2	4	1	0	0	0	0	0	1	0	0	0	3	0	2	3	5	3	2	0	0	3	0	0	1	3	3	4	1	1	5	2	0	2	1	2	5	0	3	4	0	1	0	2	2	0	0	2	0
ENSG00000174332	100	125	87	59	94	49	38	38	50	38	51	54	104	215	55	86	206	149	94	95	37	145	127	59	78	99	73	64	63	67	133	97	172	63	97	91	140	73	190	71	129	101	106	56	142	62	88	99	173
ENSG00000239007	0	0	0	0	0	0	0	0	0	0	0	0	1	0	0	0	0	0	0	0	0	0	0	0	0	0	0	0	0	1	0	0	0	0	0	0	0	0	0	0	0	0	0	0	0	1	0	0	0
ENSG00000058804	590	690	900	2037	879	914	678	640	998	452	874	1061	411	899	413	982	681	713	586	819	397	209	472	312	557	238	613	713	823	480	668	396	1476	196	342	388	821	442	845	146	490	845	847	1265	896	261	404	468	914
ENSG00000201003	1	1	0	0	0	0	0	0	1	1	1	0	0	0	0	0	0	0	1	0	0	1	0	0	0	0	0	1	0	0	0	0	0	0	0	0	0	0	0	0	0	1	1	1	0	0	0	0	0
ENSG00000229687	0	1	0	0	0	0	0	0	0	0	0	0	0	0	0	1	1	0	0	0	0	0	0	0	0	0	0	0	0	0	0	0	0	1	0	0	0	1	1	0	0	0	0	0	0	0	0	1	0
ENSG00000058799	638	957	667	909	616	921	657	830	837	588	1123	1026	484	743	543	790	919	596	538	717	323	481	541	287	433	417	319	463	419	509	489	533	501	490	532	503	562	448	726	298	438	530	455	646	581	300	622	606	629
ENSG00000211452	19	36	15	9	11	23	18	17	6	11	23	23	24	21	14	26	53	29	26	31	9	20	22	9	11	15	10	18	14	21	24	26	9	39	17	33	16	26	34	17	28	33	22	27	30	17	25	19	32
ENSG00000081870	457	447	402	430	348	476	320	387	348	333	626	557	306	481	264	425	844	339	346	435	163	392	274	158	240	203	163	325	235	307	275	413	301	368	285	358	382	261	403	174	255	448	286	420	414	244	275	381	390
ENSG00000116212	421	523	527	575	367	460	350	423	599	321	758	613	329	457	268	425	416	395	291	425	214	226	282	167	350	141	222	302	281	247	326	313	464	195	289	216	396	215	454	155	401	357	310	471	455	169	292	356	380
ENSG00000219102	12	8	17	1	0	1	3	6	7	1	4	6	5	12	7	12	12	9	10	20	4	5	6	9	8	6	7	8	13	15	6	7	22	7	6	6	9	7	14	4	14	15	10	19	11	1	9	9	13
ENSG00000203985	1	19	5	9	4	8	3	2	4	7	0	6	3	20	1	9	11	5	9	5	4	2	0	0	7	1	4	1	5	0	4	4	1	2	9	3	9	4	11	3	6	5	5	6	6	3	8	3	6
ENSG00000116209	9402	11384	11420	11795	8139	10344	9310	7331	12253	9270	19762	19767	7078	10037	6716	8441	8030	6673	6591	7202	3243	6573	3367	3434	5008	5151	3590	4599	4080	4642	6340	7644	3597	3828	6861	3664	6363	3549	6253	2916	4378	3058	2963	4239	3383	3886	5519	9610	4069
ENSG00000280378	28	29	23	12	14	15	12	5	18	7	40	29	25	33	23	9	58	13	20	13	11	26	14	9	18	25	7	20	19	19	9	31	6	23	21	17	5	13	20	24	13	22	16	6	24	16	18	28	15
ENSG00000116205	452	460	478	436	276	494	314	416	432	244	665	620	335	601	322	550	772	341	337	403	152	302	232	202	277	205	197	344	281	282	353	359	323	261	314	299	371	281	440	191	232	500	304	416	394	256	336	454	347
ENSG00000283749	0	0	0	0	0	0	0	0	0	0	1	0	0	0	0	0	0	0	0	0	0	0	0	0	0	1	0	0	0	0	0	0	0	0	0	0	0	0	0	0	1	0	0	1	0	0	1	0	1
ENSG00000225183	1	2	0	0	0	0	0	0	0	0	0	0	0	4	0	1	2	0	1	1	0	4	0	0	0	0	1	1	3	0	0	0	2	1	0	0	1	0	0	0	1	0	0	2	0	0	3	0	0
ENSG00000279049	13	18	25	23	9	24	15	15	26	13	20	20	19	22	12	23	38	24	18	23	6	5	6	10	17	5	7	14	10	14	19	14	18	6	16	5	20	10	14	21	6	22	13	20	20	13	12	21	13
ENSG00000256407	325	367	425	419	278	253	194	172	216	181	371	460	168	519	248	453	518	295	244	264	137	125	154	111	256	117	205	254	258	183	260	206	351	160	271	231	373	210	329	140	259	248	203	227	240	143	269	237	288
ENSG00000157211	14	17	9	14	2	8	2	4	6	1	3	7	12	12	7	11	31	11	11	9	3	10	6	2	3	6	2	7	8	6	6	11	10	9	10	18	10	14	20	8	6	11	7	8	15	4	9	6	13
ENSG00000280425	4	5	4	4	1	4	2	0	1	1	0	3	4	4	4	4	8	2	3	3	1	3	3	1	2	4	1	1	1	3	2	3	0	4	2	7	3	3	6	0	3	2	1	0	1	1	2	0	5
ENSG00000215883	285	332	377	377	263	219	182	159	187	164	342	410	138	447	216	410	439	250	213	229	122	99	143	105	239	95	190	228	231	161	236	172	326	137	243	187	344	180	279	118	225	218	173	202	194	127	230	203	260
ENSG00000116221	1752	1566	1862	2974	1319	1835	1456	1640	2374	1050	2536	2111	1108	1763	1223	1988	1783	1641	1152	1610	740	658	875	755	1225	664	852	1550	1352	1030	1369	1241	2800	510	1076	832	1917	908	1580	669	1128	1426	1895	2024	1945	733	1142	1515	1484
ENSG00000157216	3947	4051	3512	2799	1500	3232	2476	2579	3340	1831	4658	3669	2974	4434	2867	3571	4528	3684	3197	3399	1349	2859	1767	1660	2259	2367	2667	3275	2823	2450	2861	3788	2134	2395	2647	2678	2914	2076	3372	1722	2395	2527	2128	2648	2659	1815	2700	3387	2799
ENSG00000198711	70	61	41	13	18	58	34	22	26	12	63	50	25	65	27	42	59	34	42	29	4	50	29	9	26	20	38	15	21	26	49	54	23	52	46	49	23	33	43	28	29	27	16	31	32	35	32	32	37
ENSG00000225632	3	1	1	1	0	0	0	6	2	1	4	0	10	5	1	6	10	2	3	2	0	1	1	8	3	5	3	4	3	1	1	1	0	1	1	6	8	4	3	0	2	6	6	0	2	6	0	0	3
ENSG00000232245	1	3	0	1	1	0	0	0	1	0	0	1	0	1	2	0	2	1	3	0	0	1	0	1	0	2	0	1	0	1	0	1	0	2	2	0	4	1	1	2	0	2	2	1	1	0	0	1	2
ENSG00000287582	0	2	0	0	0	0	0	0	0	1	0	0	0	1	1	0	0	0	2	3	0	1	2	0	1	1	0	0	1	2	0	1	1	0	1	1	1	0	2	2	0	2	1	0	4	0	0	4	1
ENSG00000235741	0	2	0	0	0	0	0	0	0	0	0	0	0	0	1	0	0	0	0	2	0	1	0	0	0	1	0	0	0	0	0	0	1	0	1	0	0	0	0	0	0	0	0	0	2	0	0	2	1
ENSG00000237173	0	0	0	3	0	0	0	0	0	0	0	0	1	0	0	0	0	0	1	0	0	0	1	0	0	0	0	0	0	0	0	0	0	0	1	0	1	0	1	0	0	0	0	0	0	0	0	1	0
ENSG00000227453	2	0	1	0	0	0	0	0	0	2	0	0	0	2	0	0	0	1	1	0	0	0	0	0	1	1	0	3	3	0	0	1	1	0	0	1	2	1	2	1	2	1	0	1	2	2	0	0	0
ENSG00000162390	17490	2236	2149	2866	2493	5723	1905	4435	4187	1394	11769	3471	6250	3738	6854	2594	6663	3440	3357	1620	923	7808	713	3131	1984	3241	1478	1637	1556	2529	2653	10394	2549	1986	1670	2123	1451	1970	1584	7866	1842	1795	1373	3201	1526	5356	1666	13443	1236
ENSG00000162391	14174	825	871	1244	1095	3729	862	3098	2073	625	7934	1509	3856	1313	4364	1039	4758	1486	1450	610	332	5063	251	2544	724	1656	556	580	508	1219	1051	7357	1002	972	615	1026	564	907	526	6300	734	781	533	1188	555	3517	593	10581	401
ENSG00000230728	2821	50	52	29	42	465	28	366	70	25	1099	65	605	95	696	34	821	96	189	10	3	881	8	491	18	258	36	49	26	145	56	1195	15	159	43	166	15	93	16	758	25	67	17	17	20	613	25	2059	13
ENSG00000184313	1132	566	935	362	857	701	533	124	369	387	1556	1644	1233	1703	566	237	557	393	514	121	59	1006	66	65	382	792	447	527	473	254	457	990	86	524	648	686	380	191	134	687	267	171	162	180	173	610	272	775	84
ENSG00000271723	1632	1057	1581	1029	1499	1381	974	602	942	692	2320	2541	1649	2354	944	690	1265	775	898	494	257	1329	298	259	680	1057	719	930	781	547	815	1441	630	779	962	1052	838	409	526	967	607	585	527	591	605	868	577	1205	464
ENSG00000243725	405	432	540	610	553	597	357	468	530	251	608	695	313	474	311	435	653	359	347	370	195	232	228	194	259	208	247	375	281	274	327	329	542	223	259	301	432	199	391	180	321	401	353	406	420	196	281	359	374
ENSG00000162396	132	183	244	229	188	185	164	127	252	129	223	357	106	278	106	202	159	143	139	142	65	82	76	76	174	63	86	181	162	92	180	100	144	59	149	69	123	88	154	33	94	136	148	158	136	75	168	138	133
ENSG00000006555	3683	2750	2621	2125	1110	3630	2294	2530	3380	2057	7086	5076	2427	4073	2718	2091	2129	1801	5738	2144	1712	3871	2209	704	1544	2936	1579	1533	1895	1843	1602	2738	870	1763	1952	1282	804	2017	2639	1188	974	1257	847	2458	1060	1801	2422	3894	2503
ENSG00000237453	31	23	16	9	15	16	6	6	3	2	32	31	36	37	19	8	19	15	32	11	3	40	8	5	16	32	3	8	19	6	10	15	0	29	12	25	2	15	10	20	4	9	2	26	5	29	7	25	9
ENSG00000162398	306	66	63	55	30	123	49	52	52	50	289	99	250	116	128	42	118	78	232	38	28	299	39	39	33	246	60	56	55	69	44	182	24	80	41	107	29	97	65	143	34	62	47	92	32	238	41	200	86
ENSG00000116133	4893	5707	5101	7801	4198	5979	5039	3648	7801	5854	7298	9128	2985	7797	3330	5338	2445	7280	3905	9148	4685	3009	3457	1448	5573	2336	4582	4993	6250	2977	4530	3871	7409	829	3223	1656	4926	2930	10420	1615	6042	2636	6709	6837	6950	1242	4011	2623	6361
ENSG00000287724	845	822	765	1039	516	617	526	366	729	640	982	1093	471	1278	560	908	312	917	680	1401	743	525	547	226	896	423	688	717	1028	484	619	529	986	110	476	234	772	456	1695	132	896	386	942	1060	922	210	589	420	1045
ENSG00000242396	523	610	592	732	345	516	408	274	515	446	756	857	289	896	350	608	215	590	435	939	601	396	438	168	649	278	562	562	716	330	494	345	736	98	395	177	593	327	1271	79	697	280	660	800	771	136	437	260	737
ENSG00000233203	12	13	8	20	17	13	7	6	16	14	30	8	6	5	4	13	12	4	5	6	5	5	7	3	4	4	6	4	7	5	7	9	15	2	5	6	7	3	14	6	8	4	5	9	10	3	10	4	10
ENSG00000284601	4	3	1	3	8	2	1	2	0	2	1	2	1	8	3	2	3	2	3	0	2	2	0	1	2	2	1	2	0	1	1	2	1	2	0	5	2	1	4	0	3	2	1	3	2	0	3	0	3
ENSG00000143001	186	319	284	313	246	321	177	178	324	212	284	350	132	242	122	230	123	199	162	172	81	113	84	33	185	96	130	99	110	165	180	201	255	74	196	93	155	138	197	118	189	74	179	135	132	76	130	143	124
ENSG00000233271	174	298	269	297	240	302	165	168	315	205	263	340	124	232	119	216	117	188	145	159	77	101	74	29	170	79	117	94	92	145	166	193	236	67	180	84	146	125	181	109	178	68	169	120	121	68	118	134	113
ENSG00000162399	5	1	2	4	2	0	0	0	3	0	1	0	5	8	5	4	4	5	3	6	1	7	2	2	1	6	4	6	2	4	1	5	6	1	1	4	4	4	3	3	4	3	7	2	5	5	2	6	4
ENSG00000169174	284	550	111	796	61	535	565	259	456	203	296	187	165	162	114	176	81	588	355	1419	315	38	333	23	673	113	241	474	878	305	351	105	1721	9	213	178	977	322	1995	44	719	335	2252	845	2414	36	238	162	1404
ENSG00000162402	2247	1821	2032	1908	1622	1986	1219	1746	1550	796	2791	2122	1570	2390	1455	2116	2706	1219	1749	1793	661	1394	972	1056	1134	1228	1015	1439	1235	1183	1441	1557	1653	1419	1216	1732	2001	1154	1832	445	1244	2453	1155	2014	1492	1239	1175	2010	1770
ENSG00000231090	15	15	16	17	5	4	4	10	2	10	1	0	21	34	11	21	57	8	42	32	15	31	15	5	1	12	11	19	23	18	8	17	23	17	18	38	32	18	56	11	28	63	30	14	38	10	28	17	23
ENSG00000231095	0	0	0	0	0	0	0	2	0	0	0	0	0	1	0	1	2	0	1	1	0	0	0	0	0	0	0	1	1	1	0	1	1	0	0	0	0	0	0	0	3	0	1	2	2	0	0	1	0
ENSG00000265822	0	0	0	0	0	0	0	0	0	0	0	0	0	0	0	0	0	0	0	0	1	0	0	0	0	0	0	0	0	0	0	0	0	0	0	0	0	0	0	1	0	0	1	0	1	1	0	0	0
ENSG00000234810	84	65	67	73	105	52	68	17	81	44	20	59	100	162	51	71	94	88	128	98	59	209	63	38	64	84	70	87	82	34	65	82	70	82	67	83	90	68	115	79	61	132	121	77	102	61	74	73	112
ENSG00000231900	0	0	0	0	0	0	0	0	0	0	0	0	0	1	0	0	0	0	0	0	0	1	0	0	0	0	0	0	0	0	0	0	0	5	0	0	0	0	0	1	3	1	0	0	0	0	0	0	0
ENSG00000232198	0	0	0	0	0	0	0	0	0	0	0	0	1	0	0	0	0	0	0	0	0	0	1	0	0	0	0	0	0	0	0	0	0	1	0	0	0	0	0	0	1	1	0	0	0	0	0	0	0
ENSG00000199831	0	0	0	0	0	0	0	0	0	0	0	0	0	1	0	0	0	0	0	0	0	0	0	0	0	0	0	0	0	0	0	1	1	0	0	0	0	0	0	1	0	0	0	0	0	0	0	0	0
ENSG00000252162	0	0	0	0	0	0	0	0	0	0	0	0	0	0	0	0	0	0	0	0	0	0	0	0	0	0	0	0	0	0	0	0	0	0	0	0	0	0	1	1	0	0	0	0	0	0	0	0	0
ENSG00000272051	0	0	0	0	0	0	0	0	0	0	0	0	0	0	0	0	0	0	0	1	0	0	0	0	0	0	0	0	0	0	0	0	0	0	0	0	0	0	0	0	2	0	0	0	0	0	0	0	0
ENSG00000233079	17	5	7	2	1	4	6	4	14	3	1	1	7	16	8	7	13	9	19	10	11	21	8	3	4	6	12	11	10	7	9	16	6	2	6	10	8	6	10	3	2	14	21	14	13	7	6	10	12
ENSG00000230250	4	2	1	0	0	1	0	0	11	0	1	0	3	6	3	1	2	5	8	5	0	8	2	2	1	3	2	1	1	4	1	8	0	1	1	1	4	2	3	0	1	6	9	4	4	5	3	5	4
ENSG00000227104	0	0	0	0	0	0	0	0	0	0	0	0	1	1	0	0	0	0	0	0	0	0	1	0	0	0	0	0	0	0	0	0	0	0	1	0	0	1	0	0	0	0	0	0	1	0	1	0	0
ENSG00000235612	1	0	1	0	0	1	1	0	0	0	3	1	6	3	0	1	1	0	0	0	3	2	1	22	1	2	2	1	1	1	0	2	0	2	1	1	2	1	3	1	1	2	1	1	4	1	7	1	1
ENSG00000260971	376	167	86	64	50	180	50	50	89	67	152	85	369	328	138	75	259	167	274	93	39	357	130	97	79	368	113	115	96	68	113	187	70	256	108	325	101	164	123	239	110	106	111	99	113	212	126	273	152
ENSG00000284686	1763	913	1379	1057	1718	2396	1115	1812	903	596	2690	1673	1590	1258	1167	1400	1588	676	1682	774	505	776	945	572	656	1259	525	745	579	940	773	1259	500	1313	943	1612	1065	929	832	581	641	806	512	1370	600	864	747	1763	1141
ENSG00000229871	0	0	0	0	0	1	0	0	0	0	0	1	0	0	1	0	0	1	0	0	0	1	1	0	1	1	0	0	0	0	1	0	0	0	0	0	0	0	0	0	0	0	1	1	0	1	0	0	0
ENSG00000223956	8	2	2	3	1	3	0	1	0	4	6	1	9	18	3	2	12	6	5	4	0	10	4	0	1	5	4	1	0	4	1	5	2	2	0	6	0	4	3	7	4	2	1	3	4	4	3	7	4
ENSG00000162407	1877	1107	1774	1281	2066	2740	1349	2239	998	658	3310	2009	1774	1413	1388	1848	1721	716	2060	970	703	646	1199	724	860	1387	637	925	781	1257	959	1511	624	1660	1257	1945	1459	1139	1112	566	761	1016	589	1896	693	1042	942	2139	1467
ENSG00000236776	0	2	1	0	0	1	0	0	0	0	0	1	1	2	0	1	1	2	2	0	0	0	0	0	0	2	1	0	1	0	0	2	1	2	1	0	2	0	1	2	1	0	0	0	2	0	0	1	1
ENSG00000224980	1	0	0	0	0	0	0	0	1	0	0	0	0	1	0	0	0	0	0	0	0	1	0	0	0	1	0	0	0	0	0	0	0	1	2	0	0	0	0	0	0	0	1	0	0	0	0	1	0
ENSG00000225475	2	9	3	1	3	6	2	3	3	4	0	6	3	4	2	3	3	3	6	4	4	0	1	3	2	0	1	4	3	3	0	2	2	1	2	2	9	2	8	2	1	4	1	2	3	0	2	1	3
ENSG00000162409	19	33	88	260	176	34	60	6	208	108	15	211	24	177	18	91	20	67	42	25	16	20	141	13	62	31	161	30	68	19	73	20	196	31	146	45	159	22	60	9	24	27	24	16	32	16	96	20	221
ENSG00000187889	201	71	98	52	55	170	40	36	34	24	246	44	138	83	105	35	58	19	401	13	19	87	9	8	23	231	25	29	36	57	50	88	28	66	39	111	39	90	50	143	23	22	25	49	29	111	41	113	33
ENSG00000229913	2	1	2	0	0	3	0	4	1	0	0	0	1	5	1	0	2	0	1	1	1	16	1	0	4	3	1	0	0	0	3	0	0	1	1	1	0	1	1	0	3	0	1	1	2	1	2	2	0
ENSG00000157131	7	5	3	3	1	2	0	1	4	2	0	0	4	12	4	3	11	10	5	11	4	13	3	7	6	7	5	6	8	5	4	5	4	1	3	4	7	6	4	7	4	3	8	8	9	6	5	9	3
ENSG00000021852	4	3	1	2	0	2	0	0	6	1	0	0	14	12	3	3	8	2	5	6	3	18	4	3	2	4	1	3	5	3	9	7	5	4	2	3	6	1	9	8	4	12	5	4	7	4	3	9	7
ENSG00000236341	636	9	9	3	4	542	9	263	4	1	1272	3	365	5	431	5	345	3	333	9	2	461	6	105	8	319	3	5	3	178	8	425	6	127	5	97	11	217	11	164	7	96	8	196	5	228	6	661	7
ENSG00000173406	4487	1214	1094	1212	807	2669	698	1665	896	558	5911	1125	3602	1318	2892	1018	3293	800	2424	1040	409	4585	554	1143	584	2958	529	837	653	1403	774	3799	907	1812	890	1961	1328	1527	962	2137	619	1472	760	1939	974	2434	705	4046	795
ENSG00000227935	1	0	1	0	0	0	0	0	0	0	1	0	0	0	0	0	0	1	0	0	0	0	0	0	0	0	0	0	0	0	0	0	0	0	0	0	0	0	0	0	0	0	0	0	0	0	0	0	0
ENSG00000236888	0	0	1	0	0	0	0	0	0	0	0	0	0	1	0	0	0	0	1	0	0	0	0	1	0	1	0	0	0	0	0	0	0	0	0	1	0	0	0	0	0	1	0	0	0	1	0	0	0
ENSG00000226759	3	3	3	0	1	0	0	0	2	0	0	0	4	7	1	3	5	1	6	2	1	9	2	0	4	5	0	3	4	2	2	5	3	4	3	4	3	1	4	1	3	2	2	2	4	1	2	4	1
ENSG00000229887	4	9	14	4	2	1	4	6	4	0	3	5	5	12	6	13	12	2	7	11	2	1	11	7	7	4	5	4	6	5	6	9	12	5	6	6	11	6	7	3	6	14	5	11	10	5	8	5	5
ENSG00000223416	97	97	144	114	51	76	101	155	198	54	84	100	101	114	79	115	90	143	131	230	84	83	52	54	90	103	111	166	137	121	185	169	250	117	185	173	339	67	90	50	95	96	102	153	123	45	61	122	100
ENSG00000235038	4	4	1	0	1	0	0	2	1	0	0	0	3	5	3	1	3	2	3	4	3	10	3	4	1	4	0	4	1	1	4	3	2	5	1	10	5	3	5	1	2	5	4	3	2	0	8	5	3
ENSG00000230546	0	0	0	0	0	0	0	0	0	0	0	0	0	0	0	0	0	0	0	0	0	0	0	0	0	0	0	0	0	0	0	0	0	0	0	0	0	0	0	0	0	0	0	0	1	0	0	0	0
ENSG00000233216	0	0	0	1	0	0	0	0	0	0	0	0	0	2	0	1	0	0	0	0	0	0	0	0	0	0	0	2	0	0	0	1	0	0	0	0	0	0	1	0	0	0	0	0	0	0	0	1	0
ENSG00000162600	577	803	707	939	668	594	510	492	492	425	885	886	429	734	433	725	1109	469	440	565	205	445	337	297	353	324	300	447	350	321	396	588	439	451	468	546	642	300	606	180	358	610	378	513	537	376	450	502	476
ENSG00000286918	30	58	58	87	58	28	36	23	33	41	51	47	20	50	25	61	53	29	31	33	19	20	18	16	31	18	22	27	28	19	30	26	35	22	55	19	64	22	23	6	31	35	26	31	40	18	30	21	38
ENSG00000270209	0	0	0	2	0	0	0	0	3	0	0	1	0	0	0	0	1	0	0	0	0	0	0	0	0	0	0	0	1	0	0	0	0	0	0	0	0	0	0	1	0	0	0	0	0	0	0	0	0
ENSG00000264128	0	0	0	0	0	0	0	0	0	0	0	0	1	0	0	0	0	1	0	0	0	0	0	0	0	1	0	0	0	0	0	0	0	0	0	0	0	0	0	0	0	0	0	0	0	0	0	0	1
ENSG00000184292	26	856	47	95	15	92	39	88	12	12	48	28	19	20	23	50	247	23	119	144	36	10	64	61	20	41	16	30	13	110	20	38	36	18	26	47	93	55	116	12	43	68	33	25	60	12	53	37	105
ENSG00000185839	34	36	53	32	13	13	23	31	21	9	35	17	34	41	28	31	35	32	27	30	14	39	16	16	28	20	15	35	36	28	35	33	52	11	22	19	32	29	34	28	31	35	21	53	24	24	27	55	30
ENSG00000162601	1494	1202	1312	1699	1628	1078	759	594	589	479	1888	1896	979	1371	810	876	1131	676	1125	728	325	954	487	175	588	657	567	746	637	731	748	966	661	785	689	816	933	573	889	230	689	790	450	1073	777	610	625	1062	850
ENSG00000283445	19	122	31	7	3	12	4	4	6	4	5	6	5	11	7	16	29	10	26	17	11	13	23	6	7	3	6	17	6	10	6	14	24	8	13	20	12	22	27	8	15	11	25	14	19	12	14	9	30
ENSG00000177606	4625	16467	11522	4474	2326	4035	2784	2584	3497	6670	7649	8250	3143	4825	4159	13338	5278	3675	5083	5368	1676	5671	2913	1680	2989	2444	3839	5498	5508	3612	3075	3593	15234	3521	11207	1908	9400	1971	3628	1111	4978	1989	2654	3059	3439	2646	4993	3679	8888
ENSG00000234807	279	217	207	131	125	133	73	74	118	131	258	308	207	419	144	141	288	190	160	119	46	278	62	59	103	128	104	118	107	66	148	239	77	146	124	158	104	99	155	118	101	172	71	106	123	199	123	222	134
ENSG00000272226	5	8	6	2	2	7	3	2	2	1	7	6	5	13	8	4	7	4	4	4	0	4	1	1	0	1	3	1	1	1	2	9	3	2	2	4	0	5	2	2	2	2	1	2	5	4	1	8	0
ENSG00000231740	6	8	8	9	1	2	3	0	7	5	9	20	3	32	5	5	22	10	10	6	3	10	2	2	4	3	9	5	7	3	11	5	7	7	10	14	9	5	8	13	5	9	2	5	8	11	6	5	5
ENSG00000232453	107	67	101	58	53	75	34	38	43	66	161	131	83	130	60	64	100	61	85	43	19	102	26	23	30	43	29	53	33	29	54	93	32	51	61	44	36	28	58	44	34	52	28	63	35	86	45	91	34
ENSG00000237352	212	107	93	48	47	137	42	75	49	73	230	113	228	179	129	57	182	66	242	122	35	297	96	51	39	114	39	123	66	60	50	200	49	156	77	129	89	85	166	132	64	151	118	138	160	179	112	202	155
ENSG00000228121	5	3	1	0	1	1	1	0	1	0	0	2	8	3	2	2	1	3	10	2	0	2	3	0	3	2	2	0	3	1	5	2	4	2	3	2	3	1	1	8	3	0	4	1	8	3	1	1	1
ENSG00000241042	1	4	3	1	0	1	1	2	0	0	1	3	3	4	0	1	8	0	1	3	0	3	9	0	2	2	1	3	4	1	1	1	0	8	1	2	2	3	6	1	1	6	3	4	3	3	1	3	8
ENSG00000235215	18	20	17	6	4	19	5	15	9	6	14	7	14	22	14	15	41	4	13	24	7	16	17	5	5	9	7	26	18	9	4	14	3	34	12	29	5	14	39	6	10	29	12	34	27	6	16	13	35
ENSG00000224609	80	45	51	31	10	40	28	17	40	20	65	53	85	99	51	23	80	41	57	32	24	57	23	13	20	43	24	52	29	37	33	89	41	36	33	53	40	49	53	50	25	50	42	49	42	55	56	76	51
ENSG00000270457	1	1	1	0	1	3	0	0	3	1	1	1	1	1	1	0	2	0	1	0	0	0	0	0	0	0	0	1	0	0	0	2	1	0	0	0	0	0	0	1	0	0	1	0	2	0	2	0	1
ENSG00000172456	725	596	545	464	316	511	359	337	397	204	793	582	712	843	441	410	816	460	426	404	168	783	224	221	235	577	226	492	352	302	381	775	276	358	334	508	451	356	422	446	255	447	346	415	432	569	401	763	454
ENSG00000266150	0	0	0	0	0	0	0	0	0	0	0	0	0	1	0	0	0	0	0	0	0	0	0	0	0	0	0	0	0	0	1	0	0	0	0	0	0	0	0	0	0	0	0	0	0	0	0	0	0
ENSG00000226883	75	80	87	92	92	108	74	64	70	37	125	132	71	104	67	50	98	57	65	56	22	63	36	28	25	55	27	59	44	43	46	92	42	42	47	47	48	31	70	71	30	50	39	54	52	45	59	90	59
ENSG00000134709	2944	1644	2165	2811	2083	2218	1289	1354	1208	1113	5216	3378	1901	2038	1980	1415	1237	1182	1501	997	605	1752	581	591	894	1390	856	1019	1212	1330	1092	1770	1820	617	729	740	1133	981	1151	380	888	869	749	2471	907	826	803	1905	1077
ENSG00000134716	6188	1038	1271	1397	1187	3827	855	1766	1513	896	11701	1861	5306	1348	4370	1062	2223	844	2183	485	225	5907	170	1128	616	2752	502	648	708	1178	790	4192	783	898	836	775	690	841	628	1928	525	621	506	791	466	2520	532	4584	333
ENSG00000265535	0	0	0	0	0	0	0	0	0	0	0	0	0	1	0	0	0	0	0	0	0	0	1	0	0	0	0	0	0	0	0	0	0	0	0	0	0	0	0	0	0	0	0	0	0	0	0	0	0
ENSG00000162598	13	9	15	6	0	3	1	1	15	3	1	2	12	13	8	7	19	14	16	30	7	32	9	3	6	4	5	8	7	8	5	15	15	6	11	14	11	10	13	11	8	19	13	17	7	9	13	12	11
ENSG00000229332	1	0	0	0	0	1	0	0	0	0	0	0	0	0	0	0	0	1	0	0	0	0	0	0	0	1	1	0	0	1	0	0	0	0	0	0	1	0	0	0	0	0	0	0	0	0	0	0	0
ENSG00000238242	1	4	9	2	0	0	0	0	5	0	3	0	4	6	5	1	5	0	4	4	0	6	3	1	2	3	4	6	5	3	6	8	8	1	2	3	6	3	5	6	2	3	7	3	5	5	4	4	8
ENSG00000226476	48	13	41	29	12	35	58	10	10	11	76	107	198	122	32	28	25	140	50	109	2	121	39	9	14	28	44	68	29	22	26	38	41	28	39	36	13	21	18	25	21	64	30	97	87	108	46	95	59
ENSG00000231252	36	55	22	10	10	13	2	0	31	8	5	12	27	55	23	22	40	30	41	44	17	47	17	12	27	27	26	22	23	20	31	48	48	33	28	44	42	21	45	29	28	56	52	39	66	27	24	28	33
ENSG00000162599	1399	2151	1538	1088	769	1112	845	815	1360	611	996	1190	1266	2147	846	1169	1843	1540	888	1099	555	709	705	667	987	867	749	1434	1045	923	1554	1367	1471	534	986	1136	1520	803	1411	1087	1323	1071	1255	1118	1754	793	1228	1295	1311
ENSG00000237928	34	22	26	19	5	3	2	4	17	1	7	6	20	34	21	21	42	23	41	30	19	66	14	11	18	19	17	24	20	16	19	35	32	12	24	21	48	22	34	21	23	53	40	19	38	23	38	31	40
ENSG00000237853	5	9	5	1	6	2	4	0	5	0	3	0	3	7	1	1	1	4	2	3	1	4	2	1	4	1	0	5	2	1	9	3	0	0	4	6	3	2	2	2	8	5	2	2	4	1	3	1	3
ENSG00000284808	8	9	4	3	1	0	0	0	1	0	1	2	6	9	4	5	14	5	17	9	1	18	6	3	1	2	3	6	6	1	10	7	7	12	17	6	11	3	9	4	9	14	7	4	4	1	13	8	8
ENSG00000287224	0	1	1	0	0	1	0	0	0	1	0	0	1	1	0	0	4	0	0	2	0	0	0	0	0	0	1	0	1	0	0	0	0	0	1	0	1	0	2	2	2	0	0	0	0	1	0	0	2
ENSG00000223920	0	1	1	0	0	0	0	0	1	0	0	0	1	0	1	1	2	1	1	1	0	1	1	1	1	1	2	4	0	0	0	1	1	3	2	1	2	1	3	5	0	0	3	0	2	1	0	0	2
ENSG00000162604	881	984	939	937	844	990	642	682	784	591	1345	1342	654	949	537	751	1169	618	782	677	252	667	389	220	439	413	419	549	586	418	529	752	572	598	554	611	680	458	737	272	512	553	548	650	626	448	645	760	656
ENSG00000271200	9	2	2	5	4	9	3	2	5	3	3	8	1	7	3	2	8	4	0	5	2	2	5	1	6	0	1	4	6	5	7	16	1	1	2	9	6	9	6	3	1	2	2	1	6	8	7	4	1
ENSG00000132849	4469	3849	3108	2980	2676	3228	1801	1878	2948	1916	4489	4368	3684	5104	2964	2468	4151	3324	3355	2194	892	4044	1225	1166	1979	3059	2000	2690	2582	1647	2352	3850	1746	2477	2366	2374	2340	2118	2678	2439	2264	1589	1614	2342	2115	2567	2534	3701	1941
ENSG00000200575	0	1	0	0	0	0	0	0	1	0	0	0	1	0	0	0	0	2	0	0	0	1	1	0	0	1	1	0	0	0	0	2	0	0	0	0	0	1	0	0	0	1	0	0	0	0	0	1	0
ENSG00000212360	3	2	2	0	1	3	0	0	6	1	0	0	0	1	1	0	1	0	0	2	0	0	0	1	0	0	0	0	0	0	2	1	0	2	3	0	1	1	0	0	0	0	0	0	1	0	0	0	0
ENSG00000236646	2	2	1	1	0	1	0	0	2	0	0	2	0	4	2	0	1	2	0	0	0	1	0	2	2	2	3	0	2	1	0	1	1	2	1	2	1	2	2	4	2	1	0	0	2	3	0	6	3
ENSG00000242860	2	1	1	0	1	3	0	3	2	0	0	0	4	4	0	4	2	0	1	0	1	3	1	0	2	2	1	2	3	1	0	2	0	2	2	5	1	0	0	5	2	2	2	0	3	1	1	2	1
ENSG00000263908	0	0	0	0	0	0	0	0	0	0	0	0	0	2	0	0	1	0	0	1	0	0	0	0	0	2	0	1	0	0	0	0	0	0	0	0	0	0	0	0	0	0	0	0	0	0	0	0	0
ENSG00000283690	0	0	0	0	0	0	0	0	0	0	0	0	0	2	0	0	1	0	0	1	0	0	0	0	0	2	0	1	0	0	0	0	0	0	0	0	0	0	0	0	0	0	0	0	0	0	0	0	0
ENSG00000234204	0	0	0	0	1	0	0	0	0	0	0	0	0	0	0	1	0	0	0	0	0	0	0	0	0	0	0	0	1	0	0	0	0	0	0	2	0	0	0	0	0	0	0	1	0	0	0	0	0
ENSG00000234088	0	0	0	0	0	0	0	0	0	0	0	0	0	0	0	2	0	0	0	0	0	1	0	0	0	0	0	0	0	0	0	0	0	0	0	0	0	0	1	0	1	0	0	0	0	0	0	0	0
ENSG00000240563	21	2115	740	1201	358	42	1451	20	119	54	1	363	4	149	4	144	10	93	32	1765	715	14	607	4	180	6	41	1662	821	42	147	6	161	9	147	37	360	21	1781	3	501	43	2498	359	2626	6	215	11	854
ENSG00000237227	0	17	5	1	1	1	5	0	0	0	0	0	0	1	0	0	0	0	0	2	0	0	1	0	2	1	0	7	2	1	0	0	1	0	1	0	1	1	5	0	2	0	5	0	8	1	0	0	4
ENSG00000200174	1	81	26	55	23	2	61	1	5	1	0	16	0	5	0	5	0	7	2	54	24	0	12	0	13	0	0	72	31	0	6	0	5	2	8	2	13	1	65	0	11	0	97	4	86	0	10	0	24
ENSG00000132854	24	26	126	128	69	5	25	4	57	70	12	242	15	341	14	106	28	53	26	30	10	29	12	8	54	9	24	35	32	12	61	16	37	11	167	27	177	21	38	21	41	34	50	32	25	12	88	23	59
ENSG00000201153	0	0	0	0	0	0	0	0	0	0	0	0	0	0	0	0	0	0	0	0	0	0	0	0	0	0	0	0	0	0	0	0	0	0	0	0	0	0	0	0	0	0	0	0	0	0	0	0	0
ENSG00000162607	1109	1046	1333	1819	1109	1353	856	1143	988	609	1869	1642	792	1128	683	1130	963	668	957	992	501	519	613	513	635	497	615	955	829	748	667	643	1198	493	548	564	965	638	1044	167	643	1013	851	1470	962	469	554	959	1007
ENSG00000116641	1199	890	947	1007	828	849	613	632	969	410	1178	1197	843	1089	661	887	849	838	740	761	345	591	428	287	631	480	605	660	618	519	801	810	874	483	618	534	902	491	968	331	604	477	550	719	735	503	554	900	806
ENSG00000270549	0	0	1	0	0	0	0	0	0	0	0	0	1	0	1	0	0	0	0	0	0	2	0	0	0	0	0	1	0	1	0	0	0	0	3	0	0	0	1	0	1	0	1	0	1	0	0	0	0
ENSG00000132855	8	9	1	2	5	2	3	0	1	3	8	4	13	6	2	6	2	6	3	2	1	6	1	4	12	3	7	5	2	1	4	6	6	5	9	7	3	2	8	2	3	6	4	3	3	12	2	6	6
ENSG00000278967	3	7	2	0	2	1	1	1	0	0	0	2	4	5	1	2	2	0	0	0	0	2	2	4	0	5	1	2	0	4	3	2	1	0	2	3	2	0	0	3	5	1	0	1	3	4	1	3	1
ENSG00000213703	5	1	2	0	0	2	0	0	2	0	2	2	2	5	3	2	8	3	2	0	0	2	1	0	1	0	1	0	2	1	0	3	1	1	0	3	0	0	0	2	1	0	1	2	0	0	2	3	0
ENSG00000235545	116	135	104	46	103	75	45	27	51	38	102	100	116	197	75	45	100	154	49	39	22	118	24	31	88	71	48	64	57	28	92	92	14	54	83	72	41	31	86	63	40	35	34	34	44	87	66	88	36
ENSG00000125703	356	368	337	484	310	400	296	397	267	173	526	447	251	323	206	353	540	185	242	356	153	200	209	200	169	149	147	255	188	222	217	250	310	267	243	331	362	236	398	109	218	450	229	420	322	195	219	318	253
ENSG00000234318	2	0	0	0	0	0	0	0	1	0	1	0	0	0	0	0	0	0	0	1	0	1	1	0	0	0	0	0	0	0	1	1	2	1	1	0	1	0	0	2	1	2	0	1	0	0	0	1	1
ENSG00000237163	0	0	0	0	0	0	0	0	0	0	0	0	0	0	0	0	0	0	0	1	0	0	0	0	0	0	0	0	0	0	0	0	0	0	0	0	0	0	0	0	0	1	0	0	0	0	0	0	0
ENSG00000229537	6	5	3	8	0	0	0	1	3	0	0	0	4	9	2	4	5	3	7	10	1	7	4	1	1	2	3	9	7	1	4	8	6	4	6	8	15	3	10	12	2	14	6	8	6	5	7	4	8
ENSG00000286455	0	1	0	0	0	0	0	0	0	0	0	0	0	2	0	2	2	1	1	2	1	0	0	0	0	1	0	1	2	0	1	2	3	0	0	0	2	0	1	2	1	4	1	0	1	0	0	1	1
ENSG00000227485	1	2	0	0	0	0	0	0	0	0	0	0	0	0	0	0	0	0	0	0	0	0	0	0	0	0	1	0	1	0	1	0	0	0	1	1	2	0	0	0	1	1	1	0	0	0	0	0	0
ENSG00000229225	0	0	0	0	0	0	0	0	0	0	0	0	0	1	0	0	0	0	0	0	0	0	1	0	0	0	0	0	0	0	0	0	0	0	0	0	0	0	0	0	0	1	0	0	0	0	0	0	0
ENSG00000203605	2	3	2	0	0	0	0	0	0	0	0	0	2	3	2	2	7	2	2	2	3	6	2	0	3	5	1	2	1	0	3	3	0	1	1	2	5	1	6	0	4	5	6	3	4	3	3	1	5
ENSG00000224209	40	18	17	24	5	3	1	4	14	4	3	6	25	21	19	14	34	23	42	45	9	39	13	3	13	28	12	29	18	15	16	16	25	19	27	33	31	17	56	10	22	44	52	31	38	11	35	18	29
ENSG00000252259	0	0	0	0	0	0	0	0	0	0	0	0	0	0	0	0	0	1	0	0	0	0	0	0	0	0	0	0	0	0	0	0	0	1	0	0	0	0	0	0	0	0	0	0	0	0	0	0	0
ENSG00000228734	0	1	0	0	0	0	0	0	0	0	0	0	0	1	0	2	1	1	2	0	1	2	0	0	1	0	0	0	1	0	0	0	1	1	0	0	0	0	1	0	0	2	1	0	1	0	0	0	0
ENSG00000223683	0	0	0	0	0	0	0	0	0	0	0	0	1	0	0	0	0	0	1	0	0	0	1	0	0	0	0	0	0	0	0	0	0	0	0	0	1	0	1	0	0	0	0	0	0	0	0	0	0
ENSG00000230798	15	56	75	9	2	17	16	18	33	5	10	17	12	31	19	79	18	33	32	45	26	22	23	9	29	12	21	27	24	14	35	28	30	14	55	27	92	31	64	19	67	16	75	55	66	8	25	29	29
ENSG00000187140	10	50	74	5	1	11	18	17	31	5	11	15	12	26	15	75	13	24	23	43	25	8	19	4	31	13	19	25	21	13	35	16	23	8	54	19	78	21	58	13	60	12	69	51	62	8	16	23	29
ENSG00000275836	0	1	1	0	0	0	0	0	1	0	0	0	0	0	0	0	0	1	0	0	0	0	0	0	0	0	0	1	0	0	1	0	0	0	0	0	0	0	0	1	1	0	0	1	0	1	0	0	0
ENSG00000252784	0	0	0	0	0	0	0	0	0	0	0	0	0	0	0	0	1	0	0	0	0	0	0	0	0	0	0	0	0	0	0	0	0	0	0	0	0	0	0	0	0	0	0	0	0	0	0	0	0
ENSG00000236674	0	0	0	0	0	0	0	0	0	0	0	0	1	0	0	1	0	0	1	3	0	0	0	0	0	0	0	0	0	0	1	2	2	1	0	0	0	0	0	0	1	2	0	2	2	0	0	0	0
ENSG00000088035	465	414	431	676	460	549	366	400	455	246	831	568	338	454	289	399	593	299	294	339	131	240	196	159	210	215	189	307	262	239	253	320	405	225	199	303	388	222	378	135	221	364	285	428	324	204	248	354	356
ENSG00000142856	824	886	1107	1495	934	882	841	752	785	533	1652	1748	740	1403	651	1015	1104	786	766	866	371	433	449	325	651	414	546	815	760	603	828	789	964	382	565	554	888	503	924	216	591	776	569	887	727	453	647	796	778
ENSG00000286429	63	72	73	153	61	75	56	66	66	41	78	70	47	70	39	67	94	59	52	116	50	35	45	35	89	19	54	84	74	48	61	51	140	26	27	40	98	48	70	12	67	81	98	111	114	19	50	57	88
ENSG00000203965	82	169	140	135	117	119	124	125	109	79	167	230	100	176	74	127	208	77	72	119	46	66	71	30	78	44	49	94	87	75	85	104	78	104	89	124	110	61	150	30	72	124	70	129	102	84	94	93	146
ENSG00000264271	0	0	1	0	0	0	0	0	0	0	0	0	0	0	0	0	0	0	0	0	0	0	0	0	0	0	0	0	0	0	0	0	1	0	0	0	0	0	0	0	0	0	0	0	0	0	0	0	0
ENSG00000251720	0	0	1	0	1	1	0	0	0	2	0	0	0	1	0	2	0	1	0	0	0	2	0	0	0	0	0	0	0	0	1	1	1	0	1	3	2	0	0	1	0	2	0	0	1	0	0	0	0
ENSG00000116652	4	19	12	2	9	8	7	1	2	3	12	18	8	14	3	7	14	5	4	12	5	6	7	4	9	5	4	5	4	7	7	9	6	5	5	11	6	8	12	0	4	11	4	10	6	3	8	6	14
ENSG00000276884	0	1	4	1	1	1	3	0	1	0	3	1	3	1	1	1	2	0	0	1	0	2	0	0	0	1	0	0	3	0	2	5	2	0	1	2	2	1	2	0	1	5	1	1	1	0	0	1	2
ENSG00000278287	1	1	2	1	0	1	3	0	0	0	1	1	1	1	0	1	0	1	0	1	1	2	0	0	0	1	0	1	0	0	1	5	1	0	0	0	0	0	1	0	1	1	0	1	1	0	1	0	1
ENSG00000277565	1	1	2	1	0	0	0	0	0	0	0	1	1	1	0	0	1	1	0	0	1	1	0	0	0	0	0	1	0	0	1	2	1	0	0	0	0	0	0	0	1	0	0	1	1	0	1	0	1
ENSG00000275823	0	1	0	1	0	0	0	0	0	1	0	2	0	0	0	0	1	0	0	1	1	1	1	0	0	0	0	1	0	0	1	1	1	0	0	0	0	0	0	0	1	0	0	1	1	0	1	0	2
ENSG00000277689	1	1	0	0	0	0	0	0	0	1	0	2	2	0	0	0	1	0	1	1	1	1	1	0	0	0	0	0	0	1	0	1	1	0	0	0	0	0	0	0	0	0	0	1	0	0	0	0	2
ENSG00000274199	1	0	1	0	0	0	0	0	0	1	0	1	2	1	0	0	0	0	1	0	0	0	1	0	2	0	0	0	0	1	0	1	1	0	0	0	0	0	1	0	0	1	0	0	0	0	1	0	1
ENSG00000079739	2391	1962	3425	4125	2370	2340	2260	2054	2803	1751	5039	5663	2090	4052	1913	2814	2266	2790	2172	2087	914	1220	922	984	1681	1293	1210	2222	2063	1638	2637	2317	2342	603	1815	994	2455	1343	2161	988	1550	1402	1422	2076	1529	1064	1591	2389	1568
ENSG00000244256	3	15	10	2	6	3	4	4	2	2	3	9	2	13	7	4	7	7	8	4	7	9	6	4	7	1	4	1	3	4	8	6	2	1	5	1	6	2	8	3	4	7	5	0	8	3	1	5	6
ENSG00000185483	221	441	314	242	143	191	72	133	331	110	109	197	190	413	121	258	443	353	229	241	113	157	216	158	285	139	169	163	159	133	308	194	282	246	247	316	431	228	315	156	254	285	289	361	289	123	272	206	326
ENSG00000177452	1	1	0	0	0	0	0	0	2	0	0	0	0	0	0	0	0	2	0	1	2	1	1	2	2	1	1	0	1	0	0	0	1	0	0	0	2	1	1	0	1	0	0	1	1	0	1	0	1
ENSG00000228056	2	2	0	0	1	0	0	0	1	0	0	0	1	1	1	3	0	2	2	1	0	0	1	1	0	0	0	1	1	1	2	7	2	1	1	1	0	1	2	1	0	2	2	1	0	0	1	2	0
ENSG00000207190	0	0	0	0	0	0	0	0	0	0	0	0	0	0	0	1	0	0	0	0	1	0	0	0	0	0	0	0	0	0	0	0	0	0	0	0	0	0	0	1	0	0	0	0	0	0	0	0	0
ENSG00000200508	0	0	0	0	0	0	0	0	0	0	0	0	0	0	0	0	0	0	0	0	1	0	0	0	0	0	0	0	0	0	0	0	0	0	0	0	0	0	0	0	0	0	0	0	0	0	0	0	0
ENSG00000223949	59	102	92	50	44	51	23	38	76	27	27	51	45	87	35	69	103	73	59	66	40	27	62	33	49	31	42	24	39	40	74	43	58	47	73	47	111	56	79	31	48	68	77	98	60	22	75	46	66
ENSG00000284928	0	2	3	0	0	0	0	0	1	0	0	2	2	0	0	2	2	0	0	1	0	0	0	3	0	0	0	1	0	0	2	1	1	0	1	3	1	0	0	0	1	1	2	0	3	1	0	1	1
ENSG00000177414	7	10	4	5	0	3	1	4	0	2	0	0	5	13	9	10	24	23	9	17	11	23	9	4	3	6	3	16	13	5	8	11	15	12	12	9	12	9	13	15	17	19	14	21	12	8	11	8	13
ENSG00000238653	0	0	0	0	0	0	0	0	0	0	0	0	0	0	0	0	0	0	0	0	0	0	0	0	0	0	0	0	0	0	0	0	0	0	1	0	0	0	0	0	0	0	0	0	0	0	0	0	0
ENSG00000158966	189	243	206	177	148	206	101	152	202	100	165	232	197	290	146	238	379	181	222	161	95	73	162	117	174	115	134	155	117	157	169	177	168	139	175	225	286	246	214	118	220	211	122	203	186	103	130	163	284
ENSG00000264470	0	0	0	0	0	0	0	0	0	0	0	0	0	0	0	0	0	0	0	0	0	0	0	0	0	0	0	0	0	0	0	0	0	0	0	0	0	0	0	0	0	0	0	0	0	0	0	0	0
ENSG00000162437	3489	2499	2546	3402	2578	2099	2188	1458	2609	2149	4994	5878	2103	3826	1938	2210	1579	2472	1985	1670	718	2202	576	511	2087	1519	1655	1950	2130	1325	2383	2212	995	917	1865	1072	1414	1118	1702	615	1363	779	982	1872	1339	1421	1530	2620	937
ENSG00000162434	5316	5598	4663	5072	3285	4639	2823	5080	3706	2562	7728	6024	3764	5682	3444	5557	7284	2525	4487	5446	2102	3828	3975	3468	2349	2806	2237	3742	3056	2998	2868	3752	2743	5112	3302	3888	4878	3118	6111	1150	2994	6288	2736	4551	4527	3016	3608	4926	5580
ENSG00000234784	1	1	0	0	0	0	0	0	0	0	0	3	0	4	0	0	3	0	0	0	0	0	0	0	0	0	0	1	0	0	1	2	0	1	1	0	2	0	0	0	0	1	0	0	0	0	0	1	0
ENSG00000233877	1	1	0	0	0	1	0	0	1	1	0	1	1	1	1	0	3	0	1	0	0	0	0	0	0	2	0	4	0	0	2	1	1	0	1	3	3	1	0	1	0	1	0	1	1	4	2	3	1
ENSG00000226891	86	65	52	30	20	49	27	24	23	35	72	55	83	85	24	31	74	19	40	30	6	43	22	10	14	73	18	52	23	25	28	75	17	86	32	62	35	37	45	40	20	18	30	26	54	67	54	54	37
ENSG00000185031	3	3	2	0	0	4	2	0	0	2	2	4	6	6	0	1	8	1	2	1	0	2	1	0	0	4	0	4	2	3	1	5	1	3	4	7	2	1	4	0	1	1	2	2	3	3	0	1	2
ENSG00000272506	2	3	1	0	0	8	1	1	0	0	6	1	2	2	1	1	6	2	0	0	0	4	4	0	0	5	0	1	2	3	1	5	0	3	3	2	3	1	2	1	0	4	1	2	3	2	1	3	1
ENSG00000212257	0	1	0	0	0	2	0	0	1	0	0	5	3	0	0	0	2	0	0	0	0	0	0	0	0	2	0	1	0	0	2	0	0	0	0	1	0	1	0	1	0	0	1	0	1	1	1	2	1
ENSG00000265996	8	2	2	5	1	7	1	3	1	1	8	12	2	9	4	4	9	2	5	3	0	11	3	0	0	3	1	4	0	1	1	9	0	9	3	6	0	2	1	1	2	4	0	2	2	5	0	9	5
ENSG00000199135	1	0	0	0	0	0	0	3	0	0	0	0	0	1	0	1	1	0	1	0	0	1	0	0	0	1	0	0	0	0	0	0	0	0	1	0	1	0	0	1	0	1	0	0	1	2	0	1	0
ENSG00000235804	0	0	0	0	0	0	0	0	0	0	0	0	0	1	0	0	0	1	0	0	0	0	0	1	0	0	0	0	0	0	0	1	0	0	0	0	1	0	0	0	0	0	0	0	0	1	0	0	0
ENSG00000234496	0	1	2	0	0	0	0	0	0	1	0	0	0	0	1	2	0	0	0	1	0	0	0	0	0	0	0	1	0	2	0	1	0	0	0	0	0	0	0	3	1	1	0	0	0	2	0	0	2
ENSG00000162433	299	688	995	939	583	99	497	56	902	716	682	1040	380	1139	106	625	97	639	145	522	103	173	526	201	445	54	421	121	237	67	515	356	842	113	581	175	597	70	442	17	272	129	304	60	306	95	295	114	646
ENSG00000231622	1	0	2	0	0	0	0	2	1	0	0	1	0	0	0	0	0	1	1	0	0	0	0	1	0	0	1	0	0	0	0	1	0	0	1	0	0	0	0	0	0	1	0	1	0	1	2	0	0
ENSG00000116675	61	127	95	85	49	36	34	12	74	35	43	60	56	85	31	82	41	75	76	71	42	60	76	13	62	38	64	28	37	40	47	52	89	47	67	70	117	56	90	32	55	63	88	52	99	46	44	48	115
ENSG00000229294	8	13	5	4	2	3	4	2	6	4	0	3	9	9	3	5	4	11	9	9	1	10	4	1	5	2	7	0	3	9	5	1	3	8	8	9	7	4	15	5	6	11	9	5	14	6	4	7	10
ENSG00000234144	0	0	0	0	0	0	0	0	0	0	0	1	0	0	0	0	0	1	0	0	0	1	0	0	1	0	0	0	0	0	0	0	0	0	0	0	0	0	1	0	0	0	0	0	0	0	0	0	0
ENSG00000222624	0	0	0	0	0	0	0	0	0	0	0	0	0	0	0	0	0	0	0	0	0	0	0	0	0	0	1	1	0	0	0	0	0	0	0	0	0	0	0	0	0	0	0	1	0	0	0	0	0
ENSG00000213625	1998	2349	2383	2611	1985	2324	1976	1841	2093	1589	3576	3659	1492	2169	1417	2022	2031	1346	1750	1894	821	1105	1255	651	1142	1018	971	1371	1192	1286	1408	1508	1361	1275	1410	1281	1642	1146	2117	412	1208	1121	1005	1606	1386	858	1373	1731	1920
ENSG00000116678	2188	2623	2592	2761	2107	2485	2070	2002	2222	1685	3784	3898	1679	2384	1532	2223	2299	1464	1883	2108	913	1237	1375	719	1257	1153	1061	1521	1291	1391	1512	1683	1495	1439	1573	1523	1864	1273	2342	471	1332	1316	1103	1778	1534	987	1494	1879	2140
ENSG00000237852	3	8	2	2	3	0	2	1	2	3	6	4	7	6	5	3	9	6	2	2	5	5	1	1	2	2	2	7	4	2	0	3	1	6	4	1	4	2	3	1	3	6	6	6	2	3	1	2	4
ENSG00000224570	0	1	0	0	0	0	0	0	0	0	0	0	0	0	1	0	0	0	1	0	0	0	1	0	1	0	1	1	0	0	1	0	0	0	1	0	0	0	1	0	0	0	3	0	2	0	2	1	0
ENSG00000285079	3	0	3	0	0	0	2	2	0	0	0	1	0	4	2	1	3	1	6	2	0	2	1	0	1	0	0	1	1	1	0	4	1	2	2	4	2	1	10	2	1	4	2	3	6	0	3	0	2
ENSG00000239319	0	1	0	0	0	0	0	0	0	0	0	0	0	0	0	1	1	0	0	0	0	0	0	0	0	1	1	0	0	0	0	0	0	0	0	0	0	0	0	0	0	0	0	1	0	0	0	0	0
ENSG00000184588	270	629	395	763	171	891	1245	723	315	191	370	205	173	315	230	1240	1139	218	543	739	503	602	1303	483	215	627	257	311	222	331	218	243	1021	2627	452	745	3119	411	902	105	537	913	490	609	693	225	728	354	1951
ENSG00000227466	0	0	0	0	0	1	0	0	0	0	0	0	0	1	0	0	1	3	0	6	0	0	2	0	1	0	0	0	1	0	0	1	1	2	1	4	1	1	4	0	4	1	2	4	1	2	0	0	2
ENSG00000223152	0	0	0	0	0	0	0	0	0	1	0	0	0	0	0	0	0	0	0	0	0	0	0	1	0	0	0	0	0	0	0	0	0	0	0	0	0	0	0	0	0	0	0	0	0	0	0	0	0
ENSG00000118473	79	151	88	89	112	147	58	72	65	30	88	78	130	115	58	105	192	64	109	121	90	60	485	30	50	61	102	94	68	92	76	115	96	169	71	259	168	97	283	88	187	105	108	120	201	67	155	80	455
ENSG00000264720	0	1	0	0	0	0	0	0	0	0	0	0	0	0	0	0	0	1	1	0	0	0	0	0	0	0	0	0	0	0	0	0	0	0	0	0	0	0	0	0	0	0	0	0	1	0	0	0	1
ENSG00000248458	7	12	6	1	5	10	3	6	6	1	7	7	8	12	0	9	9	1	7	5	6	1	21	1	4	2	11	8	3	6	6	5	3	8	6	13	8	3	20	4	11	7	3	2	10	3	9	6	27
ENSG00000152760	7	5	14	31	20	9	8	7	11	2	16	2	5	8	13	13	29	14	19	8	9	3	14	4	11	14	20	10	10	8	7	7	5	14	12	23	21	12	25	6	7	5	9	14	15	6	13	9	12
ENSG00000172410	0	1040	122	309	156	0	4	0	1077	4216	1	26	0	10	0	105	1	40	1	56	84	0	5	0	525	0	453	0	17	0	207	1	380	0	569	1	104	0	70	0	574	0	7	5	11	0	145	3	49
ENSG00000152763	133	414	432	479	396	102	466	69	354	251	113	1217	95	884	80	358	174	610	109	205	59	118	79	42	248	83	200	432	432	58	298	95	94	77	301	84	157	69	172	60	157	105	166	112	164	124	304	117	136
ENSG00000231080	2	17	30	42	31	2	39	2	13	17	3	117	5	37	0	42	8	41	2	16	3	3	6	1	15	1	4	34	30	3	19	4	4	2	13	4	11	1	11	1	11	4	13	5	12	3	28	1	5
ENSG00000198160	1791	1957	2297	3479	3109	1709	2045	1483	2562	1538	3032	5216	1248	3246	1098	2221	1849	1743	1286	1586	712	1171	972	709	1483	981	1438	2012	1938	938	1925	1112	1382	1029	1249	957	1574	867	1712	380	1326	1243	1103	1463	1272	701	1397	1448	1482
ENSG00000116704	3150	3059	2841	4045	3295	2216	2388	1514	3761	2107	4977	5280	2373	4130	2084	3545	1887	3288	2179	1644	1013	2354	1192	783	2150	1739	2112	1723	2150	1344	2185	1968	3237	995	1830	982	2059	1130	2427	725	2067	1017	1488	1650	1569	1278	1769	2843	1946
ENSG00000203963	66	136	67	116	80	73	68	84	140	50	51	111	46	148	28	114	110	114	93	90	51	47	61	31	82	50	90	81	70	44	90	59	101	89	49	74	109	82	138	12	79	62	82	59	101	30	102	51	89
ENSG00000252433	0	0	0	0	0	0	0	0	0	0	0	0	0	0	0	0	0	0	0	0	0	0	0	0	0	0	0	0	0	0	0	0	0	0	0	0	0	0	0	0	0	0	0	0	0	0	0	0	0
ENSG00000275678	1	2	1	3	3	3	3	0	5	1	1	3	0	4	1	3	3	0	0	1	0	2	0	0	0	2	2	1	1	0	0	1	5	1	1	1	1	0	0	0	1	3	0	2	1	0	1	0	0
ENSG00000162594	79	160	86	122	99	85	76	94	148	61	64	149	53	183	32	135	116	134	106	102	52	49	72	33	91	51	106	92	93	50	98	57	107	108	59	93	123	98	162	16	85	64	94	62	105	32	111	57	105
ENSG00000253074	0	0	0	0	0	0	0	0	0	0	0	0	0	0	0	0	0	0	0	0	0	0	0	0	0	0	0	0	0	0	0	0	1	0	0	0	0	0	0	0	0	0	0	0	0	0	0	0	0
ENSG00000252116	0	1	1	0	0	0	0	0	0	0	0	0	0	0	0	2	0	0	0	0	1	0	0	0	0	0	0	1	0	0	1	0	0	0	0	0	0	0	2	0	0	1	0	0	0	0	0	0	0
ENSG00000228523	2	1	1	0	1	1	2	2	0	2	2	0	1	0	0	0	2	3	1	0	1	0	2	1	0	1	1	1	0	1	0	1	2	4	0	0	1	1	0	3	0	1	0	0	3	0	1	0	1
ENSG00000081985	85	112	74	109	49	139	69	143	82	45	108	77	80	148	38	78	193	85	104	107	47	76	191	77	49	58	65	184	95	74	68	70	82	320	62	169	154	189	314	62	92	190	165	184	277	43	127	88	239
ENSG00000142864	7614	6417	9103	12902	7369	8154	6356	7072	8783	3596	12013	10086	4811	7568	5138	8284	7305	5406	5851	6708	3559	3118	4228	4250	4877	3459	4040	5732	5229	4693	6282	4844	11449	2988	3670	3450	7927	3777	6673	1526	4172	6411	5720	8267	6351	2703	4564	6633	6430
ENSG00000223263	6	3	1	1	5	6	3	4	3	0	8	1	1	7	3	6	8	5	3	1	0	5	3	2	2	2	0	4	5	1	4	5	3	3	2	3	1	5	1	0	3	2	5	2	5	2	3	4	2
ENSG00000235200	0	1	1	0	0	0	0	0	0	0	0	0	3	1	3	1	8	0	7	2	1	3	2	1	0	3	2	1	1	1	4	1	0	3	3	1	2	1	5	3	1	5	3	0	2	1	3	2	1
ENSG00000207504	0	0	0	0	0	0	0	0	0	0	0	0	0	0	0	0	0	0	0	0	0	0	0	0	0	0	0	0	0	0	0	0	0	0	0	0	0	0	0	1	0	0	0	0	0	0	0	0	0
ENSG00000238139	0	0	0	0	0	0	0	0	1	0	0	0	0	0	0	0	1	0	0	0	0	0	1	0	0	0	0	0	0	0	0	0	0	0	0	0	0	0	0	0	0	1	0	0	0	0	0	0	0
ENSG00000242482	0	0	0	0	0	0	0	0	0	0	0	0	0	0	0	0	0	0	1	0	0	0	0	0	0	0	0	0	0	0	0	0	0	0	0	0	1	0	0	0	0	1	0	0	0	0	0	0	1
ENSG00000232048	0	3	0	0	0	0	0	0	0	1	0	0	0	0	1	1	0	0	1	0	0	0	1	0	1	0	0	0	0	1	0	0	1	0	0	0	6	0	3	2	0	1	0	0	0	0	2	0	0
ENSG00000116717	1282	1174	1023	3957	1355	989	627	828	933	586	3468	1544	933	1117	731	1002	1521	1104	1034	1160	540	989	875	480	771	647	543	723	591	663	614	816	1052	633	615	595	2950	381	882	385	1020	930	772	1021	1079	569	458	1093	875
ENSG00000172380	8918	4243	4689	6825	4585	7217	4748	4951	4526	3542	18531	11119	7483	6356	6259	4142	4504	3436	5901	3425	1697	7910	2092	2610	2897	5757	2592	3496	3400	3485	2987	5611	2247	3240	2545	2449	2401	3315	4005	1862	2400	2600	1630	4862	2192	4022	2734	10362	2848
ENSG00000238778	2	1	0	1	0	0	0	0	0	0	1	0	3	1	1	0	0	1	1	0	0	2	0	0	1	1	1	0	2	0	0	0	0	1	1	1	0	0	2	0	2	0	0	0	1	1	0	2	1
ENSG00000232284	1840	2598	2788	2484	1887	1748	1768	1288	2944	2367	2878	4144	1725	3655	1443	2232	1925	1866	1744	1975	960	1153	1250	728	1889	1091	1392	1840	1468	1186	1999	1504	1570	864	2260	1293	2160	1260	2323	582	2048	1163	1100	1943	1641	929	1678	2011	1710
ENSG00000235055	1	3	0	0	0	2	0	0	1	0	1	0	2	1	0	1	2	1	2	1	1	3	0	0	0	0	0	3	1	0	0	0	2	2	0	2	0	1	0	0	1	1	2	0	1	1	0	1	0
ENSG00000162595	29	33	28	26	25	31	16	10	35	25	39	34	23	31	8	10	23	25	11	18	10	8	6	2	12	10	18	12	8	11	19	16	19	16	28	20	25	13	14	5	17	17	17	17	22	9	13	15	8
ENSG00000228431	1	0	2	0	1	0	0	0	3	1	2	7	1	2	0	0	0	0	0	3	0	1	1	0	0	0	0	0	0	1	2	1	1	2	0	2	1	0	2	0	1	1	0	1	0	0	1	0	0
ENSG00000116729	1148	2315	2463	2169	1698	1386	1569	1133	2748	2231	1835	3602	1093	3099	931	1962	1612	1631	1180	1767	860	304	1098	523	1704	566	1187	1559	1150	934	1755	1057	1424	566	2131	1067	1995	992	2002	411	1877	940	922	1562	1448	597	1449	1201	1503
ENSG00000234383	12	20	8	7	13	3	6	1	5	4	3	11	6	27	4	6	7	6	10	7	5	2	5	1	5	4	8	10	7	1	10	4	7	2	15	5	6	8	12	1	14	3	8	8	6	11	5	9	13
ENSG00000221203	0	0	0	0	2	0	0	0	0	1	0	1	0	0	0	0	1	1	0	0	0	0	0	0	0	0	0	0	0	0	0	0	0	0	0	0	0	0	0	0	0	1	0	1	0	0	0	0	0
ENSG00000229133	4	5	4	1	0	0	2	2	1	1	0	2	1	11	3	5	5	9	2	12	2	3	4	3	5	5	3	5	5	3	7	3	11	0	5	4	12	2	7	3	12	9	3	6	6	3	5	6	5
ENSG00000225242	0	0	0	0	0	0	0	0	0	0	0	0	0	0	0	0	0	0	0	1	0	1	0	0	0	0	0	0	0	0	0	1	0	0	0	0	0	0	0	0	0	1	0	1	0	0	2	0	0
ENSG00000237622	0	0	0	0	0	0	0	0	0	0	0	0	1	3	0	0	0	0	0	0	1	5	0	0	0	1	0	0	1	0	0	0	0	0	0	0	0	0	0	0	0	0	0	1	1	0	0	0	0
ENSG00000229440	0	0	0	0	0	0	0	0	0	0	0	0	0	0	0	0	0	0	0	0	0	0	0	0	0	0	0	0	1	0	0	0	0	0	0	0	0	0	0	0	0	0	0	0	0	0	0	0	1
ENSG00000116745	3	11	9	5	1	2	8	1	1	0	5	4	7	5	1	4	4	1	9	7	1	4	3	2	3	4	3	9	10	6	3	4	4	3	7	11	7	2	4	1	4	3	5	4	2	2	2	8	4
ENSG00000024526	226	210	190	602	139	276	200	184	182	124	249	206	138	253	120	312	155	118	220	287	88	22	166	63	158	40	162	309	301	164	157	75	508	18	72	84	204	151	300	18	106	283	335	507	336	90	123	102	280
ENSG00000233589	66	54	55	197	46	75	61	38	31	28	73	74	53	93	44	97	50	35	72	90	30	4	60	22	62	16	42	98	98	42	43	22	167	2	27	23	83	37	103	3	31	95	97	188	104	31	36	35	89
ENSG00000234264	15	26	22	26	8	7	4	11	11	6	12	7	8	21	6	23	23	7	31	29	15	18	13	3	8	6	14	19	14	11	21	12	38	9	9	10	18	19	33	5	11	28	34	47	26	4	19	12	25
ENSG00000225167	0	0	0	0	0	0	0	0	0	0	0	0	0	0	0	0	0	0	0	0	0	0	0	0	0	0	0	0	0	0	0	0	0	0	0	0	1	0	0	0	0	0	0	0	0	0	0	0	0
ENSG00000285041	1	2	1	1	0	0	0	0	0	0	0	0	0	1	0	2	0	0	3	2	1	0	0	0	0	1	0	0	1	1	1	0	2	0	1	1	1	1	0	1	0	1	0	1	1	1	0	0	1
ENSG00000285407	36	45	38	26	8	3	8	1	22	13	6	6	35	55	25	29	44	36	62	38	19	61	24	9	17	30	41	24	38	22	29	32	32	27	24	40	50	33	51	35	39	48	52	38	49	30	34	39	40
ENSG00000285473	9	4	5	1	0	1	0	1	3	1	0	1	2	3	2	8	3	5	7	6	0	15	2	1	3	5	6	12	9	5	5	5	1	7	6	5	3	4	5	7	5	7	9	7	4	4	7	5	6
ENSG00000223883	17	25	16	9	5	6	1	3	25	10	6	10	22	28	11	20	32	23	31	30	7	48	16	7	11	11	28	21	13	13	15	20	20	17	23	18	26	16	29	21	19	27	36	29	22	14	18	24	24
ENSG00000235446	2	5	2	0	0	1	0	0	4	0	0	0	2	0	4	3	3	3	2	4	0	1	1	1	0	2	7	1	2	3	1	5	2	3	3	3	6	2	2	1	4	4	3	6	8	2	0	1	0
ENSG00000229639	0	0	0	0	0	0	0	0	0	0	0	0	1	0	0	0	0	0	0	0	0	0	0	0	0	0	0	0	0	0	0	0	0	0	0	0	0	0	0	0	0	0	1	0	0	1	1	0	0
ENSG00000287453	4	8	2	0	1	1	0	1	2	0	0	0	10	10	3	10	16	7	7	9	7	11	6	1	4	1	6	5	12	11	8	9	4	6	4	6	10	7	11	14	5	10	11	7	31	3	8	6	8
ENSG00000033122	527	270	323	463	362	476	218	312	291	151	779	430	373	395	288	258	421	212	309	248	123	338	144	119	139	253	144	251	195	219	204	332	256	246	183	250	254	203	273	148	208	298	192	382	248	186	188	437	244
ENSG00000270615	0	0	0	0	0	0	0	0	0	0	0	1	0	0	0	0	1	0	0	0	1	1	1	0	0	1	0	0	0	0	0	0	0	0	0	2	1	1	0	1	0	0	1	0	0	0	0	1	0
ENSG00000287283	1	1	2	0	0	0	0	0	0	0	0	0	0	2	1	0	1	1	1	0	1	3	0	1	1	2	0	1	0	0	0	4	1	1	0	1	2	1	0	0	1	0	1	2	3	0	0	1	0
ENSG00000240692	1	0	0	1	0	1	0	1	0	0	0	0	0	2	1	1	0	1	0	0	0	0	0	0	0	1	0	1	0	0	0	0	1	0	0	0	0	0	0	0	0	0	0	1	0	0	0	1	0
ENSG00000229359	0	0	0	0	0	0	0	0	0	0	0	0	0	2	0	0	0	0	2	1	0	3	0	0	1	0	0	0	0	1	1	0	0	2	0	0	0	0	0	1	0	1	0	0	1	0	3	0	0
ENSG00000237919	5	2	6	0	1	1	0	0	2	1	1	4	1	6	1	0	2	4	2	4	0	1	0	2	1	4	5	2	4	1	2	1	2	0	0	2	2	5	2	2	3	3	1	2	2	4	2	2	3
ENSG00000066557	931	399	454	829	604	717	345	498	355	229	1428	657	586	403	508	432	548	242	507	338	154	522	196	197	237	330	194	327	297	353	279	522	410	344	244	337	354	330	397	127	249	371	254	724	300	311	236	716	338
ENSG00000244389	0	1	1	0	0	0	0	0	0	0	0	0	0	0	0	0	0	0	0	0	0	0	0	0	0	1	0	0	2	1	0	0	0	0	0	0	0	0	1	0	0	1	2	0	0	0	0	2	0
ENSG00000116754	5428	4418	4800	4772	4243	4405	2804	2811	2725	2144	6359	5871	3440	4831	3573	4280	7334	2875	4078	3520	1613	3005	2233	1093	2200	2079	1700	3071	2438	2759	2931	3997	3232	2837	2429	3418	3872	2248	3895	1823	2653	3799	2471	3588	3558	2527	2852	4302	3664
ENSG00000228988	2	2	0	1	1	0	0	1	1	0	1	0	2	3	0	0	6	5	3	2	0	1	3	2	0	5	1	1	3	1	1	5	0	0	0	3	3	4	5	1	2	4	3	1	1	2	5	4	7
ENSG00000118454	932	1004	982	1295	956	839	680	672	870	545	1233	1399	723	1051	670	899	1032	634	726	721	356	591	533	434	631	562	461	701	568	496	715	685	776	570	664	619	883	463	861	336	690	645	536	753	726	477	636	891	780
ENSG00000197568	56	125	119	122	104	100	87	87	77	61	102	137	50	123	45	121	174	98	75	121	36	54	45	45	49	17	46	69	61	57	47	68	63	58	79	77	101	50	101	39	73	123	78	74	80	37	98	61	74
ENSG00000226088	1	1	1	5	1	0	0	0	1	1	1	3	3	0	1	2	0	2	1	1	1	2	0	0	3	0	2	2	0	0	1	1	2	1	0	0	4	3	1	1	0	2	2	1	3	2	1	0	2
ENSG00000116761	458	237	217	437	222	159	143	119	270	183	561	482	275	239	231	237	123	182	92	142	64	165	55	72	95	136	105	128	128	100	168	227	146	87	183	60	226	91	126	66	108	107	79	161	96	123	97	387	94
ENSG00000278636	0	1	0	0	0	0	0	0	0	0	0	0	0	0	0	0	0	1	0	0	0	0	0	0	0	0	0	0	0	0	0	0	0	0	0	0	0	0	0	0	0	0	0	0	0	0	0	0	0
ENSG00000271992	19	6	8	16	7	11	13	6	10	9	35	26	11	10	8	8	22	13	1	3	5	18	1	3	2	8	3	2	7	2	4	18	5	4	13	2	0	5	8	8	0	1	2	10	2	6	7	18	5
ENSG00000233020	0	2	0	0	0	0	0	0	0	0	0	0	0	1	0	1	1	0	0	0	0	0	0	0	0	0	0	1	1	0	0	0	1	1	0	0	0	1	2	0	0	0	0	0	0	0	1	1	0
ENSG00000237033	1	0	1	0	0	0	0	0	0	0	0	0	0	0	0	1	0	0	0	0	0	0	0	0	0	0	0	1	0	0	0	0	0	0	0	0	0	1	0	0	0	0	0	0	0	0	0	0	0
ENSG00000229051	21	10	8	24	1	0	2	2	4	17	2	1	12	19	8	5	24	18	16	25	12	24	5	9	8	8	13	13	8	9	8	17	9	9	16	12	19	14	37	17	13	26	34	13	27	13	15	16	21
ENSG00000226208	0	0	0	0	0	0	0	0	0	0	0	0	1	2	0	0	9	0	1	0	0	0	0	1	1	1	1	0	0	0	0	0	0	0	0	0	0	0	0	0	2	0	0	0	0	0	1	0	0
ENSG00000050628	84	62	151	57	88	79	17	70	35	24	60	69	69	114	57	67	166	43	70	74	39	33	72	48	45	30	57	38	30	46	42	74	57	27	61	94	114	56	54	25	83	110	63	56	84	56	59	84	75
ENSG00000235782	1	0	0	0	1	1	1	0	2	0	0	0	0	2	1	2	4	0	2	2	1	0	0	0	0	1	0	0	0	0	1	1	1	1	1	0	1	0	0	1	0	1	1	2	1	0	2	0	2
ENSG00000269933	1	0	2	0	1	0	0	0	2	0	1	0	0	0	0	0	2	2	0	0	0	0	0	0	0	0	0	0	0	0	0	1	0	0	0	1	1	0	0	0	1	1	0	0	0	2	0	0	0
ENSG00000235079	1375	1384	1606	1993	2573	1606	1641	974	1416	921	2312	3186	863	1636	806	1122	1642	967	984	1115	417	782	695	238	820	458	804	1057	1006	726	1131	1072	1243	720	787	847	1000	607	1169	243	830	947	732	973	870	642	880	1071	1025
ENSG00000132485	2580	2551	3070	3086	3802	2282	2370	1425	2178	1336	3616	4733	1655	3109	1524	2198	2751	1566	1829	2000	899	1422	1288	529	1517	851	1367	1997	1855	1377	2170	1741	2320	1312	1402	1589	1905	1110	2150	495	1450	1713	1318	1768	1717	1102	1568	2022	1833
ENSG00000207721	15	25	35	31	43	22	17	10	14	14	31	54	16	40	14	27	25	20	21	9	10	11	11	3	13	10	13	13	10	5	15	11	7	20	22	13	21	2	13	2	10	14	5	15	12	15	7	18	24
ENSG00000229956	197	422	506	301	464	310	225	241	313	162	198	738	158	483	140	362	225	470	197	293	121	117	182	88	227	131	171	216	176	147	275	205	163	132	224	258	377	185	246	119	432	196	219	180	236	94	248	220	226
ENSG00000226324	0	0	0	0	0	0	0	0	2	0	0	1	1	0	0	0	1	0	0	0	0	0	0	0	0	0	0	0	0	0	0	0	0	0	0	0	0	0	0	0	0	0	0	1	0	0	0	0	1
ENSG00000172260	483	967	885	405	419	558	373	378	406	227	282	900	372	942	289	614	500	728	446	649	294	245	398	200	403	271	236	500	421	317	539	420	340	322	429	525	660	434	562	341	677	415	522	408	595	218	564	511	509
ENSG00000231985	0	0	1	1	0	3	0	0	0	0	0	0	0	3	0	0	0	1	1	1	0	0	0	0	1	1	0	0	1	0	0	0	1	1	0	1	1	2	0	0	2	1	2	1	1	1	0	1	1
ENSG00000271618	0	0	0	0	0	0	0	1	0	0	0	0	0	0	0	0	0	2	0	0	0	0	0	0	0	0	0	0	0	0	0	0	0	0	0	1	0	0	0	0	0	0	0	0	0	0	1	1	0
ENSG00000228853	13	10	10	7	3	5	4	0	2	3	0	7	14	19	1	8	3	7	5	4	4	12	7	3	5	11	7	3	5	5	8	7	8	9	5	14	6	6	9	9	13	4	11	15	13	5	7	7	5
[truncated: 58,583 more rows]
[truncated: 78 more columns]
