# Supplementary material for: Endoscopic healing in pediatric IBD perpetuates a persistent signature defined by Th17 cells with molecular and microbial drivers of disease
Source: Cell Rep Med. 2025 Jul 15;6(7):102236. doi: 10.1016/j.xcrm.2025.102236 (PMC12281438; doi:10.1016/j.xcrm.2025.102236)
Supplement: Table S10. Transcriptome bulk metadata, related to Figures 1 and 5 [file mmc11.xlsx]

## Sheet: Sheet 1
Pseudo_ID_Transcriptome	Pat_ID	disease	activity	batch	timepoint	gender	age.bin	location
P_10_TI_1	P_10	UC	Not_inflamed	first	1	f	20	TI
P_10_SC_1	P_10	UC	Active	first	1	f	20	SC
P_10_SC_2	P_10	UC	Active	first	2	f	20	SC
P_10_SC_3	P_10	UC	Active	first	3	f	20	SC
P_11_SC_1	P_11	CD	Active	first	1	f	20	SC
P_11_TI_2	P_11	CD	Endoscopic_Healing	first	2	f	20	TI
P_11_SC_2	P_11	CD	Endoscopic_Healing	first	2	f	20	SC
P_12_TI_1	P_12	CD	Active	first	1	m	20	TI
P_12_SC_1	P_12	CD	Active	first	1	m	20	SC
P_12_TI_2	P_12	CD	Endoscopic_Healing	first	2	m	20	TI
P_12_SC_2	P_12	CD	Endoscopic_Healing	first	2	m	20	SC
P_13_SC_1	P_13	CD	Active	first	1	f	20	SC
P_13_TI_2	P_13	CD	Active	first	2	f	20	TI
P_13_SC_2	P_13	CD	Not_inflamed	first	2	f	20	SC
P_13_TI_3	P_13	CD	Endoscopic_Healing	second	3	f	20	TI
P_13_SC_3	P_13	CD	Endoscopic_Healing	second	3	f	20	SC
P_14_TI_1	P_14	CD	Not_inflamed	second	1	m	20	TI
P_14_SC_1	P_14	CD	Active	second	1	m	20	SC
P_14_TI_2	P_14	CD	Endoscopic_Healing	second	2	m	20	TI
P_14_SC_2	P_14	CD	Endoscopic_Healing	second	2	m	20	SC
P_15_TI_1	P_15	UC	Not_inflamed	first	1	f	20	TI
P_15_SC_1	P_15	UC	Active	first	1	f	20	SC
P_15_TI_2	P_15	UC	Endoscopic_Healing	first	2	f	20	TI
P_15_SC_2	P_15	UC	Endoscopic_Healing	first	2	f	20	SC
P_16_TI_1	P_16	UC	Not_inflamed	second	1	m	20	TI
P_16_SC_1	P_16	UC	Active	second	1	m	20	SC
P_16_TI_2	P_16	UC	Endoscopic_Healing	second	2	m	20	TI
P_16_SC_2	P_16	UC	Endoscopic_Healing	second	2	m	20	SC
P_17_TI_1	P_17	UC	Active	second	1	m	20	TI
P_17_SC_1	P_17	UC	Active	second	1	m	20	SC
P_17_SC_2	P_17	UC	Active	second	2	m	20	SC
P_18_TI_1	P_18	UC	Not_inflamed	second	1	m	12	TI
P_18_SC_1	P_18	UC	Active	second	1	m	12	SC
P_18_TI_2	P_18	UC	Endoscopic_Healing	second	2	m	12	TI
P_18_SC_2	P_18	UC	Endoscopic_Healing	second	2	m	12	SC
P_19_TI_1	P_19	UC	Not_inflamed	second	1	f	20	TI
P_19_SC_1	P_19	UC	Active	second	1	f	20	SC
P_19_TI_2	P_19	UC	Endoscopic_Healing	second	2	f	20	TI
P_19_SC_2	P_19	UC	Endoscopic_Healing	second	2	f	20	SC
P_2_SC_1	P_2	CD	Active	first	1	m	12	SC
P_2_TI_2	P_2	CD	Endoscopic_Healing	first	2	m	12	TI
P_2_SC_2	P_2	CD	Endoscopic_Healing	first	2	m	12	SC
P_20_TI_1	P_20	UC	Not_inflamed	second	1	m	6	TI
P_20_SC_1	P_20	UC	Active	second	1	m	6	SC
P_20_TI_2	P_20	UC	Active	second	2	m	6	TI
P_20_SC_2	P_20	UC	Active	second	2	m	6	SC
P_21_TI_1	P_21	CD	Active	second	1	m	6	TI
P_21_SC_1	P_21	CD	Not_inflamed	second	1	m	6	SC
P_21_TI_2	P_21	CD	Endoscopic_Healing	second	2	m	6	TI
P_21_SC_2	P_21	CD	Endoscopic_Healing	second	2	m	6	SC
P_22_TI_1	P_22	CD	Active	second	1	m	12	TI
P_22_SC_1	P_22	CD	Not_inflamed	second	1	m	12	SC
P_22_TI_2	P_22	CD	Endoscopic_Healing	second	2	m	12	TI
P_22_SC_2	P_22	CD	Endoscopic_Healing	second	2	m	12	SC
P_24_TI_1	P_24	CD	Active	second	1	f	12	TI
P_24_SC_1	P_24	CD	Active	second	1	f	12	SC
P_24_TI_2	P_24	CD	Endoscopic_Healing	second	2	f	12	TI
P_24_SC_2	P_24	CD	Endoscopic_Healing	second	2	f	12	SC
P_25_TI_1	P_25	CD	Active	second	1	m	20	TI
P_25_SC_1	P_25	CD	Active	second	1	m	20	SC
P_25_TI_2	P_25	CD	Endoscopic_Healing	second	2	m	20	TI
P_25_SC_2	P_25	CD	Endoscopic_Healing	second	2	m	20	SC
P_26_TI_1	P_26	CD	Endoscopic_Healing	second	1	m	20	TI
P_26_SC_1	P_26	CD	Endoscopic_Healing	second	1	m	20	SC
P_26_TI_2	P_26	CD	Active	second	2	m	20	TI
P_26_SC_2	P_26	CD	Active	second	2	m	20	SC
P_27_TI_1	P_27	UC	Not_inflamed	second	1	m	20	TI
P_27_SC_1	P_27	UC	Active	second	1	m	20	SC
P_27_TI_2	P_27	UC	Not_inflamed	second	2	m	20	TI
P_27_SC_2	P_27	UC	Active	second	2	m	20	SC
P_28_SC_1	P_28	CD	Active	second	1	f	20	SC
P_28_TI_1	P_28	CD	Active	second	1	f	20	TI
P_28_SC_2	P_28	CD	Active	second	2	f	20	SC
P_28_TI_2	P_28	CD	Active	second	2	f	20	TI
P_29_TI_1	P_29	CD	Active	second	1	m	20	TI
P_29_SC_1	P_29	CD	Not_inflamed	second	1	m	20	SC
P_29_SC_2	P_29	CD	Endoscopic_Healing	second	2	m	20	SC
P_3_TI_1	P_3	CD	Not_inflamed	second	1	m	20	TI
P_3_SC_1	P_3	CD	Active	second	1	m	20	SC
P_3_SC_2	P_3	CD	Active	second	2	m	20	SC
P_3_SC_3	P_3	CD	Active	second	3	m	20	SC
P_3_TI_4	P_3	CD	Not_inflamed	second	4	m	20	TI
P_3_SC_4	P_3	CD	Active	second	4	m	20	SC
P_3_SC_5	P_3	CD	Active	second	5	m	20	SC
P_30_TI_1	P_30	UC	Active	second	1	f	20	TI
P_30_SC_1	P_30	UC	Active	second	1	f	20	SC
P_30_TI_2	P_30	UC	Endoscopic_Healing	second	2	f	20	TI
P_30_SC_2	P_30	UC	Endoscopic_Healing	second	2	f	20	SC
P_31_TI_1	P_31	CD	Active	second	1	m	20	TI
P_31_SC_1	P_31	CD	Not_inflamed	second	1	m	20	SC
P_31_TI_2	P_31	CD	Endoscopic_Healing	second	2	m	20	TI
P_31_SC_2	P_31	CD	Endoscopic_Healing	second	2	m	20	SC
P_32_TI_1	P_32	UC	Not_inflamed	second	1	m	20	TI
P_32_SC_1	P_32	UC	Active	second	1	m	20	SC
P_32_SC_2	P_32	UC	Active	second	2	m	20	SC
P_32_SC_3	P_32	UC	Active	second	3	m	20	SC
P_4_TI_1	P_4	CD	Not_inflamed	first	1	f	20	TI
P_4_SC_1	P_4	CD	Active	first	1	f	20	SC
P_4_SC_2	P_4	CD	Active	first	2	f	20	SC
P_5_TI_1	P_5	CD	Not_inflamed	first	1	m	12	TI
P_5_SC_1	P_5	CD	Active	first	1	m	12	SC
P_5_TI_2	P_5	CD	Endoscopic_Healing	first	2	m	20	TI
P_5_SC_2	P_5	CD	Endoscopic_Healing	first	2	m	20	SC
P_6_TI_1	P_6	UC	Not_inflamed	first	1	f	20	TI
P_6_SC_1	P_6	UC	Active	first	1	f	20	SC
P_6_TI_2	P_6	UC	Endoscopic_Healing	first	2	f	20	TI
P_6_SC_2	P_6	UC	Endoscopic_Healing	first	2	f	20	SC
P_7_TI_1	P_7	CD	Not_inflamed	first	1	m	20	TI
P_7_SC_1	P_7	CD	Active	first	1	m	20	SC
P_7_TI_2	P_7	CD	Endoscopic_Healing	first	2	m	20	TI
P_7_SC_2	P_7	CD	Endoscopic_Healing	first	2	m	20	SC
P_8_TI_1	P_8	CD	Active	first	1	m	12	TI
P_8_SC_1	P_8	CD	Not_inflamed	first	1	m	12	SC
P_8_SC_2	P_8	CD	Not_inflamed	first	2	m	20	SC
P_9_TI_1	P_9	CD	Not_inflamed	second	1	f	12	TI
P_9_SC_1	P_9	CD	Active	second	1	f	12	SC
P_9_TI_2	P_9	CD	Endoscopic_Healing	second	2	f	12	TI
P_9_SC_2	P_9	CD	Endoscopic_Healing	second	2	f	12	SC
non-IBDcontrol_1_TI_1	non-IBDcontrol_1	no IBD	no IBD	second	1	m	6	TI
non-IBDcontrol_1_SC_1	non-IBDcontrol_1	no IBD	no IBD	second	1	m	6	SC
non-IBDcontrol_2_TI_1	non-IBDcontrol_2	no IBD	no IBD	second	1	m	20	TI
non-IBDcontrol_2_SC_1	non-IBDcontrol_2	no IBD	no IBD	second	1	m	20	SC
non-IBDcontrol_3_SC_1	non-IBDcontrol_3	no IBD	no IBD	second	1	m	20	SC
non-IBDcontrol_3_TI_1	non-IBDcontrol_3	no IBD	no IBD	second	1	m	20	TI
non-IBDcontrol_4_TI_1	non-IBDcontrol_4	no IBD	no IBD	second	1	f	20	TI
non-IBDcontrol_4_SC_1	non-IBDcontrol_4	no IBD	no IBD	second	1	f	20	SC
non-IBDcontrol_5_TI_1	non-IBDcontrol_5	no IBD	no IBD	second	1	f	12	TI
